# Supplementary material for: trans-Bis(4-amino­pyridine-κN)bis­(quin­ox­aline-2,3-di­thiol­ato-κ2 S,S′)platinum(IV) dimethyl sulfoxide monosolvate
Source: IUCrdata. 2022 Feb 3;7(Pt 2):x220101. doi: 10.1107/S2414314622001018 (PMC9462004; doi:10.1107/S2414314622001018)
Supplement: Supplementary file 1 [file x-07-x220101-sup1.cif]

##############################################################################
#                                                                            #
# This CIF contains the data for a data article accepted for                 #
# publication in IUCrData. It conforms to the requirements of                #
# Notes for Authors for IUCrData, and has been                               #
# peer reviewed under the auspices of IUCrData.                              #
#                                                                            #
# Full details of the Crystallographic Information File format               #
# are given in the paper "The Crystallographic Information File (CIF):       #
# a New Standard Archive File for Crystallography" by S. R. Hall, F. H.      #
# Allen and I. D. Brown [Acta Cryst. (1991), A47, 655-685].                  #
#                                                                            #
# The current version of the core CIF dictionary is obtainable from          #
# ftp://ftp.iucr.org/pub/cif_core.dic.                                       #
#                                                                            #
# Software is freely available for graphical display of the structure(s)     #
# in this CIF. For information consult the CIF software page                 #
# http://www.iucr.org/resources/cif/software.                                #
#                                                                            #
# This file may be used for bona fide research purposes within the           #
# scientific community so long as proper attribution is given to the data    # 
# article from which it was obtained.                                        #
#                                                                            #
##############################################################################
data_I
_audit_creation_method
;
Olex2 1.3-ac4
(compiled 2019.04.23 svn.r3594 for Rigaku Oxford Diffraction, GUI svn.r5739)
;
_journal_date_recd_electronic     2022-01-18
_journal_date_accepted     2022-01-28
_journal_name_full     'IUCrData'
_journal_year     2022
_journal_volume     7
_journal_issue      2
_journal_page_first     0
_journal_page_last     0
_journal_paper_category     HM
_journal_paper_doi     10.1107/S2414314622001018
_journal_coeditor_code     WM4160
_publ_contact_author_name     'Bradley W. Smucker'
_publ_contact_author_address
;
Austin College
900 N Grand
Sherman, TX 75090
USA
;
_publ_contact_author_email     'bsmucker@austincollege.edu'
_publ_contact_author_fax     ?
_publ_contact_author_phone     ?
_publ_section_title
;\
<i>trans</i>-Bis(4-aminopyridine-\k<i>N</i>)bis(quinoxaline-2,3-dithiolato-\
\k^2^<i>S</i>,<i>S</i>')platinum(IV) dimethyl sulfoxide monosolvate
;
loop_
    _publ_author_name
    _publ_author_footnote
    _publ_author_address
    'Hu, Jiandu' .
;
Austin College
900 N Grand
Sherman, TX 75090
USA
;
    'Nesterov, Volodymyr V.' .
;
Department of Chemistry, University of North Texas, 1508 W. Mulberry, Denton, TX
76201, USA
;
    'Smucker, Bradley W.' .
;
Austin College
900 N Grand
Sherman, TX 75090
USA
;
_publ_section_synopsis
;
The title compound exhibit typical Pt^IV^---S bond lengths. The packing of the
complexes enable intermolecular interactions between the qdt ligands (qdt =
quinoxaline-2,3-dithiolate) and an amine hydrogen atom (hydrogen bonding) or
other qdt ligands (\p--\p stacking).
;
_chemical_name_systematic
;\
<i>trans</i>-Bis(4-aminopyridine-\k<i>N</i>)bis(quinoxaline-2,3-\
dithiolato-\k^2^<i>S</i>,<i>S</i>')platinum(IV) dimethyl sulfoxide monosolvate
;
_chemical_name_common     ?
_chemical_formula_moiety     'C26 H20 N8 Pt S4, C2 H6 O S'
_chemical_formula_sum     'C28 H26 N8 O Pt S5'
_chemical_formula_iupac     '[Pt (C8 H4 N2 S2)2 (C5 H6 N2)2], C2 H6 O S'
_chemical_formula_weight     845.96
_chemical_melting_point     ?
_space_group_crystal_system     triclinic
_space_group_name_H-M_alt     'P -1'
_space_group_name_Hall     '-P 1'
loop_
    _space_group_symop_operation_xyz
    'x, y, z'
    '-x, -y, -z'
_cell_length_a     7.74108(18)
_cell_length_b     9.8690(2)
_cell_length_c     10.47021(18)
_cell_angle_alpha     99.6963(16)
_cell_angle_beta     102.9798(17)
_cell_angle_gamma     100.9394(19)
_cell_volume     746.43(3)
_cell_formula_units_Z     1
_cell_measurement_reflns_used     10134
_cell_measurement_theta_min     4.6720
_cell_measurement_theta_max     77.1880
_cell_measurement_temperature     200.00(10)
_exptl_crystal_description     plate
_exptl_crystal_colour     'clear light yellow'
_exptl_crystal_size_max     0.03
_exptl_crystal_size_mid     0.02
_exptl_crystal_size_min     0.01
_exptl_crystal_density_diffrn     1.882
_exptl_crystal_density_meas     ?
_exptl_crystal_density_method     ?
_exptl_crystal_F_000     416
_exptl_absorpt_coefficient_mu     12.389
_exptl_absorpt_correction_type     multi-scan
_exptl_absorpt_process_details
;
(CrysAlisPro; Rigaku OD, 2019)
;
_exptl_absorpt_correction_T_min     0.67110
_exptl_absorpt_correction_T_max     1.00000
_diffrn_ambient_temperature     200.00(10)
_diffrn_source     'micro-focus sealed X-ray tube'
_diffrn_radiation_type     'Cu K\a'
_diffrn_radiation_wavelength     1.54184
_diffrn_radiation_monochromator     mirror
_diffrn_measurement_device_type     'XtaLAB Synergy, Dualflex, HyPix'
_diffrn_measurement_device     'four-circle diffractometer'
_diffrn_measurement_method     '\w scans'
_diffrn_detector     'Hybrid Pixel Array Detector'
_diffrn_detector_area_resol_mean     10.0000
_diffrn_reflns_number     15557
_diffrn_reflns_av_R_equivalents     0.0457
_diffrn_reflns_av_unetI/netI     0.0297
_diffrn_reflns_theta_min     4.443
_diffrn_reflns_theta_max     77.690
_diffrn_reflns_theta_full     67.684
_diffrn_measured_fraction_theta_max     0.981
_diffrn_measured_fraction_theta_full     0.999
_diffrn_reflns_limit_h_min     -9
_diffrn_reflns_limit_h_max     9
_diffrn_reflns_limit_k_min     -12
_diffrn_reflns_limit_k_max     12
_diffrn_reflns_limit_l_min     -11
_diffrn_reflns_limit_l_max     13
_diffrn_radiation_probe     x-ray
_refine_special_details     ?
_reflns_number_total     3130
_reflns_number_gt     3097
_reflns_threshold_expression     'I > 2\s(I)'
_refine_ls_structure_factor_coef     Fsqd
_refine_ls_matrix_type     full
_refine_ls_R_factor_all     0.0342
_refine_ls_R_factor_gt     0.0331
_refine_ls_wR_factor_gt     0.0829
_refine_ls_wR_factor_ref     0.0832
_refine_ls_goodness_of_fit_ref     1.114
_refine_ls_restrained_S_all     1.114
_refine_ls_number_reflns     3130
_refine_ls_number_parameters     218
_refine_ls_number_restraints     0
_refine_ls_hydrogen_treatment     constr
_refine_ls_weighting_scheme     calc
_refine_ls_weighting_details
              'w=1/[\s^2^(Fo^2^)+(0.0335P)^2^+2.9739P] where P=(Fo^2^+2Fc^2^)/3'
_atom_sites_solution_hydrogens     mixed
_atom_sites_solution_primary     ?
_atom_sites_solution_secondary     ?
_refine_ls_shift/su_max     0.000
_refine_ls_shift/su_mean     0.000
_refine_diff_density_max     1.331
_refine_diff_density_min     -1.207
_refine_ls_extinction_method
;
SHELXL2018/3 (Sheldrick 2015)
;
_refine_ls_extinction_coef     0.00059(15)
_refine_ls_extinction_expression
                                  'Fc^*^=kFc[1+0.001xFc^2^\l^3^/sin(2\q)]^-1/4^'
loop_
    _atom_type_symbol
    _atom_type_description
    _atom_type_scat_dispersion_real
    _atom_type_scat_dispersion_imag
    _atom_type_scat_source
    'C' 'C' 0.0181 0.0091
                         'International Tables Vol C Tables 4.2.6.8 and 6.1.1.4'
    'H' 'H' 0.0000 0.0000
                         'International Tables Vol C Tables 4.2.6.8 and 6.1.1.4'
    'N' 'N' 0.0311 0.0180
                         'International Tables Vol C Tables 4.2.6.8 and 6.1.1.4'
    'O' 'O' 0.0492 0.0322
                         'International Tables Vol C Tables 4.2.6.8 and 6.1.1.4'
    'Pt' 'Pt' -4.5932 6.9264
                         'International Tables Vol C Tables 4.2.6.8 and 6.1.1.4'
    'S' 'S' 0.3331 0.5567
                         'International Tables Vol C Tables 4.2.6.8 and 6.1.1.4'
_computing_data_collection
;
CrysAlisPro (Rigaku OD, 2019)
;
_computing_cell_refinement
;
CrysAlisPro (Rigaku OD, 2019)
;
_computing_data_reduction
;
CrysAlisPro (Rigaku OD, 2019)
;
_computing_structure_solution     ?
_computing_structure_refinement
;
ShelXL (Sheldrick, 2015)
;
_computing_molecular_graphics
;
<i>OLEX2</i> (Dolomanov <i>et al.</i>,  2009)
Mercury (Macrae <i>et al.</i>,  2020)
;
_computing_publication_material
;
<i>OLEX2</i> (Dolomanov <i>et al.</i>,  2009)
;
loop_
    _atom_site_type_symbol
    _atom_site_label
    _atom_site_fract_x
    _atom_site_fract_y
    _atom_site_fract_z
    _atom_site_U_iso_or_equiv
    _atom_site_adp_type
    _atom_site_calc_flag
    _atom_site_occupancy
    _atom_site_disorder_assembly
    _atom_site_disorder_group
    Pt Pt1 0.500000 0.500000 0.000000 0.02644(11) Uani d 1 . .
    S S1 0.81596(15) 0.56972(12) 0.10110(12) 0.0312(2) Uani d 1 . .
    S S2 0.46861(16) 0.38023(12) 0.17238(12) 0.0317(2) Uani d 1 . .
    N N1 0.4661(5) 0.6809(4) 0.1128(4) 0.0302(8) Uani d 1 . .
    N N2 1.0148(6) 0.4701(4) 0.2823(4) 0.0340(9) Uani d 1 . .
    N N3 0.7159(6) 0.2878(4) 0.3258(4) 0.0326(9) Uani d 1 . .
    N N4 0.4058(8) 1.0482(5) 0.3409(5) 0.0487(12) Uani d 1 . .
    H H4A 0.459240 1.121162 0.316472 0.058 Uiso d 1 . .
    H H4B 0.291608 1.048543 0.329940 0.058 Uiso d 1 . .
    C C1 0.8464(6) 0.4641(5) 0.2183(5) 0.0286(9) Uani d 1 . .
    C C2 1.0401(7) 0.3838(5) 0.3712(5) 0.0344(10) Uani d 1 . .
    C C3 1.2200(8) 0.3870(6) 0.4442(6) 0.0429(12) Uani d 1 . .
    H H3 1.319219 0.449873 0.434033 0.051 Uiso calc 1 . .
    C C4 1.2469(9) 0.2974(7) 0.5296(6) 0.0485(14) Uani d 1 . .
    H H4 1.364634 0.300343 0.577882 0.058 Uiso calc 1 . .
    C C5 1.0979(9) 0.2013(6) 0.5445(6) 0.0475(14) Uani d 1 . .
    H H5 1.117997 0.140023 0.601820 0.057 Uiso calc 1 . .
    C C6 0.9238(9) 0.1967(6) 0.4759(5) 0.0441(13) Uani d 1 . .
    H H6 0.826180 0.132057 0.486098 0.053 Uiso calc 1 . .
    C C7 0.8918(7) 0.2901(5) 0.3894(5) 0.0344(10) Uani d 1 . .
    C C8 0.6925(7) 0.3742(5) 0.2431(5) 0.0297(9) Uani d 1 . .
    C C9 0.5791(8) 0.8073(5) 0.1265(6) 0.0392(12) Uani d 1 . .
    H H9 0.672540 0.811304 0.083782 0.047 Uiso calc 1 . .
    C C10 0.5625(8) 0.9305(6) 0.2007(6) 0.0419(12) Uani d 1 . .
    H H10 0.643536 1.015621 0.207214 0.050 Uiso calc 1 . .
    C C11 0.4242(8) 0.9282(5) 0.2661(5) 0.0377(11) Uani d 1 . .
    C C12 0.3087(8) 0.7949(6) 0.2519(6) 0.0408(12) Uani d 1 . .
    H H12 0.214927 0.787183 0.294259 0.049 Uiso calc 1 . .
    C C13 0.3334(7) 0.6769(5) 0.1764(5) 0.0344(10) Uani d 1 . .
    H H13 0.255025 0.590151 0.168660 0.041 Uiso calc 1 . .
    S S3 1.0758(5) 1.0293(4) 0.0794(4) 0.0557(8) Uani d 0.5 A -1
    O O1 1.0037(13) 0.9818(10) 0.1907(10) 0.058(2) Uani d 0.5 A -1
    C C1A 1.000(3) 0.8879(17) -0.058(2) 0.072(5) Uani d 0.5 A -1
    H H1AA 1.061993 0.814997 -0.040118 0.108 Uiso calc 0.5 A -1
    H H1AB 1.023516 0.918671 -0.135433 0.108 Uiso calc 0.5 A -1
    H H1AC 0.870658 0.851496 -0.073236 0.108 Uiso calc 0.5 A -1
    C C1B 0.950(3) 1.150(2) 0.030(2) 0.072(5) Uani d 0.5 A -1
    H H1BA 0.821992 1.107133 0.008588 0.108 Uiso calc 0.5 A -1
    H H1BB 0.979222 1.177789 -0.047899 0.108 Uiso calc 0.5 A -1
    H H1BC 0.979797 1.232401 0.101768 0.108 Uiso calc 0.5 A -1
loop_
    _atom_site_aniso_label
    _atom_site_aniso_U_11
    _atom_site_aniso_U_22
    _atom_site_aniso_U_33
    _atom_site_aniso_U_12
    _atom_site_aniso_U_13
    _atom_site_aniso_U_23
    Pt1 0.02549(16) 0.02164(15) 0.02864(16) 0.00156(10) 0.00498(10) 0.00351(10)
    S1 0.0253(5) 0.0292(5) 0.0350(6) -0.0001(4) 0.0036(4) 0.0095(4)
    S2 0.0294(6) 0.0311(6) 0.0341(6) 0.0030(4) 0.0081(5) 0.0111(5)
    N1 0.032(2) 0.0230(18) 0.035(2) 0.0056(15) 0.0114(17) 0.0015(15)
    N2 0.033(2) 0.033(2) 0.033(2) 0.0061(17) 0.0046(17) 0.0048(17)
    N3 0.040(2) 0.0248(19) 0.030(2) 0.0051(16) 0.0079(17) 0.0045(16)
    N4 0.055(3) 0.031(2) 0.060(3) 0.008(2) 0.025(3) 0.000(2)
    C1 0.029(2) 0.025(2) 0.029(2) 0.0064(17) 0.0039(18) 0.0018(17)
    C2 0.041(3) 0.033(2) 0.029(2) 0.012(2) 0.006(2) 0.0035(19)
    C3 0.040(3) 0.047(3) 0.036(3) 0.014(2) 0.003(2) 0.002(2)
    C4 0.055(4) 0.054(3) 0.030(3) 0.025(3) -0.004(2) 0.001(2)
    C5 0.066(4) 0.041(3) 0.033(3) 0.022(3) -0.001(3) 0.009(2)
    C6 0.062(4) 0.033(3) 0.034(3) 0.012(2) 0.007(3) 0.006(2)
    C7 0.044(3) 0.029(2) 0.026(2) 0.010(2) 0.003(2) 0.0031(18)
    C8 0.034(2) 0.025(2) 0.028(2) 0.0053(18) 0.0069(19) 0.0029(18)
    C9 0.040(3) 0.025(2) 0.052(3) 0.001(2) 0.022(2) 0.003(2)
    C10 0.045(3) 0.028(2) 0.051(3) 0.001(2) 0.020(3) 0.001(2)
    C11 0.040(3) 0.031(2) 0.040(3) 0.008(2) 0.010(2) 0.004(2)
    C12 0.038(3) 0.035(3) 0.049(3) 0.003(2) 0.018(2) 0.005(2)
    C13 0.032(2) 0.028(2) 0.041(3) 0.0019(19) 0.011(2) 0.004(2)
    S3 0.0454(16) 0.0553(18) 0.0601(19) -0.0016(14) 0.0131(14) 0.0125(15)
    O1 0.053(5) 0.062(6) 0.065(6) 0.013(4) 0.023(4) 0.020(5)
    C1A 0.078(13) 0.045(9) 0.108(16) 0.036(8) 0.035(11) 0.020(9)
    C1B 0.087(13) 0.063(11) 0.087(12) 0.055(10) 0.026(10) 0.026(9)
_geom_special_details
;
 All esds (except the esd in the dihedral angle between two l.s. planes)
 are estimated using the full covariance matrix.  The cell esds are taken
 into account individually in the estimation of esds in distances, angles
 and torsion angles; correlations between esds in cell parameters are only
 used when they are defined by crystal symmetry.  An approximate (isotropic)
 treatment of cell esds is used for estimating esds involving l.s. planes.
;
loop_
    _geom_bond_atom_site_label_1
    _geom_bond_atom_site_label_2
    _geom_bond_site_symmetry_2
    _geom_bond_distance
    _geom_bond_publ_flag
    Pt1 S1 . 2.3514(11) ?
    Pt1 S1 2_665 2.3514(11) ?
    Pt1 S2 . 2.3495(11) ?
    Pt1 S2 2_665 2.3495(11) ?
    Pt1 N1 . 2.063(4) ?
    Pt1 N1 2_665 2.063(4) ?
    S1 C1 . 1.743(5) ?
    S2 C8 . 1.741(5) ?
    N1 C9 . 1.346(6) ?
    N1 C13 . 1.342(6) ?
    N2 C1 . 1.310(6) ?
    N2 C2 . 1.371(7) ?
    N3 C7 . 1.369(7) ?
    N3 C8 . 1.323(6) ?
    N4 H4A . 0.8662 ?
    N4 H4B . 0.8665 ?
    N4 C11 . 1.355(7) ?
    C1 C8 . 1.446(7) ?
    C2 C3 . 1.421(8) ?
    C2 C7 . 1.402(8) ?
    C3 H3 . 0.9300 ?
    C3 C4 . 1.370(8) ?
    C4 H4 . 0.9300 ?
    C4 C5 . 1.404(10) ?
    C5 H5 . 0.9300 ?
    C5 C6 . 1.366(9) ?
    C6 H6 . 0.9300 ?
    C6 C7 . 1.413(7) ?
    C9 H9 . 0.9300 ?
    C9 C10 . 1.373(7) ?
    C10 H10 . 0.9300 ?
    C10 C11 . 1.393(8) ?
    C11 C12 . 1.407(7) ?
    C12 H12 . 0.9300 ?
    C12 C13 . 1.363(7) ?
    C13 H13 . 0.9300 ?
    S3 O1 . 1.505(10) ?
    S3 C1A . 1.728(19) ?
    S3 C1B . 1.752(16) ?
    C1A H1AA . 0.9600 ?
    C1A H1AB . 0.9600 ?
    C1A H1AC . 0.9600 ?
    C1B H1BA . 0.9600 ?
    C1B H1BB . 0.9600 ?
    C1B H1BC . 0.9600 ?
loop_
    _geom_angle_atom_site_label_1
    _geom_angle_atom_site_label_2
    _geom_angle_atom_site_label_3
    _geom_angle_site_symmetry_1
    _geom_angle_site_symmetry_3
    _geom_angle
    _geom_angle_publ_flag
    S1 Pt1 S1 . 2_665 180.0 ?
    S2 Pt1 S1 . . 88.43(4) ?
    S2 Pt1 S1 2_665 2_665 88.43(4) ?
    S2 Pt1 S1 . 2_665 91.57(4) ?
    S2 Pt1 S1 2_665 . 91.57(4) ?
    S2 Pt1 S2 2_665 . 180.0 ?
    N1 Pt1 S1 2_665 2_665 89.99(12) ?
    N1 Pt1 S1 2_665 . 90.01(12) ?
    N1 Pt1 S1 . . 89.99(12) ?
    N1 Pt1 S1 . 2_665 90.01(12) ?
    N1 Pt1 S2 . . 90.33(12) ?
    N1 Pt1 S2 2_665 2_665 90.33(12) ?
    N1 Pt1 S2 . 2_665 89.67(12) ?
    N1 Pt1 S2 2_665 . 89.67(12) ?
    N1 Pt1 N1 2_665 . 180.0 ?
    C1 S1 Pt1 . . 103.03(16) ?
    C8 S2 Pt1 . . 102.34(17) ?
    C9 N1 Pt1 . . 120.7(3) ?
    C13 N1 Pt1 . . 121.6(3) ?
    C13 N1 C9 . . 117.7(4) ?
    C1 N2 C2 . . 117.3(4) ?
    C8 N3 C7 . . 117.1(4) ?
    H4A N4 H4B . . 108.6 ?
    C11 N4 H4A . . 109.7 ?
    C11 N4 H4B . . 110.6 ?
    N2 C1 S1 . . 116.9(4) ?
    N2 C1 C8 . . 121.8(4) ?
    C8 C1 S1 . . 121.3(4) ?
    N2 C2 C3 . . 119.6(5) ?
    N2 C2 C7 . . 121.1(5) ?
    C7 C2 C3 . . 119.3(5) ?
    C2 C3 H3 . . 120.0 ?
    C4 C3 C2 . . 120.0(6) ?
    C4 C3 H3 . . 120.0 ?
    C3 C4 H4 . . 119.8 ?
    C3 C4 C5 . . 120.4(6) ?
    C5 C4 H4 . . 119.8 ?
    C4 C5 H5 . . 119.6 ?
    C6 C5 C4 . . 120.7(5) ?
    C6 C5 H5 . . 119.6 ?
    C5 C6 H6 . . 120.0 ?
    C5 C6 C7 . . 120.0(6) ?
    C7 C6 H6 . . 120.0 ?
    N3 C7 C2 . . 121.3(4) ?
    N3 C7 C6 . . 119.1(5) ?
    C2 C7 C6 . . 119.6(5) ?
    N3 C8 S2 . . 116.7(4) ?
    N3 C8 C1 . . 121.3(4) ?
    C1 C8 S2 . . 121.9(4) ?
    N1 C9 H9 . . 118.6 ?
    N1 C9 C10 . . 122.9(5) ?
    C10 C9 H9 . . 118.6 ?
    C9 C10 H10 . . 120.0 ?
    C9 C10 C11 . . 120.0(5) ?
    C11 C10 H10 . . 120.0 ?
    N4 C11 C10 . . 121.2(5) ?
    N4 C11 C12 . . 122.6(5) ?
    C10 C11 C12 . . 116.2(5) ?
    C11 C12 H12 . . 119.8 ?
    C13 C12 C11 . . 120.5(5) ?
    C13 C12 H12 . . 119.8 ?
    N1 C13 C12 . . 122.7(5) ?
    N1 C13 H13 . . 118.7 ?
    C12 C13 H13 . . 118.7 ?
    O1 S3 C1A . . 106.8(8) ?
    O1 S3 C1B . . 104.6(9) ?
    C1A S3 C1B . . 103.1(11) ?
    S3 C1A H1AA . . 109.5 ?
    S3 C1A H1AB . . 109.5 ?
    S3 C1A H1AC . . 109.5 ?
    H1AA C1A H1AB . . 109.5 ?
    H1AA C1A H1AC . . 109.5 ?
    H1AB C1A H1AC . . 109.5 ?
    S3 C1B H1BA . . 109.5 ?
    S3 C1B H1BB . . 109.5 ?
    S3 C1B H1BC . . 109.5 ?
    H1BA C1B H1BB . . 109.5 ?
    H1BA C1B H1BC . . 109.5 ?
    H1BB C1B H1BC . . 109.5 ?
loop_
    _geom_torsion_atom_site_label_1
    _geom_torsion_atom_site_label_2
    _geom_torsion_atom_site_label_3
    _geom_torsion_atom_site_label_4
    _geom_torsion_site_symmetry_1
    _geom_torsion_site_symmetry_2
    _geom_torsion_site_symmetry_3
    _geom_torsion_site_symmetry_4
    _geom_torsion
    _geom_torsion_publ_flag
    Pt1 S1 C1 N2 . . . . 173.6(3) ?
    Pt1 S1 C1 C8 . . . . -6.3(4) ?
    Pt1 S2 C8 N3 . . . . -166.6(3) ?
    Pt1 S2 C8 C1 . . . . 16.4(4) ?
    Pt1 N1 C9 C10 . . . . -179.9(5) ?
    Pt1 N1 C13 C12 . . . . 179.8(4) ?
    S1 C1 C8 S2 . . . . -7.3(6) ?
    S1 C1 C8 N3 . . . . 175.8(4) ?
    N1 C9 C10 C11 . . . . 0.1(10) ?
    N2 C1 C8 S2 . . . . 172.8(4) ?
    N2 C1 C8 N3 . . . . -4.1(7) ?
    N2 C2 C3 C4 . . . . -177.7(5) ?
    N2 C2 C7 N3 . . . . -4.2(7) ?
    N2 C2 C7 C6 . . . . 176.3(5) ?
    N4 C11 C12 C13 . . . . -179.5(6) ?
    C1 N2 C2 C3 . . . . -179.4(4) ?
    C1 N2 C2 C7 . . . . 1.8(7) ?
    C2 N2 C1 S1 . . . . -177.8(3) ?
    C2 N2 C1 C8 . . . . 2.2(7) ?
    C2 C3 C4 C5 . . . . 0.6(8) ?
    C3 C2 C7 N3 . . . . 177.0(5) ?
    C3 C2 C7 C6 . . . . -2.5(7) ?
    C3 C4 C5 C6 . . . . -0.9(9) ?
    C4 C5 C6 C7 . . . . -0.5(9) ?
    C5 C6 C7 N3 . . . . -177.3(5) ?
    C5 C6 C7 C2 . . . . 2.2(8) ?
    C7 N3 C8 S2 . . . . -175.4(3) ?
    C7 N3 C8 C1 . . . . 1.7(7) ?
    C7 C2 C3 C4 . . . . 1.1(8) ?
    C8 N3 C7 C2 . . . . 2.3(7) ?
    C8 N3 C7 C6 . . . . -178.2(5) ?
    C9 N1 C13 C12 . . . . 0.7(8) ?
    C9 C10 C11 N4 . . . . 179.4(6) ?
    C9 C10 C11 C12 . . . . 0.6(9) ?
    C10 C11 C12 C13 . . . . -0.7(9) ?
    C11 C12 C13 N1 . . . . 0.0(9) ?
    C13 N1 C9 C10 . . . . -0.7(8) ?
loop_
    _geom_hbond_atom_site_label_D
    _geom_hbond_atom_site_label_H
    _geom_hbond_atom_site_label_A
    _geom_hbond_site_symmetry_A
    _geom_hbond_distance_DH
    _geom_hbond_distance_HA
    _geom_hbond_distance_DA
    _geom_hbond_angle_DHA
    _geom_hbond_publ_flag
    N4 H4A N3 1_565 0.87 2.30 3.085(7) 151.1 yes
    N4 H4B O1 1_455 0.87 2.28 3.045(11) 147.7 yes
_shelx_space_group_comment
;
The symmetry employed for this shelxl refinement is uniquely defined
by the following loop, which should always be used as a source of
symmetry information in preference to the above space-group names.
They are only intended as comments.
;
_shelx_estimated_absorpt_T_min     0.708
_shelx_estimated_absorpt_T_max     0.886
_shelx_hkl_file
;
   0   0   1 21611.1 561.157  44
   0   0   2 3669.82 126.756  44
   0   0   2 3912.25 158.446  14
   0   0   3 641.659 80.9591  14
   0   0   3 723.159 56.7289  44
   0   0  -3 841.728 86.2728  42
   0   0  -3 759.570 53.2863  36
   0   0   4 4344.65 214.017  14
   0   0  -4 4219.39 208.469  42
   0   0   4 4188.13 161.740  44
   0   0  -4 3708.79 145.172  36
   0   0   5 3697.40 219.352  14
   0   0  -5 3821.13 220.850  42
   0   0   6 4794.54 275.075  14
   0   0  -6 4642.66 273.908  42
   0   0  -7 2253.50 210.532  42
   0   0   7 2436.38 161.334  39
   0   0   7 2498.45 167.164  15
   0   0   7 2820.68 222.550  14
   0   0   7 2651.93 171.290  29
   0   0   7 2937.72 181.037  32
   0   0   7 2834.47 173.591  30
   0   0   7 2414.74 165.624  25
   0   0   7 2579.09 173.244  27
   0   0   7 2727.99 179.991  28
   0   0   7 2603.12 172.584  23
   0   0   7 2648.17 178.763  18
   0   0   7 2585.45 172.836  16
   0   0   7 2832.09 176.406  21
   0   0   8 2629.72 175.799  39
   0   0   8 2717.66 192.834  32
   0   0   8 2914.87 189.504  30
   0   0   8 2545.54 180.294  29
   0   0   8 2443.42 228.423  14
   0   0   8 2768.05 192.731  15
   0   0   8 3085.73 199.268  25
   0   0   8 2499.22 185.460  27
   0   0   8 2725.16 191.355  23
   0   0   8 2656.18 190.023  28
   0   0   8 2689.49 186.889  21
   0   0   9 2816.73 198.652  30
   0   0   9 2880.62 196.112  29
   0   0   9 2985.06 206.068  32
   0   0   9 2789.09 200.779  15
   0   0   9 2754.11 197.258  21
   0   0   9 3069.68 203.297  28
   0   0   9 3081.74 210.260  23
   0   0   9 3218.23 214.364  27
   0   0  10 2541.98 190.519  32
   0   0  10 2470.15 174.875  29
   0   0  10 2238.77 170.865  30
   0   0  10 2043.16 165.409  28
   0   0  10 2304.09 178.231  21
   0   0  10 2669.49 193.500  23
   0   0  11 3487.07 179.249  30
   0   0  11 3534.68 201.454  32
   0   0  11 3475.83 189.068  21
   0   0  11 3400.56 198.891  23
   0   0  12 935.035 86.8456  32
   0   0  12 1774.81 108.375  23
   0  -1  12 1101.89 94.5768  32
   0  -1  12 1356.70 111.435  19
   0  -1  12 1439.59 105.186  21
   0  -1  11 3388.41 170.011  30
   0  -1  11 3371.07 197.253  32
   0  -1  11 3562.82 207.534  19
   0  -1  11 3100.17 197.203  23
   0  -1  11 3654.29 206.752  21
   0  -1  10 3451.34 201.495  30
   0  -1  10 3879.08 229.691  32
   0  -1  10 3329.58 198.996  29
   0  -1  10 3522.00 214.903  28
   0  -1  10 4027.71 233.761  23
   0  -1  10 4142.53 240.705  19
   0  -1  10 3684.72 230.240  21
   0  -1   9 3202.99 209.322  32
   0  -1   9 2912.37 193.629  30
   0  -1   9 3258.02 201.368  29
   0  -1   9 3311.64 218.098  15
   0  -1   9 3301.81 216.686  23
   0  -1   9 3013.88 178.883  22
   0  -1   9 3222.42 212.052  28
   0  -1   9 3113.25 212.669  21
   0  -1   9 3233.35 217.202  19
   0  -1   8 2538.59 177.622  32
   0  -1   8 2203.19 159.844  30
   0  -1   8 1948.60 154.732  29
   0  -1   8 2441.10 182.409  15
   0  -1   8 1932.72 188.781  14
   0  -1   8 2527.09 180.051  23
   0  -1   8 2612.81 183.811  28
   0  -1   8 2444.34 177.382  19
   0  -1   8 2310.30 174.351  21
   0   1  -7 2376.93 219.730  42
   0  -1   7 2313.32 160.859  32
   0  -1   7 2777.26 175.539  23
   0  -1   7 2801.95 177.520  15
   0  -1   7 2605.82 201.783  14
   0  -1   7 2615.89 172.348  19
   0  -1   7 3056.65 182.277  21
   0   1  -6 982.652 138.952  42
   0  -1   6 1022.10 120.166  14
   0   1  -5 10172.4 412.173  42
   0  -1   5 10337.2 362.575  44
   0  -1   5 10214.3 389.157  14
   0  -1   4 3978.65 178.206  44
   0   1  -4 3816.03 206.558  42
   0  -1   4 3955.28 188.890  14
   0  -1   3 4251.69 142.262   5
   0   1  -3 4681.43 142.490   1
   0  -1   3 4676.91 186.836  41
   0   1  -3 4639.69 204.394  42
   0  -1   3 4756.57 182.996  44
   0  -1   3 4629.24 183.843  14
   0   1  -2 25042.2 677.175   1
   0  -1   2 24784.2 702.297  44
   0   1  -2 27054.8 722.976  42
   0  -1   2 25981.4 705.472  41
   0  -1   2 26204.3 690.352  14
   0   1  -1 13153.4 386.572  42
   0  -1   1 13021.8 381.371  40
   0   1  -1 13663.1 372.149   1
   0  -1   1 13805.3 385.472   7
   0  -1   0 35306.4 923.473  40
   0  -1   0 35454.9 922.558  44
   0  -1   0 36684.4 937.460  41
   0   1   0 36726.1 930.865  14
   0   1   1 19842.2 536.438   1
   0   1   1 20246.3 562.795  14
   0   1   2 609.105 44.1375   1
   0  -1  -3 2094.77 67.7340   4
   0  -1  -3 2002.30 75.2558   5
   0   1   4 4018.75 166.975   3
   0   1   4 4547.51 233.359  14
   0  -1  -5 3563.67 177.245  36
   0   1   5 3990.01 243.101  14
   0   1   5 3924.49 171.321   3
   0  -1  -5 4028.93 228.950  42
   0   1   6 10576.1 469.875  14
   0  -1  -6 10301.7 448.096  42
   0   1   7 9426.37 378.623  39
   0   1   7 10270.6 385.901  12
   0   1   7 9966.37 376.544  15
   0   1   7 9960.99 477.685  14
   0   1   7 10056.2 385.222  29
   0   1   7 9757.28 383.049  30
   0   1   7 9636.38 385.612  32
   0   1   7 8530.13 370.278  25
   0   1   7 9435.80 379.744  28
   0   1   7 9982.80 389.685  23
   0   1   7 9466.89 381.265  27
   0   1   7 9684.98 383.485  19
   0   1   7 8582.50 371.172  16
   0   1   7 9403.89 368.042  21
   0   1   8 5331.85 271.730  39
   0   1   8 5143.62 347.935  14
   0   1   8 5149.31 266.554  15
   0   1   8 5488.93 280.770  32
   0   1   8 5128.51 274.273  30
   0   1   8 5516.87 276.742  29
   0   1   8 5112.65 266.972  28
   0   1   8 4340.41 254.477  25
   0   1   8 4665.20 265.188  27
   0   1   8 5153.97 261.831  21
   0   1   8 5566.76 286.270  18
   0   1   8 5136.34 271.107  19
   0   1   8 5070.09 269.650  16
   0   1   9 2435.57 181.723  39
   0   1   9 2353.14 176.597  15
   0   1   9 1847.66 171.643  27
   0   1   9 2299.41 175.004  28
   0   1   9 2099.00 168.854  21
   0   1   9 2252.05 182.030  19
   0   1   9 2445.19 192.595  32
   0   1   9 2206.71 183.638  30
   0   1   9 2316.77 178.296  29
   0   1  10 1633.73 142.355  21
   0   1  10 1853.59 159.102  19
   0   1  10 1888.51 171.400  32
   0   1  10 1637.52 152.690  30
   0   1  10 1747.39 151.389  29
   0   1  11 1359.63 120.818  19
   0   1  11 1185.85 121.055  32
   0   1  12 369.069 56.4069  19
   0   1  12 727.700 65.9305  32
   0  -2  12 1068.75 87.0801   3
   0  -2  12 1114.28 98.4748  19
   0  -2  12 1072.75 100.362  21
   0  -2  11 3430.94 195.954  32
   0  -2  11 3790.48 201.107  28
   0  -2  11 3371.93 201.130  23
   0  -2  10 4033.25 230.192  32
   0  -2  10 4701.05 254.594  19
   0  -2  10 4257.42 214.345  22
   0  -2  10 3967.70 240.225  23
   0  -2  10 4361.65 243.498  28
   0  -2   9 1927.67 151.040  29
   0  -2   9 2145.65 165.531  32
   0  -2   9 2215.27 177.034  19
   0  -2   9 1995.81 165.901  23
   0  -2   9 2433.54 186.822  28
   0  -2   8 277.251 77.1922  32
   0  -2   8 240.843 70.5383  29
   0  -2   8 373.834 86.4268  23
   0  -2   8 412.580 98.4755  21
   0  -2   8 339.909 89.6822  19
   0   2  -7 954.992 148.175  42
   0  -2   7 933.264 101.588  32
   0  -2   7 955.886 108.447  23
   0  -2   7 778.108 102.260  14
   0  -2   7 1006.14 114.119  21
   0  -2   7 1070.64 111.559  19
   0   2  -6 645.810 124.868  42
   0  -2   6 685.914 91.4801  14
   0  -2   5 6223.43 195.827   4
   0  -2   5 7022.31 290.697  44
   0   2  -5 7383.83 331.204  42
   0  -2   5 7190.11 273.911  14
   0  -2   4 24160.2 701.993   5
   0   2  -4 26043.4 701.905   1
   0   2  -4 25062.8 788.477  42
   0  -2   4 25793.2 763.879  41
   0  -2   4 25872.4 757.809  44
   0  -2   4 25524.6 725.558  14
   0   2  -3 37049.2 1037.54  42
   0  -2   3 36951.5 1015.25  41
   0   2  -3 36334.5 974.457   1
   0  -2   3 35802.8 1031.11   7
   0  -2   3 35213.1 963.118  14
   0  -2   2 10738.9 354.039  41
   0   2  -2 10675.6 363.084  42
   0  -2   2 10657.9 357.407   7
   0   2  -2 10266.1 330.580   1
   0  -2   1 10612.4 338.228  40
   0  -2   1 10981.7 333.168  44
   0   2  -1 11087.6 340.578   1
   0  -2   0 19028.3 532.904  41
   0  -2   0 18288.8 500.788  44
   0  -2   0 18026.1 501.273  40
   0   2   0 17962.9 474.225  35
   0   2   0 19204.3 518.026  14
   0   2   1 71734.9 1872.11  14
   0   2   1 70540.7 1851.09   1
   0  -2  -1 70380.4 1822.98  40
   0  -2  -1 71675.0 1858.39  41
   0   2   2 460.231 77.1245  14
   0   2   2 506.926 61.6509   1
   0   2   3 2080.04 153.841  14
   0   2   3 2053.05 100.397   1
   0  -2  -3 2260.38 114.512   5
   0   2   4 776.197 74.1143   3
   0   2   5 5215.66 302.182  14
   0   2   5 5282.11 220.126   3
   0   2   6 4871.00 221.769   3
   0  -2  -6 4745.43 288.493  42
   0   2   6 4882.67 241.401  39
   0   2   6 4868.10 232.713  12
   0   2   6 4661.92 306.058  14
   0   2   6 4762.54 235.391  30
   0   2   6 4787.51 235.933  29
   0   2   6 4356.31 223.128  25
   0   2   6 4568.73 228.703  23
   0   2   6 4626.27 227.149  27
   0   2   6 4676.87 228.005  19
   0   2   6 4189.10 226.220  16
   0   2   7 3883.44 219.117  19
   0   2   7 4141.11 213.357  17
   0   2   7 3492.35 216.326  16
   0   2   7 4192.49 236.469  39
   0   2   7 4253.13 312.467  14
   0   2   7 3911.51 223.810  12
   0   2   7 3825.07 209.337  15
   0   2   7 3887.29 223.874  29
   0   2   7 4220.93 233.568  30
   0   2   7 3723.40 207.200  31
   0   2   7 3827.36 216.583  25
   0   2   7 3594.72 201.448  21
   0   2   7 3843.70 220.805  28
   0   2   7 3931.70 220.961  27
   0   2   7 3796.45 222.005  23
   0   2   7 3948.70 210.031   3
   0   2   8 4809.61 267.092  16
   0   2   8 4645.52 229.911  17
   0   2   8 4922.12 261.210  19
   0   2   8 4913.24 271.594  39
   0   2   8 4555.54 246.609  15
   0   2   8 4732.90 270.238  30
   0   2   8 4785.46 271.631  32
   0   2   8 4926.34 267.628  29
   0   2   8 4916.07 263.890  23
   0   2   8 4209.95 246.173  25
   0   2   8 4123.78 250.052  27
   0   2   8 4536.55 247.841  28
   0   2   8 4448.61 233.905  21
   0   2   8 5061.30 248.464   3
   0   2   9 3038.94 206.343  39
   0   2   9 2474.38 179.098  15
   0   2   9 3161.36 206.518  23
   0   2   9 2933.77 193.028  25
   0   2   9 2812.15 197.139  27
   0   2   9 2569.25 171.919  21
   0   2   9 2790.45 194.576  19
   0   2   9 2951.25 207.353  30
   0   2   9 2783.77 197.921  29
   0   2   9 2891.27 187.012  28
   0   2   9 3080.74 216.018  32
   0   2  10 1276.66 136.342  23
   0   2  10 1614.11 140.747  19
   0   2  10 1800.50 157.425  32
   0   2  10 1542.90 142.480  30
   0   2  10 1639.92 140.604  29
   0   2  11 848.357 89.8429  23
   0   2  11 608.235 81.4241  19
   0   2  11 736.456 95.3453  32
   0  -3  12 467.505 62.4473   3
   0  -3  12 432.014 68.3641  19
   0  -3  12 531.708 79.3203  21
   0  -3  11 2306.61 149.840   3
   0  -3  11 1563.50 127.968  32
   0  -3  11 2117.96 156.067  19
   0  -3  11 2028.12 151.116  28
   0  -3  11 2665.12 181.403  21
   0  -3  11 1976.07 142.344  23
   0  -3  10 3016.97 188.587  32
   0  -3  10 3425.76 218.493  28
   0  -3  10 2941.58 195.986  23
   0  -3  10 3134.83 205.298  19
   0  -3  10 3677.86 228.280  21
   0  -3   9 2083.45 159.286  32
   0  -3   9 1966.82 145.812  29
   0  -3   9 2413.42 179.679  19
   0  -3   9 2253.31 168.650  23
   0  -3   9 1995.37 140.399  13
   0  -3   8 3158.76 177.992  13
   0   3  -8 2796.09 260.695  42
   0  -3   8 2920.16 181.888  32
   0  -3   8 2981.61 178.843  29
   0  -3   8 3347.38 196.151  23
   0  -3   8 3490.80 213.771  21
   0  -3   8 3216.99 200.774  19
   0  -3   7 2090.72 138.162   8
   0   3  -7 1667.34 194.489  42
   0  -3   7 1584.80 128.293  32
   0  -3   7 1842.64 137.160  23
   0  -3   7 1733.43 130.285  13
   0  -3   7 1818.70 138.708  19
   0  -3   6 1429.21 144.083  44
   0   3  -6 1575.68 171.305  42
   0  -3   5 2134.69 163.373  44
   0  -3   5 2264.74 171.455  41
   0   3  -5 2205.68 187.356  42
   0   3  -5 2142.64 121.535   1
   0  -3   5 2132.66 125.921   5
   0  -3   5 1908.86 109.739  14
   0   3  -4 30905.5 920.534  42
   0  -3   4 32050.6 903.025  41
   0   3  -4 30672.2 837.288   1
   0   3  -3 16389.0 539.531  42
   0  -3   3 16109.1 507.598  44
   0  -3   3 16487.2 527.916  41
   0  -3   3 16018.5 528.519   7
   0   3  -3 16199.2 487.175   1
   0  -3   2 22515.0 680.016   7
   0  -3   2 22401.7 668.667  44
   0   3  -2 23312.9 704.123  42
   0   3  -2 22104.1 665.748   1
   0   3  -1 3842.32 145.373  35
   0  -3   1 3830.32 189.370  41
   0  -3   1 3817.21 167.780  44
   0  -3   1 3725.21 169.279  40
   0   3  -1 4019.88 184.750   1
   0  -3   0 2377.09 115.215  44
   0  -3   0 2443.40 147.107  41
   0  -3   0 2286.27 114.316  40
   0   3   1 18762.1 571.569  14
   0  -3  -1 18699.8 566.058  41
   0  -3  -1 17223.2 506.647  40
   0   3   1 18702.6 557.474   1
   0   3   2 11498.5 421.673  14
   0   3   2 12021.8 385.421   1
   0  -3  -2 10974.2 346.001  40
   0  -3  -2 11535.1 397.802  41
   0   3   3 8342.96 363.893  14
   0  -3  -3 8142.66 285.256  40
   0  -3  -3 8412.86 328.417  41
   0  -3  -3 9039.78 330.157   5
   0   3   3 8802.06 301.464   1
   0   3   4 7237.70 360.780  14
   0   3   4 7471.91 274.587   3
   0  -3  -4 7315.72 305.644  41
   0   3   5 3119.54 182.052  39
   0   3   5 3076.35 179.195  12
   0   3   5 2959.75 175.759  18
   0   3   5 2900.18 163.537   3
   0   3   6 2713.88 184.281  16
   0   3   6 2662.89 184.147  18
   0   3   6 2662.96 167.575  19
   0   3   6 2896.36 183.257  17
   0   3   6 2764.75 168.585  38
   0   3   6 2465.40 158.234  15
   0   3   6 3056.43 187.441  12
   0   3   6 2852.72 181.599  31
   0   3   6 2891.49 186.197  29
   0   3   6 2705.10 184.530  30
   0   3   6 2808.01 185.754  32
   0   3   6 2778.62 177.476  27
   0   3   6 2755.49 178.245  25
   0   3   6 2655.27 177.431  28
   0   3   6 2777.79 175.415  23
   0   3   6 3137.87 176.382   3
   0   3   7 8029.41 365.354  39
   0   3   7 8359.33 465.158  14
   0   3   7 7311.47 316.711  15
   0   3   7 8472.99 357.285  12
   0   3   7 7837.54 354.909  32
   0   3   7 7534.34 335.075  28
   0   3   7 7394.13 334.278  31
   0   3   7 8183.15 361.566  29
   0   3   7 7779.57 342.959  25
   0   3   7 7408.78 336.686  23
   0   3   7 8096.31 344.933  27
   0   3   7 7439.92 348.777  16
   0   3   7 7432.07 349.500  18
   0   3   7 7974.49 341.935  17
   0   3   7 7708.76 332.583  19
   0   3   8 5288.86 289.633  39
   0   3   8 4688.26 241.242  15
   0   3   8 5330.72 273.748  12
   0   3   8 5518.29 286.958  29
   0   3   8 4870.50 248.684  31
   0   3   8 4828.76 253.706  28
   0   3   8 4672.59 259.990  25
   0   3   8 4499.72 226.039  21
   0   3   8 4995.43 261.259  23
   0   3   8 4538.82 258.428  27
   0   3   8 5452.89 259.127  17
   0   3   8 5319.66 262.991  19
   0   3   8 5075.27 279.732  16
   0   3   9 3817.84 231.058  30
   0   3   9 4005.13 232.748  29
   0   3   9 4477.40 246.778  39
   0   3   9 3271.01 210.623  23
   0   3   9 3196.45 203.749  25
   0   3   9 3206.42 204.275  27
   0   3   9 3935.28 211.870  19
   0   3   9 3956.99 233.117  16
   0   3  10 694.502 93.9058  23
   0   3  10 660.637 90.9070  19
   0   3  10 876.258 105.998  29
   0   3  10 920.016 109.488  30
   0   3  11 1947.26 127.763  32
   0  -4  12 497.906 61.5733   3
   0  -4  12 554.549 79.6098  21
   0  -4  11 414.744 92.0853  21
   0  -4  11 359.999 75.0500  19
   0  -4  11 407.355 75.4797   3
   0  -4  11 399.435 85.5079  28
   0  -4  10 3392.89 202.449  19
   0  -4  10 3756.42 227.920  21
   0  -4  10 4037.45 232.101  28
   0  -4  10 3706.26 210.020   3
   0  -4   9 2514.78 165.799  13
   0  -4   9 2347.00 173.031  19
   0  -4   9 2742.83 195.420  21
   0  -4   9 2262.66 166.985  23
   0  -4   9 2788.01 185.316   3
   0  -4   8 1283.79 132.162   3
   0  -4   8 1175.40 119.823  13
   0   4  -8 1098.85 177.162  42
   0  -4   8 1366.18 126.391   8
   0  -4   8 1220.98 124.508  19
   0  -4   8 1534.32 147.223  21
   0  -4   7 667.008 103.454   3
   0  -4   7 608.538 93.6895  13
   0  -4   7 669.988 94.8711   8
   0  -4   7 717.601 91.7967  19
   0   4  -7 735.670 149.411  42
   0  -4   6 2026.33 139.025   8
   0  -4   6 2061.89 181.612  44
   0   4  -6 1701.73 192.693  42
   0  -4   6 1748.88 179.121  41
   0  -4   5 963.443 140.703  41
   0   4  -5 916.536 142.912  42
   0  -4   5 910.183 107.382   5
   0   4  -5 1127.69 108.703   1
   0  -4   4 26323.8 825.135  44
   0   4  -4 24445.0 851.089  42
   0  -4   4 26253.0 849.030  41
   0  -4   4 25604.3 844.676   7
   0   4  -4 25308.9 720.054   2
   0   4  -4 26812.5 790.780   1
   0   4  -3 34584.9 1052.86  42
   0  -4   3 34405.0 1043.77  41
   0  -4   3 34309.3 1012.48  44
   0  -4   3 33185.0 1024.97   7
   0   4  -3 34357.9 998.270   1
   0   4  -3 33802.3 928.664   2
   0   4  -2 9656.11 395.494  42
   0  -4   2 9161.86 351.764  44
   0   4  -2 10005.2 368.190   1
   0  -4   2 8988.23 359.839   7
   0   4  -1 6126.63 204.241  35
   0   4  -1 6867.33 285.266   1
   0  -4   1 6680.39 297.510  41
   0  -4   1 6257.19 253.457  44
   0  -4   1 6124.81 255.576  40
   0  -4   0 5775.82 224.960  44
   0  -4   0 5371.50 219.388  40
   0  -4   0 6063.92 278.260  41
   0   4   1 4515.31 177.454   2
   0   4   1 4659.29 225.304   1
   0  -4  -1 4194.98 169.127  40
   0  -4  -1 4936.57 243.277  41
   0   4   2 8941.70 375.617  14
   0   4   2 8705.75 289.218   2
   0   4   2 8864.13 343.512   1
   0  -4  -2 9423.79 372.211  41
   0   4   3 4328.25 264.090  14
   0   4   3 4534.06 213.885   1
   0  -4  -3 4830.39 250.980   5
   0   4   3 4271.32 169.251   2
   0  -4  -3 4460.28 241.884  41
   0   4   4 1883.65 188.739  14
   0  -4  -4 1959.68 160.807  41
   0   4   5 3505.79 208.839  39
   0   4   5 3458.44 201.732  38
   0   4   5 3362.99 182.245  37
   0   4   5 3268.89 265.127  14
   0   4   5 3186.36 168.901  15
   0   4   5 3354.41 200.396  31
   0   4   5 3588.18 202.245  32
   0   4   5 3426.70 199.250  30
   0   4   5 3355.51 197.396  28
   0   4   5 3370.57 188.318  27
   0   4   5 3569.95 197.383  25
   0   4   5 3255.50 179.731  23
   0   4   5 3375.37 201.325  18
   0   4   5 3381.73 201.746  17
   0   4   5 3382.53 202.077  16
   0   4   5 3219.29 184.817  20
   0   4   5 3165.79 174.052  19
   0   4   6 3529.00 222.736  39
   0   4   6 3311.21 200.845  38
   0   4   6 2687.28 165.020  15
   0   4   6 3075.53 197.030  28
   0   4   6 2873.82 198.841  32
   0   4   6 3129.25 206.879  30
   0   4   6 2897.98 200.006  31
   0   4   6 3052.87 189.055  27
   0   4   6 3053.17 192.648  25
   0   4   6 3000.09 182.448  23
   0   4   6 2949.02 203.382  18
   0   4   6 2942.71 175.874  19
   0   4   6 3339.34 209.921  17
   0   4   6 3035.58 203.419  16
   0   4   6 2753.73 173.299  20
   0   4   7 4769.38 276.717  39
   0   4   7 4458.04 232.873  38
   0   4   7 4541.89 261.869  32
   0   4   7 4832.61 269.829  29
   0   4   7 4501.81 259.983  30
   0   4   7 4715.34 257.968  31
   0   4   7 4583.99 246.834  28
   0   4   7 4733.29 256.964  12
   0   4   7 4284.44 218.976  15
   0   4   7 4236.78 231.544  23
   0   4   7 4440.08 243.717  27
   0   4   7 4383.46 245.028  25
   0   4   7 4652.33 262.871  16
   0   4   7 4408.74 228.749  19
   0   4   7 4550.16 264.370  18
   0   4   7 4687.13 258.245  17
   0   4   8 3745.50 210.410  31
   0   4   8 3085.97 192.560  28
   0   4   8 3843.83 233.442  32
   0   4   8 3451.82 220.494  30
   0   4   8 3865.69 235.584  29
   0   4   8 3785.99 220.682  12
   0   4   8 3165.83 201.978  27
   0   4   8 3214.73 206.357  25
   0   4   8 3154.77 194.254  23
   0   4   8 3648.56 212.276  17
   0   4   8 3609.18 224.815  16
   0   4   8 3405.15 229.640  18
   0   4   8 3271.61 191.827  19
   0   4   9 2371.43 158.583  25
   0   4   9 2277.87 149.058  23
   0   4   9 2234.83 153.465  27
   0   4   9 3083.09 188.899  16
   0   4   9 3157.83 200.501  18
   0   4   9 2688.91 184.229  32
   0   4   9 3216.51 196.008  29
   0   4  10 2744.35 160.057  32
   0  -5  12 967.184 85.1324  21
   0  -5  11 307.574 68.9346   3
   0  -5  11 271.488 74.5430  28
   0  -5  11 318.475 81.4915  21
   0  -5  10 1407.55 119.664  13
   0  -5  10 1551.85 147.567  21
   0  -5  10 1162.88 113.971  19
   0  -5  10 1447.50 131.125   3
   0   5  -9 1932.57 245.393  35
   0  -5   9 2045.03 158.053  13
   0  -5   9 2113.89 172.856  21
   0  -5   9 1953.86 149.192  19
   0   5  -9 2050.29 155.892  10
   0  -5   9 2510.05 174.157   3
   0  -5   8 3463.29 210.579   3
   0  -5   8 2942.10 194.239  13
   0   5  -8 2970.54 289.203  42
   0  -5   8 3246.37 198.022   8
   0  -5   8 2974.22 200.401  21
   0   5  -7 3135.26 284.472  42
   0  -5   7 3593.20 211.993   3
   0  -5   7 3672.20 205.059   8
   0  -5   7 3323.61 201.698  13
   0  -5   6 4617.96 236.404   3
   0  -5   6 4235.45 250.214   5
   0   5  -6 4883.08 333.524  42
   0  -5   6 5029.81 323.945  41
   0  -5   6 4711.39 236.309  13
   0  -5   5 6340.98 340.029  44
   0  -5   5 6131.92 359.189  41
   0   5  -5 6366.80 369.479  42
   0  -5   5 6340.26 318.567   5
   0   5  -5 6405.64 300.885   1
   0   5  -5 6238.27 241.229   2
   0   5  -4 5520.35 322.368  42
   0  -5   4 4770.92 275.912  44
   0  -5   4 4985.20 309.138  41
   0   5  -4 4785.33 204.812   2
   0   5  -4 4954.18 259.912   1
   0  -5   4 4798.05 288.017   7
   0  -5   3 17643.6 626.143  44
   0   5  -3 19851.0 699.879  42
   0   5  -3 17405.7 620.329   1
   0   5  -3 18007.5 547.370   2
   0  -5   3 18278.7 645.289   7
   0   5  -3 18393.5 587.392  35
   0  -5   2 12334.8 452.030  44
   0  -5   2 12454.6 506.312  41
   0   5  -2 12267.3 395.359   2
   0   5  -2 12451.5 470.069   1
   0  -5   2 12105.3 458.532   7
   0   5  -2 11552.4 382.908  35
   0  -5   1 6341.94 277.604  44
   0  -5   1 6514.29 333.479  41
   0  -5   1 6351.80 280.403   7
   0   5  -1 6258.37 242.904   2
   0   5  -1 6398.83 306.468   1
   0  -5   0 1841.72 121.964  40
   0   5   0 2045.72 122.788   2
   0   5   0 1937.50 161.176   1
   0  -5  -1 3012.90 214.692  41
   0   5   1 2953.14 194.152   1
   0   5   1 2914.09 148.670   2
   0  -5  -2 1749.55 168.217  41
   0   5   2 1853.51 148.724   1
   0   5   2 1626.51 107.545   2
   0  -5  -2 2114.84 191.969   5
   0   5   3 10661.7 415.176   1
   0  -5  -3 11931.7 488.087   5
   0   5   3 10556.0 352.499   2
   0  -5  -3 10502.0 461.448  41
   0   5   3 10583.1 408.074  38
   0   5   3 11269.0 406.012  12
   0   5   3 10775.4 404.495  29
   0   5   3 11039.5 394.572  25
   0   5   3 10673.7 403.729  17
   0   5   3 10571.7 394.215  18
   0   5   4 8282.39 348.950  39
   0   5   4 8557.64 361.247  38
   0   5   4 8364.46 341.297  37
   0   5   4 8909.20 357.353  12
   0   5   4 8991.82 349.017  25
   0   5   4 8667.30 333.608  27
   0   5   4 7912.01 317.831  24
   0   5   4 8530.17 348.861  18
   0   5   4 8184.81 341.139  20
   0   5   4 8077.07 350.156  16
   0   5   4 8271.83 358.533  31
   0   5   4 8367.93 339.465  32
   0   5   4 8745.82 361.748  29
   0   5   4 8491.19 349.229  28
   0   5   4 8497.63 340.531  30
   0   5   5 3446.00 217.096  38
   0   5   5 2933.19 185.997  37
   0   5   5 3335.25 216.713  39
   0   5   5 3024.18 174.837  24
   0   5   5 3482.32 204.988  25
   0   5   5 3158.32 190.563  27
   0   5   5 3708.60 218.802  18
   0   5   5 3408.09 221.943  17
   0   5   5 3347.32 212.762  16
   0   5   5 3146.47 196.638  20
   0   5   5 3372.50 204.863  32
   0   5   5 3504.96 222.197  29
   0   5   5 3291.24 204.834  28
   0   5   5 3419.49 208.567  30
   0   5   5 3654.68 223.950  31
   0   5   6 3656.55 238.218  39
   0   5   6 3944.19 230.416  38
   0   5   6 3348.25 203.685  27
   0   5   6 3524.60 216.952  25
   0   5   6 4093.15 247.840  17
   0   5   6 3620.20 229.028  18
   0   5   6 3644.14 206.576  20
   0   5   6 3618.68 232.390  16
   0   5   6 3782.39 227.817  30
   0   5   6 3569.05 232.428  31
   0   5   6 3485.20 221.490  32
   0   5   6 3545.77 213.834  28
   0   5   7 2605.81 177.459  38
   0   5   7 2895.66 213.261  39
   0   5   7 2967.30 202.395  31
   0   5   7 2680.07 192.973  32
   0   5   7 2660.14 179.227  28
   0   5   7 2713.15 193.378  30
   0   5   7 2529.34 174.708  27
   0   5   7 2965.79 192.642  25
   0   5   7 2525.11 153.779  23
   0   5   7 2896.62 201.235  17
   0   5   7 2847.34 204.618  16
   0   5   7 2704.57 198.742  18
   0   5   8 1893.93 169.712  39
   0   5   8 1712.37 141.973  31
   0   5   8 1628.82 144.147  30
   0   5   8 1764.76 157.505  18
   0   5   8 1473.97 144.028  16
   0   5   8 1768.41 146.309  17
   0   5   8 1448.56 127.715  27
   0   5   8 1363.48 132.085  25
   0   5   8 1747.62 146.676  12
   0   5   9 1694.96 138.873  16
   0   5   9 3403.27 174.819  30
   0  -6  12 632.507 54.2177  21
   0  -6  11 337.585 63.8321   3
   0  -6  11 252.217 70.2478  28
   0  -6  11 202.852 61.2046  21
   0  -6  10 141.336 71.4756  21
   0   6 -10 151.910 59.8271  10
   0  -6  10 154.389 65.8086   3
   0  -6  10 147.617 62.3682  13
   0  -6   9 948.815 119.573  21
   0  -6   9 979.689 117.503  13
   0   6  -9 987.397 116.568  10
   0  -6   9 1040.05 121.040   3
   0   6  -8 1325.28 191.447  35
   0   6  -8 1165.77 192.553  42
   0  -6   8 1176.42 135.040  13
   0  -6   8 1382.34 133.676  21
   0  -6   8 1263.77 138.305   3
   0  -6   7 4508.81 249.669   3
   0   6  -7 4155.07 312.877  35
   0   6  -7 4341.05 352.554  42
   0  -6   7 4472.41 340.888  41
   0  -6   7 4607.51 251.119  13
   0  -6   7 4841.43 247.142   8
   0  -6   7 4459.59 231.521  21
   0   6  -6 4777.18 351.230  42
   0  -6   6 5463.56 367.282  41
   0   6  -6 4755.85 306.360  35
   0  -6   6 5071.01 249.596   8
   0  -6   6 4608.94 295.023   5
   0  -6   5 3069.29 271.797  41
   0   6  -5 3202.45 276.463  42
   0  -6   5 3124.09 191.733  13
   0   6  -5 3133.88 222.584  35
   0   6  -5 2530.98 164.064   9
   0  -6   5 3094.30 182.291   8
   0   6  -5 3666.56 175.512   2
   0   6  -5 3307.37 227.016   1
   0  -6   5 2969.34 239.633   5
   0   6  -4 5135.80 340.087  42
   0  -6   4 4761.97 331.630  41
   0  -6   4 4200.31 270.551  44
   0  -6   4 4245.46 223.256  13
   0  -6   4 4344.58 213.012   8
   0  -6   4 4328.19 281.496   7
   0  -6   4 4847.10 304.549   5
   0   6  -4 4778.25 212.649   2
   0   6  -4 4825.87 276.474   1
   0   6  -4 4231.24 239.896  35
   0  -6   3 10221.8 448.673  44
   0  -6   3 11487.3 475.057   7
   0   6  -3 11457.0 390.956   2
   0   6  -3 11181.5 470.944   1
   0   6  -3 9854.17 377.413  35
   0  -6   2 14208.8 597.413  41
   0   6  -2 13196.1 533.580   1
   0   6  -2 13659.9 448.959   2
   0  -6   2 12209.9 501.664   7
   0  -6   1 7554.81 404.184  41
   0  -6   1 7454.73 334.153   7
   0  -6   0 5263.94 321.501  41
   0  -6   0 4656.58 240.477   7
   0   6   0 4725.73 218.778   2
   0   6   0 4958.03 287.253   1
   0  -6  -1 4199.03 294.845   5
   0   6   1 3673.88 239.302   1
   0   6   1 3822.65 187.346   2
   0  -6  -1 4140.14 282.310  41
   0   6   1 3187.71 196.415  38
   0   6   1 3841.73 205.463  12
   0   6   1 3668.41 199.484  16
   0   6   1 3731.90 206.360  31
   0   6   1 3750.24 194.049   9
   0   6   1 3772.86 194.960  18
   0   6   2 2408.00 142.373   2
   0   6   2 2503.50 195.419   1
   0  -6  -2 2636.86 245.263   5
   0  -6  -2 2301.81 216.999  41
   0   6   2 2551.65 170.279  37
   0   6   2 2519.40 173.145  38
   0   6   2 2361.24 162.860  16
   0   6   2 2427.75 166.065  12
   0   6   2 2459.34 174.821  31
   0   6   2 2398.74 158.128  18
   0   6   2 2438.43 165.760  17
   0   6   2 2232.04 165.691  20
   0   6   2 2704.89 161.803   9
   0   6   3 1021.66 127.767   1
   0   6   3 1105.39 94.3328   2
   0  -6  -3 1318.49 180.939   5
   0  -6  -3 1089.78 163.374  41
   0   6   3 1218.46 116.467  39
   0   6   3 1124.77 121.585  37
   0   6   3 1337.27 128.828  12
   0   6   3 1212.77 133.862  31
   0   6   3 1313.68 125.343  25
   0   6   3 1309.43 113.517  27
   0   6   3 1243.34 127.901  17
   0   6   3 1095.00 126.932  20
   0   6   3 1219.22 122.267  18
   0   6   4 6391.15 303.115  39
   0   6   4 6711.33 328.705  38
   0   6   4 6418.23 301.634  37
   0   6   4 6629.00 310.989  12
   0   6   4 5839.03 275.668  30
   0   6   4 7371.46 303.346  32
   0   6   4 6286.76 279.609  24
   0   6   4 6879.95 306.633  25
   0   6   4 6447.99 284.008  27
   0   6   4 6485.87 306.651  18
   0   6   4 6538.26 308.859  20
   0   6   4 6750.97 327.210  17
   0   6   5 5145.68 274.506  39
   0   6   5 4981.93 281.083  38
   0   6   5 5367.20 275.893  12
   0   6   5 4591.55 227.834  24
   0   6   5 4972.75 246.338  27
   0   6   5 5182.34 264.569  25
   0   6   5 4954.34 267.063  18
   0   6   5 5337.02 283.443  16
   0   6   5 4612.21 244.586  30
   0   6   5 5396.46 265.488  32
   0   6   5 4835.54 279.953  31
   0   6   6 3796.50 228.671  38
   0   6   6 3341.43 223.328  39
   0   6   6 3304.71 196.296  27
   0   6   6 3447.55 213.067  25
   0   6   6 3738.69 229.663  18
   0   6   6 3570.75 234.522  17
   0   6   6 3592.12 229.966  16
   0   6   6 3136.79 199.717  30
   0   6   6 3594.02 235.890  31
   0   6   7 1670.68 152.879  39
   0   6   7 1500.89 129.488  38
   0   6   7 1460.65 131.299  30
   0   6   7 1721.58 153.745  31
   0   6   7 1375.16 142.442  18
   0   6   7 1480.06 147.230  17
   0   6   7 1501.65 147.231  16
   0   6   7 1217.91 112.099  27
   0   6   7 1430.40 130.373  25
   0   6   8 1555.75 125.533  25
   0   6   8 1820.34 145.911  18
   0   6   8 1944.11 145.810  16
   0   6   8 2104.03 143.784  17
   0   6   9 3634.00 167.328  16
   0  -7  11 641.751 80.2992  28
   0  -7  10 45.3007 52.5471  13
   0  -7  10 52.5657 51.3816  21
   0   7 -10 51.3841 52.2680  10
   0  -7  10 66.9569 56.4117   3
   0  -7   9 765.572 105.167  13
   0  -7   9 602.196 85.2145  21
   0   7  -9 648.185 100.984  10
   0  -7   9 615.131 97.6109   3
   0   7  -8 2832.43 194.490  10
   0  -7   8 2725.45 189.664   3
   0  -7   8 2962.44 200.376  13
   0  -7   7 4453.73 363.480  41
   0   7  -7 4520.51 377.083  42
   0  -7   7 5428.63 267.192   8
   0  -7   7 5716.16 282.163   3
   0   7  -6 5261.65 391.605  42
   0  -7   6 4477.32 362.058  41
   0   7  -6 4240.02 220.482   9
   0  -7   6 4900.53 246.219   8
   0  -7   6 4368.29 310.321   5
   0  -7   6 4665.46 257.555  13
   0   7  -5 4465.29 354.636  42
   0  -7   5 4190.01 346.264  41
   0   7  -5 3940.77 214.630   9
   0  -7   5 4614.33 231.287   8
   0   7  -5 4847.46 226.842   2
   0  -7   5 4071.60 307.228   5
   0   7  -5 4937.06 303.961   1
   0  -7   5 4177.49 238.173  13
   0  -7   4 3848.76 324.369  41
   0   7  -4 3521.34 199.319   9
   0  -7   4 3238.74 187.254   8
   0   7  -4 3605.62 194.560   2
   0  -7   4 3715.08 289.314   5
   0   7  -4 3630.86 262.428   1
   0  -7   4 3290.97 202.233  13
   0  -7   3 3170.81 242.913   7
   0  -7   3 3444.79 186.363   8
   0   7  -3 3773.12 210.864   9
   0   7  -3 4218.23 212.254   2
   0  -7   3 3923.02 301.491   5
   0   7  -3 4042.70 273.768   1
   0  -7   3 3581.29 205.579  13
   0  -7   2 4933.00 349.023  41
   0   7  -2 4311.38 235.339  12
   0  -7   2 3993.28 213.464  13
   0   7  -2 3996.73 210.355  10
   0   7  -2 4627.51 230.024   9
   0   7  -2 4686.47 229.268   2
   0   7  -2 4707.40 301.582   1
   0  -7   1 6420.25 398.618  41
   0   7  -1 5583.34 261.420  38
   0   7  -1 6111.22 282.506  12
   0   7  -1 5251.18 239.061  10
   0  -7   1 6522.64 392.319   5
   0  -7   0 5802.71 382.445   5
   0   7   0 5671.76 328.881   1
   0   7   0 5388.67 253.934   2
   0  -7   0 5196.91 360.738  41
   0   7   0 4959.17 256.474  38
   0   7   0 5236.01 264.837  12
   0   7   0 5515.28 268.157  16
   0   7   0 5657.28 271.804  31
   0   7   0 5447.91 259.520   9
   0   7   0 5212.33 246.472  17
   0   7   0 5724.90 263.681  18
   0   7   1 1174.08 149.471   1
   0  -7  -1 1290.37 197.113   5
   0   7   1 1213.28 110.677   2
   0  -7  -1 945.641 172.625  41
   0   7   1 974.153 114.762  38
   0   7   1 1135.06 119.027  12
   0   7   1 1123.27 122.451  16
   0   7   1 1271.15 134.373  31
   0   7   1 1114.17 117.199  17
   0   7   1 1207.02 120.888  18
   0   7   1 1132.91 116.210   9
   0  -7  -2 230.531 123.208   5
   0   7   2 392.202 98.2132   1
   0   7   2 283.430 67.6071   2
   0  -7  -2 175.977 108.754  41
   0   7   2 246.663 86.7414  37
   0   7   2 305.703 88.1799  38
   0   7   2 269.339 81.4856  16
   0   7   2 299.590 79.9715  12
   0   7   2 194.836 88.6796  31
   0   7   2 235.889 61.2620  27
   0   7   2 273.348 85.8626  17
   0   7   2 333.321 81.1078  18
   0   7   3 1373.23 148.812  38
   0   7   3 1158.36 115.162  39
   0   7   3 1246.10 136.317  37
   0   7   3 1338.04 134.621  12
   0   7   3 1172.04 142.631  31
   0   7   3 1310.84 121.864  24
   0   7   3 1239.41 113.930  27
   0   7   3 1425.99 136.374  25
   0   7   3 1355.73 134.822  18
   0   7   3 1403.73 144.624  17
   0   7   4 10324.1 406.880  39
   0   7   4 10272.4 419.813  37
   0   7   4 11060.4 429.895  12
   0   7   4 9619.85 384.016  24
   0   7   4 9693.01 381.962  27
   0   7   4 10601.9 418.307  25
   0   7   4 10726.0 440.514  17
   0   7   4 10259.0 421.106  18
   0   7   5 6405.66 318.708  38
   0   7   5 5778.92 286.796  39
   0   7   5 6095.71 294.612  12
   0   7   5 6656.01 265.246  30
   0   7   5 5877.70 287.508  25
   0   7   5 5374.00 257.919  27
   0   7   5 6131.49 313.008  17
   0   7   5 6033.96 299.370  18
   0   7   6 3201.33 202.311  38
   0   7   6 3462.63 205.552  39
   0   7   6 3217.01 194.110  12
   0   7   6 3694.01 223.451  31
   0   7   6 2972.16 184.356  25
   0   7   6 2990.75 198.013  18
   0   7   6 3058.57 205.146  16
   0   7   7 1546.85 117.424  25
   0   7   7 1643.33 131.783  18
   0   7   7 1648.67 134.838  16
   0   7   7 1950.11 142.487  17
   0   7   8 676.734 75.9871  16
   0   7   8 936.249 85.0415  18
   0  -8  11 299.783 48.8710  28
   0   8 -10 181.284 52.2908  10
   0  -8  10 236.893 57.2430   3
   0  -8  10 204.692 57.7897  13
   0   8  -9 169.152 67.9757  10
   0  -8   9 146.845 68.1467   3
   0  -8   9 162.539 66.9548  13
   0   8  -8 747.520 108.642  10
   0  -8   8 714.169 104.500   3
   0   8  -7 3083.38 207.607  10
   0  -8   7 3712.18 221.877   3
   0  -8   7 3549.68 219.935  13
   0   8  -6 5860.52 264.317   9
   0  -8   6 5613.34 273.230   8
   0  -8   6 5957.93 436.551  41
   0  -8   6 6247.63 304.310  13
   0  -8   5 6371.86 409.348   5
   0   8  -5 6142.93 301.400  10
   0   8  -5 6369.91 287.609   9
   0  -8   5 6721.40 291.132   8
   0  -8   5 6346.62 456.570  41
   0  -8   5 6529.25 313.376  13
   0   8  -4 4887.03 247.841   9
   0  -8   4 4717.74 232.043   8
   0   8  -4 4920.43 254.327  10
   0  -8   4 4855.95 361.259   5
   0   8  -4 5239.97 253.422   2
   0   8  -4 5145.32 336.558   1
   0  -8   4 4644.30 254.623  13
   0   8  -3 5338.91 344.099   1
   0  -8   3 5134.79 370.696   5
   0   8  -3 5385.41 258.937   2
   0   8  -3 4674.11 243.687  10
   0   8  -3 4781.38 252.233   9
   0  -8   3 4901.71 389.001  41
   0  -8   3 4608.59 245.031  13
   0   8  -3 4808.29 265.477  12
   0   8  -2 1793.31 207.107   1
   0   8  -2 1673.58 144.213   2
   0  -8   2 1523.51 132.998  13
   0   8  -2 1659.57 151.659  12
   0   8  -2 1562.97 130.692  10
   0   8  -2 1690.19 145.761   9
   0  -8   2 1618.53 232.271  41
   0   8  -1 4881.63 252.281  38
   0  -8   1 5133.51 380.979   5
   0   8  -1 4733.78 263.816  12
   0  -8   1 5177.90 390.660  41
   0   8  -1 5124.56 261.294  18
   0  -8   0 1162.81 207.461  41
   0   8   0 1270.22 130.929  38
   0  -8   0 1129.84 204.150   5
   0   8   0 1276.23 122.029   2
   0   8   0 1128.40 165.300   1
   0   8   0 1086.53 127.234  12
   0   8   0 1256.73 134.508  16
   0   8   0 1321.87 128.741   9
   0   8   0 1120.43 120.610  18
   0   8   0 1092.91 115.148  17
   0   8   1 1716.05 154.011  38
   0  -8  -1 1408.51 210.425  41
   0   8   1 1475.37 141.850  12
   0   8   1 1678.17 151.667  16
   0   8   1 1630.95 144.600  18
   0   8   1 1454.57 136.664  17
   0   8   1 1739.15 137.060   2
   0  -8  -1 1749.89 248.346   5
   0   8   1 1414.29 175.672   1
   0   8   2 2556.58 187.503  17
   0   8   2 2918.10 194.544  18
   0   8   2 2902.53 208.290  37
   0   8   2 2934.87 211.287  38
   0   8   2 2854.06 194.133  12
   0   8   2 2945.13 199.739  16
   0   8   2 2618.41 161.612  27
   0   8   2 2706.86 190.349  25
   0  -8  -2 2440.05 271.409   5
   0   8   3 2203.96 189.313  38
   0   8   3 2063.52 171.601  37
   0   8   3 2228.28 168.739  12
   0   8   3 2668.52 204.311  31
   0   8   3 1903.69 145.883  24
   0   8   3 2337.38 174.981  25
   0   8   3 2078.09 139.488  27
   0   8   3 2112.10 173.967  17
   0   8   3 2160.32 167.619  18
   0   8   4 2905.22 187.749  12
   0   8   4 2558.71 180.453  37
   0   8   4 2788.62 185.199  25
   0   8   4 2560.94 158.649  24
   0   8   4 2846.89 198.690  17
   0   8   4 3023.43 194.847  18
   0   8   5 5789.02 263.443  12
   0   8   5 5758.67 282.914  38
   0   8   5 5522.04 257.987  25
   0   8   5 5560.47 268.475  18
   0   8   5 5844.69 284.050  17
   0   8   6 1937.90 126.269  12
   0   8   6 1874.12 135.358  38
   0   8   6 1838.06 121.974  25
   0   8   6 2071.47 146.398  17
   0   8   6 1901.88 135.510  18
   0   8   7 1051.43 86.4171  16
   0   8   7 1006.86 82.0155  18
   0  -9  10 424.793 53.6344  13
   0   9 -10 462.624 50.7400  10
   0  -9   9 507.311 69.4761   3
   0   9  -9 336.769 64.6385  10
   0  -9   8 1429.87 126.207  13
   0  -9   8 1348.99 118.831   3
   0   9  -8 1213.49 115.561  10
   0  -9   7 3294.72 197.588   3
   0  -9   7 3407.13 204.570  13
   0  -9   6 6519.87 298.061  13
   0   9  -6 5937.90 259.315   9
   0   9  -6 5891.31 285.931  10
   0   9  -5 3744.24 225.563  12
   0  -9   5 4039.71 228.759  13
   0   9  -5 4334.30 219.389   9
   0   9  -5 3949.28 223.429  10
   0   9  -5 3777.30 208.809  37
   0   9  -4 2425.38 167.103   9
   0   9  -4 2416.15 167.109  10
   0   9  -4 2020.11 172.126  12
   0  -9   4 2496.54 175.457  13
   0  -9   4 2029.98 254.777   5
   0  -9   3 2186.32 162.742  13
   0   9  -3 2172.58 175.278  12
   0   9  -3 2477.60 244.586   1
   0  -9   3 2128.45 261.889   5
   0   9  -3 2664.98 178.547   2
   0   9  -3 2486.80 164.655  10
   0   9  -3 2544.69 177.579   9
   0  -9   3 2220.88 279.469  41
   0  -9   2 191.344 126.595  41
   0   9  -2 148.235 70.0546   2
   0   9  -2 113.556 96.0861   1
   0  -9   2 13.3083 101.136   5
   0   9  -2 133.083 71.4759  12
   0   9  -2 62.9610 72.1553  16
   0   9  -2 94.9916 49.0146  10
   0   9  -2 122.546 75.4751   9
   0   9  -2 94.8756 69.4048  18
   0   9  -1 79.4698 80.4593  37
   0   9  -1 110.890 66.6948  38
   0   9  -1 101.430 99.1850   1
   0   9  -1 60.2515 68.7908   2
   0  -9   1 13.8528 113.177   5
   0   9  -1 49.5822 65.7869  12
   0   9  -1 108.566 72.4178  16
   0  -9   1 85.7431 110.263  41
   0   9  -1 67.4522 61.5700  18
   0   9   0 5095.13 279.428  37
   0   9   0 4423.60 247.591  38
   0  -9   0 4776.62 397.618   5
   0   9   0 4546.47 250.289  12
   0   9   0 4477.24 253.333  16
   0  -9   0 3684.05 347.418  41
   0   9   0 4600.66 244.918  18
   0   9   1 5262.39 268.500  12
   0   9   1 5553.47 282.637  16
   0   9   1 4930.77 273.982  38
   0   9   1 5718.61 280.999  25
   0   9   1 5435.03 269.106  18
   0   9   1 5057.09 251.702  17
   0   9   2 3960.65 221.829  12
   0   9   2 4298.09 247.001  37
   0   9   2 3669.91 233.936  38
   0   9   2 3863.84 212.874  24
   0   9   2 4117.46 226.541  25
   0   9   2 4002.33 223.449  18
   0   9   2 4012.43 233.338  16
   0   9   2 3888.20 217.323  17
   0   9   3 2753.71 173.847  12
   0   9   3 2768.38 184.249  37
   0   9   3 2760.89 194.889  38
   0   9   3 2437.56 153.285  24
   0   9   3 2654.94 173.295  25
   0   9   3 2874.04 187.783  16
   0   9   3 2629.52 177.633  17
   0   9   3 2765.44 176.390  18
   0   9   4 1632.82 123.570  12
   0   9   4 1712.05 145.425  38
   0   9   4 1610.61 126.231  25
   0   9   4 2043.42 146.174  17
   0   9   4 1741.00 131.198  18
   0   9   5 3221.79 156.240  12
   0   9   5 3180.87 174.432  38
   0   9   5 3436.97 159.663  25
   0   9   5 3275.84 165.180  18
   0   9   6 1385.72 84.5390  18
   0   9   6 1460.54 79.1352  12
   0 -10   9 680.051 64.0604  13
   0  10  -9 711.139 60.0173  10
   0 -10   8 1092.95 91.0944   3
   0 -10   8 1120.74 94.4737  13
   0 -10   7 1684.76 125.406  13
   0 -10   7 1656.48 124.330   3
   0  10  -7 1709.82 123.854  10
   0 -10   6 2588.08 164.845  13
   0 -10   6 2676.47 170.262   3
   0  10  -6 2760.18 163.583  10
   0  10  -5 3109.92 174.607  10
   0  10  -5 2687.73 172.934  12
   0 -10   5 3087.85 178.716  13
   0  10  -4 2627.17 171.902  12
   0 -10   4 2870.91 168.429  13
   0  10  -4 2759.59 171.850  37
   0  10  -4 2507.49 168.321  18
   0  10  -4 2641.87 158.015  10
   0  10  -3 811.080 108.546  16
   0  10  -3 587.074 94.1354  12
   0 -10   3 660.041 84.9025  13
   0  10  -3 787.290 106.584  37
   0  10  -3 693.395 98.0084  18
   0  10  -2 949.625 111.123  12
   0  10  -2 1209.85 126.839  16
   0  10  -2 1191.47 129.033  37
   0  10  -2 1144.21 116.374  18
   0  10  -1 120.618 71.1291  16
   0  10  -1 81.8609 63.1996  12
   0  10  -1 65.6524 78.8097  37
   0  10  -1 32.5715 50.7346  38
   0  10  -1 70.5141 56.7945  18
   0  10   0 3333.18 193.990  12
   0  10   0 3854.30 215.831  16
   0  10   0 3692.27 204.437  38
   0  10   0 4058.49 235.639  37
   0  10   0 3626.94 209.750  25
   0  10   0 3394.95 195.544  18
   0  10   1 3970.43 203.555  12
   0  10   1 3863.69 214.736  38
   0  10   1 3976.93 206.246  24
   0  10   1 4305.30 217.406  25
   0  10   1 4066.61 218.938  16
   0  10   1 3931.85 205.351  18
   0  10   2 3419.05 178.295  12
   0  10   2 3586.21 200.441  37
   0  10   2 3655.77 201.631  38
   0  10   2 3529.48 185.082  25
   0  10   2 3347.40 173.047  24
   0  10   2 3519.93 181.935  18
   0  10   2 3908.09 202.521  16
   0  10   3 1256.21 94.5649  12
   0  10   3 1417.55 117.816  38
   0  10   3 1173.88 97.2031  25
   0  10   3 1395.23 101.634  18
   0  10   3 1328.28 111.530  16
   0  10   4 815.073 66.6034  25
   0  10   4 728.752 74.0754  16
   0  10   4 687.882 66.6786  18
   0  10   4 822.518 64.5384  12
   0  11  -8 702.642 47.6934  10
   0  11  -7 945.441 67.4229  10
   0 -11   7 937.716 71.0140  13
   0  11  -6 751.012 67.9166  10
   0 -11   6 757.459 71.8613  13
   0 -11   5 1040.88 83.0225  13
   0  11  -5 778.488 70.5344  18
   0  11  -4 815.278 86.3795  16
   0  11  -4 677.202 74.7935  37
   0  11  -4 638.681 70.9663  18
   0  11  -3 1111.86 100.548  16
   0  11  -3 1234.24 104.608  37
   0  11  -3 879.550 84.5642  18
   0  11  -2 879.986 92.6669  16
   0  11  -2 996.953 102.683  37
   0  11  -2 891.247 83.6715  18
   0  11  -1 245.046 62.5669  16
   0  11  -1 244.274 64.9583  25
   0  11  -1 144.764 47.4137  18
   0  11  -1 204.362 69.1962  37
   0  11   0 1032.71 91.7498  24
   0  11   0 1025.19 91.7988  25
   0  11   0 881.041 79.2372  18
   0  11   0 1049.47 95.0382  16
   0  11   0 1087.03 103.522  37
   0  11   1 4761.55 199.474  16
   0  11   1 4287.47 175.076  18
   0  11   1 4333.33 179.280  24
   0  11   1 4571.28 189.565  25
   0  11   2 2730.73 127.019  16
   0  11   2 2745.53 121.282  25
   0  12  -5 300.846 39.6569  25
   0 -12   5 409.053 44.0319  11
   0 -12   4 574.927 55.5720  11
   0  12  -3 596.392 60.6287  24
   0 -12   3 581.457 52.9780  11
   0  12  -2 1210.92 75.8402  24
   0  12  -2 1013.74 70.6452  25
   0  12  -1 913.062 60.7831  24
   0  12  -1 923.383 61.9427  25
  -1  12   0 500.846 50.8613  25
  -1  12   0 560.082 51.7482  24
  -1  12   0 459.846 51.8249  16
  -1  12   0 384.658 39.1950  12
  -1  12  -1 409.101 52.4682  25
  -1  12  -1 432.838 55.8026  16
  -1  12  -1 376.331 44.0501  12
  -1  12  -2 834.795 69.2631  25
  -1  12  -2 822.790 71.3433  24
   1 -12   2 616.975 58.6641  11
  -1  12  -2 753.629 69.7682  16
  -1  12  -3 1108.72 79.5711  25
  -1  12  -3 1182.95 81.4232  24
   1 -12   3 988.924 77.8554  11
  -1  12  -3 958.871 78.5559  16
  -1  12  -4 1274.44 82.3611  25
   1 -12   4 1371.58 90.3922  11
  -1  12  -4 1214.07 81.4782  16
  -1  12  -5 889.156 62.7138  25
  -1  12  -5 784.843 56.7673  16
  -1  11   3 488.717 52.7435  25
  -1  11   3 480.209 50.4339  12
  -1  11   2 2356.02 122.497  24
  -1  11   2 2303.11 123.176  12
  -1  11   1 435.496 66.2368  24
  -1  11   1 408.357 66.9480  12
  -1  11   0 1047.46 100.192  25
  -1  11   0 979.401 102.787  37
  -1  11   0 1211.58 109.003  16
  -1  11   0 931.547 95.1852  12
  -1  11  -1 1140.53 109.036  37
  -1  11  -1 1171.84 109.888  25
   1 -11   1 1035.71 105.155  11
  -1  11  -1 1133.33 107.260  12
  -1  11  -1 1265.77 116.590  16
  -1  11  -2 1509.46 119.699  37
  -1  11  -2 1688.60 132.405  16
  -1  11  -2 1398.99 119.368  12
  -1  11  -3 2448.43 141.937  37
  -1  11  -3 2883.97 170.611  16
  -1  11  -3 2431.61 155.146  12
  -1  11  -4 3057.45 172.805  12
  -1  11  -4 3430.83 183.818  16
   1 -11   5 1865.59 99.1922  13
  -1  11  -5 2053.79 125.456  16
  -1  11  -5 1844.09 114.362  12
  -1  11  -5 2142.30 107.407  10
   1 -11   6 1358.80 102.688  11
  -1  11  -6 1163.60 84.2179  10
  -1  11  -6 867.383 83.0921  12
   1 -11   6 1074.58 82.1117  13
  -1  11  -7 299.189 45.8930  10
   1 -11   7 265.154 49.3011  11
  -1  11  -7 207.521 45.1763  16
   1 -11   7 280.542 45.1185  13
  -1  10   5 847.833 66.6852  25
  -1  10   5 935.397 73.8900  16
  -1  10   5 879.955 63.9606  12
  -1  10   4 898.664 86.7935  25
  -1  10   4 1128.99 98.2496  16
  -1  10   4 990.827 77.3718  18
  -1  10   4 1067.18 87.1983  12
  -1  10   3 1104.42 98.6712  24
  -1  10   3 1306.56 117.842  16
  -1  10   3 1221.35 98.7583  18
  -1  10   3 1360.88 111.575  12
  -1  10   2 1819.83 145.719  38
  -1  10   2 1719.82 132.294  24
  -1  10   2 1638.66 119.568  18
  -1  10   2 1888.46 140.985  12
  -1  10   1 2835.82 196.052  37
  -1  10   1 2636.11 176.644  38
  -1  10   1 2675.65 178.525  12
  -1  10   1 2778.48 181.732  25
  -1  10   1 2661.70 176.122  24
  -1  10   1 2516.99 153.997  18
  -1  10   0 1327.85 129.097  12
  -1  10   0 1121.88 111.008   2
  -1  10   0 1024.50 123.398  37
  -1  10   0 905.489 108.627  38
  -1  10   0 906.738 98.1388  18
  -1  10  -1 2907.94 197.356  12
  -1  10  -1 2833.65 169.592  18
  -1  10  -1 2966.60 199.037  37
  -1  10  -2 1280.77 135.701  12
  -1  10  -2 1276.17 136.533  16
  -1  10  -2 1320.15 124.319   2
  -1  10  -2 902.406 101.228  18
  -1  10  -2 1355.23 129.068  37
  -1  10  -3 709.506 111.371  12
  -1  10  -3 815.820 102.875   2
  -1  10  -3 628.034 86.3923  10
  -1  10  -3 706.915 96.5314  37
  -1  10  -4 2682.62 187.003  12
   1 -10   4 2731.96 162.187  13
  -1  10  -4 2773.03 168.750  10
  -1  10  -5 3961.97 227.595  12
   1 -10   5 4441.20 216.601  13
  -1  10  -5 4357.33 219.697  10
   1 -10   6 2866.08 167.856  13
  -1  10  -6 2412.47 166.294  12
   1 -10   6 2965.44 169.355   3
  -1  10  -6 2878.98 168.543  10
   1 -10   7 743.944 89.1649  13
  -1  10  -7 607.317 83.1389  12
   1 -10   7 737.629 81.4614   3
  -1  10  -8 385.753 60.8430  10
   1 -10   8 317.270 60.7312  13
  -1  10  -9 285.228 40.4846  10
   1 -10   9 280.468 43.8571  13
  -1   9   6 2628.86 126.166  18
  -1   9   6 2731.42 144.061  16
  -1   9   6 2664.75 135.135  25
  -1   9   5 1116.58 99.4502  18
  -1   9   5 1421.75 120.844  16
  -1   9   5 1136.18 105.216  25
  -1   9   4 980.269 123.536  38
  -1   9   4 1049.63 118.418  16
  -1   9   4 935.012 100.149  18
  -1   9   4 836.848 93.9613  24
  -1   9   3 869.644 120.779  37
  -1   9   3 832.741 126.489  38
  -1   9   3 781.012 92.1638  27
  -1   9   3 804.865 103.833  24
  -1   9   3 1185.24 128.612  17
  -1   9   3 744.051 115.550  16
  -1   9   3 822.708 100.761  18
  -1   9   2 1052.89 134.492  38
  -1   9   2 863.753 97.4527   2
  -1   9   2 910.878 121.812  16
  -1   9   2 1062.56 125.770  12
  -1   9   2 954.936 105.195  27
  -1   9   2 918.737 115.351  24
  -1   9   2 1048.27 123.607  17
  -1   9   2 907.884 106.565  18
  -1   9   1 4035.93 252.174  37
  -1   9   1 3721.48 229.824  38
  -1   9   1 3929.71 213.037   2
   1  -9  -1 3868.46 362.776   5
  -1   9   1 4148.23 244.917  12
  -1   9   1 4306.07 241.072  25
  -1   9   1 3796.92 214.489  18
  -1   9   0 4641.96 266.267  37
  -1   9   0 4576.73 250.182  38
   1  -9   0 4467.29 386.682   5
  -1   9   0 4517.85 325.629   1
  -1   9   0 4795.34 246.219   2
  -1   9   0 4787.14 268.509  12
   1  -9   0 3678.91 337.818  41
  -1   9   0 4546.05 235.078  18
   1  -9   1 1890.56 254.011  41
  -1   9  -1 2241.78 176.698  37
  -1   9  -1 2106.57 158.291  38
   1  -9   1 1837.67 244.385   5
  -1   9  -1 2282.81 184.003  12
  -1   9  -1 1781.15 128.952  10
  -1   9  -1 2079.95 152.745  18
   1  -9   2 1443.85 225.979  41
  -1   9  -2 1469.38 141.853  37
  -1   9  -2 1638.91 142.654   2
  -1   9  -2 1353.66 185.559   1
  -1   9  -2 1362.43 150.275  12
  -1   9  -2 1482.02 127.354  10
  -1   9  -2 1317.65 125.369  18
  -1   9  -3 4228.75 231.831  37
  -1   9  -3 4131.39 252.972  12
   1  -9   3 3905.80 215.102  13
   1  -9   3 4098.44 373.665  41
  -1   9  -3 4296.90 317.002   1
  -1   9  -3 4769.03 243.242   2
   1  -9   3 3958.36 341.469   5
  -1   9  -3 4530.41 234.396  10
  -1   9  -4 4931.02 284.121  12
   1  -9   4 5113.78 258.217  13
   1  -9   4 4606.83 406.068  41
  -1   9  -4 6016.52 273.417   2
  -1   9  -4 5849.10 367.164   1
   1  -9   4 5155.11 385.306   5
  -1   9  -4 5223.41 267.903  10
   1  -9   5 4588.52 244.699  13
  -1   9  -5 5306.13 246.116   2
  -1   9  -5 4511.30 247.018  10
   1  -9   6 3212.39 199.338  13
   1  -9   6 3247.98 197.823   3
   1  -9   7 962.035 115.702  13
   1  -9   7 951.889 109.658   3
  -1   9  -7 922.248 113.298  10
   1  -9   8 86.2486 63.6420  13
   1  -9   8 45.7822 53.9965   3
  -1   9  -8 93.6965 58.1753  10
  -1   9  -9 50.7753 43.2116  10
   1  -9  10 595.630 62.3444  22
   1  -9  10 508.838 61.2043  28
  -1   9 -10 388.793 39.5746  10
   1  -9  10 519.798 54.7766  13
  -1   8   8 702.493 48.6258  25
  -1   8   8 1012.68 65.6283  16
  -1   8   7 1355.99 101.121  25
  -1   8   7 1370.58 99.4384  18
  -1   8   7 1518.21 112.671  16
  -1   8   7 1383.75 100.524  12
  -1   8   6 3931.16 211.066  25
  -1   8   6 4397.43 217.066  18
  -1   8   6 4609.49 231.792  16
  -1   8   6 4695.82 222.819  12
  -1   8   5 3304.50 219.038  38
  -1   8   5 2818.90 171.671  24
  -1   8   5 3241.00 181.735  27
  -1   8   5 3173.19 197.043  25
  -1   8   5 3430.22 219.576  17
  -1   8   5 3133.53 194.232  18
  -1   8   5 3042.35 202.441  16
  -1   8   4 2436.32 163.194  27
  -1   8   4 2354.36 165.212  24
  -1   8   4 2612.58 194.798  16
  -1   8   4 2356.88 187.479  17
  -1   8   4 2531.79 175.756  18
  -1   8   3 1295.57 152.639  38
  -1   8   3 1270.00 145.255  37
  -1   8   3 1270.95 107.793   2
  -1   8   3 1255.35 143.107  16
  -1   8   3 1290.30 130.991  24
  -1   8   3 1114.82 116.562  27
  -1   8   3 1312.18 129.227  18
  -1   8   3 1126.47 136.345  17
  -1   8   2 1774.69 156.530  16
  -1   8   2 1556.57 180.671   1
   1  -8  -2 1543.41 236.566   5
  -1   8   2 1724.27 132.862   2
  -1   8   2 1733.64 152.222  17
  -1   8   2 1624.89 139.937  18
  -1   8   2 1728.86 162.860  38
  -1   8   1 738.189 112.626  38
  -1   8   1 880.353 122.589  37
   1  -8  -1 831.923 187.849   5
  -1   8   1 783.475 98.5827   2
  -1   8   1 551.415 124.423   1
  -1   8   1 909.340 120.904  16
  -1   8   1 925.189 123.720  12
   1  -8  -1 630.209 152.464  41
  -1   8   1 865.095 104.828  18
  -1   8   1 798.247 111.547  17
  -1   8   0 2263.61 177.945  37
  -1   8   0 2101.79 164.943  38
   1  -8   0 2356.20 266.844   5
  -1   8   0 2062.14 158.247   2
  -1   8   0 2029.39 213.378   1
  -1   8   0 2135.29 177.853  12
   1  -8   0 1995.27 245.732  41
  -1   8   0 2197.04 154.997  18
   1  -8   1 6304.05 428.755  41
  -1   8  -1 6693.93 315.670  37
  -1   8  -1 6590.86 298.721  38
   1  -8   1 6692.40 436.980   5
  -1   8  -1 6642.22 326.304  12
  -1   8  -1 6808.88 306.426   9
  -1   8  -1 6450.85 281.997  10
  -1   8  -1 6909.74 297.340  18
  -1   8  -2 7574.53 327.221  37
  -1   8  -2 7091.60 314.940   2
  -1   8  -2 7318.13 411.385   1
  -1   8  -2 7178.77 344.329  12
   1  -8   2 6331.00 289.217  13
   1  -8   2 6513.77 452.371  41
  -1   8  -2 7457.86 313.529  10
  -1   8  -2 7352.42 317.020   9
  -1   8  -3 4120.47 222.125  37
   1  -8   3 3767.35 214.991  13
   1  -8   3 4029.71 352.911  41
   1  -8   3 4082.24 327.358   5
  -1   8  -3 4618.89 312.022   1
  -1   8  -3 4045.35 223.007   2
  -1   8  -3 4076.75 227.776  10
  -1   8  -3 4236.74 226.525   9
   1  -8   4 2573.49 263.865   5
  -1   8  -4 2635.80 240.913   1
  -1   8  -4 2691.46 175.899   2
  -1   8  -4 2645.44 185.439  10
  -1   8  -4 2843.33 177.602   9
   1  -8   4 2590.50 182.389  13
   1  -8   5 3134.03 205.747  13
   1  -8   5 2961.96 313.736  41
  -1   8  -5 3428.80 193.044   2
   1  -8   5 3067.26 278.422   5
  -1   8  -5 2879.58 253.464   1
  -1   8  -5 3197.25 184.614   9
   1  -8   6 2737.83 192.410  13
   1  -8   6 2381.91 281.012  41
  -1   8  -6 2571.56 189.741  10
   1  -8   6 2722.44 189.141   3
  -1   8  -6 2900.44 170.503   2
   1  -8   7 3247.13 206.885  13
  -1   8  -7 3039.05 203.297  10
   1  -8   7 3018.47 193.314   3
  -1   8  -8 278.307 83.7411  10
   1  -8   8 212.796 70.8501   3
  -1   8  -9 185.036 66.9623  10
   1  -8   9 300.749 64.8150   3
  -1   8 -10 699.148 66.9728  10
   1  -8  10 722.700 78.3249  13
  -1   7   8 1251.11 104.765  25
  -1   7   8 1658.84 117.910  18
  -1   7   8 1561.13 114.140  16
  -1   7   8 1601.42 108.483  12
  -1   7   7 1487.32 129.863  25
  -1   7   7 1613.17 122.822  27
  -1   7   7 1635.71 138.291  18
  -1   7   7 1600.23 141.266  16
  -1   7   7 1686.21 133.221  12
  -1   7   6 3014.88 204.846  38
  -1   7   6 2612.10 180.553  12
  -1   7   6 2589.32 171.041  27
  -1   7   6 2727.74 185.951  25
  -1   7   6 2741.25 187.992  18
  -1   7   6 2584.10 188.695  16
   1  -7  -5 2632.77 280.612  36
  -1   7   5 2753.76 205.127  38
  -1   7   5 2125.96 140.378  15
  -1   7   5 2793.71 193.659  12
  -1   7   5 2248.88 152.575  30
  -1   7   5 2392.74 166.299  24
  -1   7   5 2533.55 186.009  25
  -1   7   5 2731.72 178.074  27
  -1   7   5 2641.15 193.308  16
  -1   7   5 2659.34 203.740  17
  -1   7   5 2718.55 186.220  18
  -1   7   4 1794.23 147.102  39
  -1   7   4 1601.02 155.708  37
  -1   7   4 1562.03 121.033  15
  -1   7   4 1764.52 154.836  12
  -1   7   4 1809.09 145.462  27
  -1   7   4 1582.88 139.675  24
  -1   7   4 1677.05 149.430  18
  -1   7   4 1853.10 168.550  17
  -1   7   4 1848.61 159.215  16
  -1   7   3 2205.14 179.040  17
  -1   7   3 2364.02 167.584  18
  -1   7   3 2381.82 192.301  38
  -1   7   3 2305.54 182.917  37
  -1   7   3 2180.56 153.628  39
  -1   7   3 2291.63 177.608  16
  -1   7   3 2584.34 196.579  31
  -1   7   3 2412.29 165.245  27
  -1   7   3 2448.24 172.733  24
   1  -7  -3 2277.57 247.479   5
  -1   7   3 2188.04 141.318   2
  -1   7   3 2196.39 193.322   1
  -1   7   2 474.899 96.4317  38
   1  -7  -2 259.249 124.875   5
  -1   7   2 290.717 98.1925   1
  -1   7   2 340.141 73.9569   2
  -1   7   2 336.637 87.6790  16
   1  -7  -2 442.135 122.634  41
  -1   7   2 293.757 74.4162  18
  -1   7   2 223.529 81.1346  17
  -1   7   1 1598.70 141.725  37
  -1   7   1 1448.11 136.952  38
  -1   7   1 1473.41 172.816   1
   1  -7  -1 1805.79 222.981   5
  -1   7   1 1456.40 124.254   2
  -1   7   1 1610.85 141.369  16
   1  -7  -1 1697.40 205.276  41
  -1   7   1 1743.22 131.627  18
  -1   7   1 1533.94 134.279  17
  -1   7   0 10882.8 412.287  37
  -1   7   0 10021.3 394.864  38
  -1   7   0 10256.6 481.708   1
  -1   7   0 10489.2 390.642   2
   1  -7   0 10446.3 533.716   5
  -1   7   0 10277.7 413.863  12
   1  -7   0 9670.21 509.333  41
  -1   7   0 10980.6 389.894  18
  -1   7   0 9877.96 378.980  17
  -1   7  -1 23105.1 722.790  38
   1  -7   1 24535.4 907.816  41
  -1   7  -1 22996.9 726.045   2
   1  -7   1 24008.0 900.482   5
  -1   7  -1 22566.1 838.104   1
  -1   7  -1 22384.9 711.673  10
  -1   7  -1 23922.7 731.032   9
  -1   7  -1 23558.1 757.717  12
   1  -7   2 10321.9 525.267  41
  -1   7  -2 11136.9 492.270   1
  -1   7  -2 10340.8 382.049   2
  -1   7  -2 10131.4 379.374   9
  -1   7  -2 9015.84 366.086  10
   1  -7   2 9123.31 358.732  13
   1  -7   3 6501.17 414.894  41
   1  -7   3 6338.60 283.499  13
  -1   7  -3 6333.70 278.693   9
  -1   7  -3 6343.25 288.912  10
  -1   7  -3 6529.15 367.136   1
   1  -7   3 6598.78 395.683   5
  -1   7  -3 6994.67 291.542   2
   1  -7   4 3191.62 197.218  13
   1  -7   4 3641.01 283.640   5
  -1   7  -4 3544.63 192.060   2
  -1   7  -4 3577.14 259.803   1
  -1   7  -4 3295.06 188.675   9
  -1   7  -4 3126.98 196.494  10
  -1   7  -5 1762.44 179.547  35
   1  -7   5 1757.38 237.030  41
   1  -7   5 1828.70 155.045  13
  -1   7  -5 2050.09 144.360   2
   1  -7   5 1796.78 204.663   5
  -1   7  -5 1918.76 197.030   1
  -1   7  -5 2000.06 158.714  10
  -1   7  -6 738.710 133.884  35
   1  -7   6 716.228 170.046  41
   1  -7   6 720.135 111.559  13
  -1   7  -6 721.948 111.992  10
   1  -7   6 867.773 118.591   3
   1  -7   7 1624.52 151.770  13
  -1   7  -7 1391.52 185.086  35
   1  -7   7 1531.96 145.172   3
  -1   7  -7 1652.60 153.489  10
   1  -7   8 2116.65 161.516   3
  -1   7  -8 2262.30 169.281  10
   1  -7   9 652.455 97.8119  13
   1  -7   9 619.743 91.4355   3
  -1   7  -9 456.255 84.9570  10
   1  -7  10 786.226 87.9097  13
   1  -7  10 609.154 77.0262   3
  -1   7 -10 616.804 70.2964  10
   1  -7  11 1371.35 98.8901  22
  -1   6   9 2108.94 129.300  25
  -1   6   9 1924.33 119.352  27
  -1   6   8 3223.65 183.402  12
  -1   6   8 2866.02 172.269  30
  -1   6   8 3026.44 176.248  27
  -1   6   8 2799.32 180.887  25
  -1   6   8 2727.75 183.679  16
  -1   6   8 3060.62 189.701  18
  -1   6   7 1588.33 145.062  38
  -1   6   7 1651.78 144.115  12
  -1   6   7 1755.20 146.026  32
  -1   6   7 1687.25 145.381  30
  -1   6   7 1559.71 139.711  27
  -1   6   7 1631.16 149.857  25
  -1   6   7 1522.84 149.453  18
  -1   6   7 1457.06 155.015  17
  -1   6   7 1742.16 158.160  16
  -1   6   6 914.092 125.353  38
  -1   6   6 776.534 123.822  39
  -1   6   6 1044.28 121.329  12
  -1   6   6 634.308 85.8203  15
  -1   6   6 1083.47 136.711  31
  -1   6   6 659.403 104.618  32
  -1   6   6 706.294 111.488  30
  -1   6   6 688.440 112.984  25
  -1   6   6 840.972 112.689  27
  -1   6   6 804.663 115.750  16
  -1   6   6 791.010 117.811  18
  -1   6   6 825.417 124.477  17
  -1   6   5 2553.53 185.389  39
   1  -6  -5 2004.33 249.387  36
  -1   6   5 2503.05 192.529  38
  -1   6   5 2243.16 148.875  15
  -1   6   5 2558.94 184.912  12
  -1   6   5 2532.05 195.270  31
  -1   6   5 2115.06 157.097  32
  -1   6   5 2294.66 166.304  30
  -1   6   5 2291.72 162.500  24
  -1   6   5 2267.68 167.401  27
  -1   6   5 2489.00 180.020  25
  -1   6   5 2346.40 174.292  18
  -1   6   5 2490.95 182.360  16
  -1   6   4 4754.31 261.414  38
  -1   6   4 4066.57 227.357  39
  -1   6   4 4342.54 242.207  37
  -1   6   4 4503.40 214.467  15
  -1   6   4 4811.24 252.557  12
  -1   6   4 4618.79 248.040  16
  -1   6   4 4348.58 252.552  31
  -1   6   4 4365.45 221.157  30
  -1   6   4 4082.96 210.022  32
  -1   6   4 4469.33 231.386  27
  -1   6   4 4702.84 235.215  24
  -1   6   4 4593.20 237.659  18
  -1   6   4 4576.12 255.864  17
  -1   6   3 3014.79 178.148  39
  -1   6   3 3301.37 203.931  37
  -1   6   3 3522.44 212.836  38
  -1   6   3 3143.47 190.667  16
  -1   6   3 3366.25 199.245  12
  -1   6   3 3393.11 222.379   1
   1  -6  -3 3139.09 260.779   5
  -1   6   3 3308.44 166.474   2
  -1   6   3 3359.77 191.355  18
  -1   6   3 3005.00 198.801  17
   1  -6  -2 3217.61 243.698  41
  -1   6   2 3024.39 190.342  38
  -1   6   2 3092.46 195.160  31
  -1   6   2 3371.70 227.606   1
  -1   6   2 3278.32 171.628   2
   1  -6  -2 3335.67 268.260   5
  -1   6   2 3530.38 194.731  17
  -1   6   2 3487.46 193.719  16
  -1   6   1 3484.57 237.079   1
  -1   6   1 3248.27 174.334   2
   1  -6  -1 3212.30 255.174   5
   1  -6  -1 3176.30 246.452  41
  -1   6   0 3301.04 233.474   1
  -1   6   0 3082.70 172.460   2
   1  -6   0 3378.20 256.201   5
   1  -6   0 3351.23 256.768  41
  -1   6  -1 19260.0 611.974   2
   1  -6   1 21154.0 761.154   5
  -1   6  -1 19870.7 713.731   1
   1  -6   1 19730.1 748.875  41
   1  -6   2 18404.3 694.307  41
  -1   6  -2 17482.5 642.348   1
  -1   6  -2 16995.7 542.627   2
   1  -6   2 18130.3 682.783   5
  -1   6  -2 15710.3 538.322  35
   1  -6   3 4037.36 296.112  41
   1  -6   3 4267.82 283.541   5
  -1   6  -3 4042.55 258.305   1
  -1   6  -3 4080.83 197.487   2
  -1   6  -3 3703.87 217.407  35
  -1   6  -4 1996.28 175.639  35
   1  -6   4 2285.69 239.863  41
  -1   6  -4 2742.43 242.905  42
   1  -6   4 2128.65 150.997  13
   1  -6   4 2205.69 149.637   8
  -1   6  -4 2383.95 145.258   2
   1  -6   4 2427.51 212.822   5
  -1   6  -4 2492.56 197.236   1
  -1   6  -5 202.161 90.1175  35
  -1   6  -5 229.939 108.486  42
   1  -6   5 408.062 136.743  41
   1  -6   5 391.238 86.4005  13
   1  -6   5 327.802 78.3080   8
  -1   6  -5 322.611 92.7731   1
   1  -6   5 280.604 96.2115   5
  -1   6  -5 234.499 62.2725   2
  -1   6  -6 1115.44 163.419  35
   1  -6   6 1063.24 182.238  41
  -1   6  -6 1389.91 194.178  42
   1  -6   6 1277.38 132.027  13
  -1   6  -6 1077.31 124.581  10
   1  -6   6 1453.34 133.148   3
   1  -6   7 4292.26 229.270   3
  -1   6  -7 3756.32 306.021  35
   1  -6   7 3788.25 209.168  21
  -1   6  -7 4064.37 233.128  10
   1  -6   8 6304.53 290.620  21
  -1   6  -8 6419.34 419.207  35
   1  -6   8 5995.83 275.089  29
   1  -6   8 6697.57 310.578  13
   1  -6   8 6901.20 301.434   3
  -1   6  -8 6616.34 303.280  10
   1  -6   9 1618.77 140.179  13
   1  -6   9 1315.16 129.898  21
   1  -6   9 1446.92 129.395   3
  -1   6  -9 1203.10 119.707  10
   1  -6  10 1154.19 108.905  13
   1  -6  10 1261.62 118.036  21
   1  -6  10 1269.24 110.042   3
   1  -6  11 943.525 87.5786  21
   1  -6  11 1029.90 94.8870  22
   1  -6  11 1001.50 99.6824  28
  -1   5  10 2633.07 137.125  27
  -1   5  10 2924.23 151.235  30
  -1   5   9 3153.53 183.431  27
  -1   5   9 3091.62 183.869  25
  -1   5   9 3384.48 189.322  16
  -1   5   9 3818.53 199.746  32
  -1   5   9 3510.17 195.260  30
  -1   5   8 1553.08 125.350  15
  -1   5   8 1641.14 144.244  12
  -1   5   8 1776.32 155.754  30
  -1   5   8 1562.82 147.350  32
  -1   5   8 1711.66 150.414  25
  -1   5   8 1612.15 143.201  27
  -1   5   8 1572.16 149.835  16
  -1   5   8 1952.91 159.967  17
  -1   5   8 1562.58 155.182  18
  -1   5   7 1440.42 138.832  38
  -1   5   7 1879.79 173.694  39
  -1   5   7 1445.27 129.980  15
  -1   5   7 1650.01 149.823  12
  -1   5   7 1409.93 146.528  30
  -1   5   7 1407.58 144.377  32
  -1   5   7 1448.39 147.670  31
  -1   5   7 1487.38 143.089  27
  -1   5   7 1306.05 121.613  23
  -1   5   7 1387.96 144.596  25
  -1   5   7 1607.04 157.613  17
  -1   5   7 1389.75 150.721  18
  -1   5   7 1482.42 152.460  16
  -1   5   6 1727.88 159.954  39
  -1   5   6 1647.05 152.693  38
  -1   5   6 1531.81 129.324  15
  -1   5   6 1635.72 144.280  12
  -1   5   6 1637.96 159.159  29
  -1   5   6 1596.70 149.818  31
  -1   5   6 1625.14 148.750  32
  -1   5   6 1685.53 153.052  30
  -1   5   6 1479.30 141.159  27
  -1   5   6 1823.15 156.613  25
  -1   5   6 1350.63 123.725  23
  -1   5   6 1478.41 145.585  16
  -1   5   6 1692.29 162.053  17
  -1   5   6 1628.28 152.949  18
  -1   5   5 222.273 78.2902  39
  -1   5   5 259.774 81.9340  38
   1  -5  -5 389.741 131.070  36
  -1   5   5 348.130 71.6574  15
  -1   5   5 345.785 85.5050  16
  -1   5   5 389.445 80.4374  12
  -1   5   5 277.529 89.5500  31
  -1   5   5 342.509 83.4605  30
  -1   5   5 205.424 76.2374  32
  -1   5   5 357.438 81.0594  27
  -1   5   5 282.518 70.6945  24
  -1   5   5 352.257 83.1943  18
  -1   5   5 217.150 80.5529  17
  -1   5   4 4265.81 214.948  18
  -1   5   4 3791.98 208.862  39
  -1   5   4 4205.56 228.953  38
  -1   5   4 3868.83 214.932  37
  -1   5   4 4050.64 224.019  31
  -1   5   4 4112.61 208.068  30
  -1   5   4 4373.99 215.296  27
  -1   5   4 4292.79 212.929  24
  -1   5   4 4453.18 227.332  12
  -1   5   4 4348.10 221.792  16
  -1   5   4 3917.00 215.961   1
  -1   5   3 9089.30 316.294   2
   1  -5  -3 9369.28 425.126   5
  -1   5   3 9273.59 383.003   1
   1  -5  -3 9329.11 398.501  41
  -1   5   2 5341.74 219.547   2
   1  -5  -2 5489.41 308.425   5
  -1   5   2 5858.72 285.449   1
   1  -5  -2 5561.54 291.783  41
  -1   5   1 7947.46 352.053   1
   1  -5  -1 7691.61 373.235   5
   1  -5  -1 7712.97 362.234  41
  -1   5   0 14578.3 438.742  35
   1  -5   0 14598.3 459.725   7
   1  -5   0 15951.8 576.283  41
  -1   5  -1 11980.2 389.044  35
   1  -5   1 11323.7 403.748   7
  -1   5  -1 12333.9 469.032   1
   1  -5   1 12177.5 488.265  41
   1  -5   2 30575.3 986.235  41
  -1   5  -2 29794.7 943.355   1
   1  -5   2 32455.6 986.748   5
  -1   5  -2 29246.2 888.470  35
  -1   5  -3 3137.90 235.121  42
  -1   5  -3 3133.79 204.972   1
   1  -5   3 3446.36 225.791   5
  -1   5  -3 3006.64 154.196   2
  -1   5  -3 3201.51 197.023  35
  -1   5  -4 2795.32 224.831  42
   1  -5   4 2720.35 235.242  41
   1  -5   4 2833.76 208.119   5
  -1   5  -4 2956.16 196.828   1
  -1   5  -4 2818.46 146.309   2
  -1   5  -4 2879.37 204.189  35
  -1   5  -5 1722.12 173.930  35
  -1   5  -5 1663.14 180.934  42
   1  -5   5 1359.61 183.856  41
   1  -5   5 1379.14 120.708  13
   1  -5   5 1384.59 120.676   8
   1  -5   5 1529.26 151.775   5
  -1   5  -5 1524.99 143.936   1
  -1   5  -6 946.305 151.749  42
   1  -5   6 977.288 162.611  41
  -1   5  -6 1240.09 167.051  35
   1  -5   6 959.244 113.137  13
   1  -5   6 997.232 107.890  21
   1  -5   6 919.363 110.640   3
   1  -5   7 734.145 104.790   3
  -1   5  -7 757.534 143.034  42
  -1   5  -7 696.759 153.204  35
   1  -5   7 780.576 108.105  13
   1  -5   7 859.320 106.227  29
   1  -5   7 848.852 111.436  21
  -1   5  -7 741.523 104.712  10
   1  -5   8 5034.53 259.894  21
  -1   5  -8 5089.30 376.662  35
   1  -5   8 4427.05 234.270  29
  -1   5  -8 4588.33 240.278  10
   1  -5   8 4964.19 247.196   3
   1  -5   8 5201.90 260.313  13
   1  -5   9 4244.79 240.194  21
   1  -5   9 4493.64 229.839   3
   1  -5   9 4556.79 230.409  13
   1  -5  10 1302.76 113.554  13
   1  -5  10 1419.76 122.361   3
   1  -5  10 1570.73 141.391  21
   1  -5  11 1435.24 107.268   3
   1  -5  11 1840.78 138.221  28
   1  -5  11 1747.23 124.756  22
   1  -5  11 1777.03 130.774  21
   1  -5  12 565.295 58.2333  21
   1  -5  12 505.201 56.6694  28
  -1   4  10 1271.28 115.147  27
  -1   4  10 1237.41 121.068  32
  -1   4   9 2133.73 150.445  15
  -1   4   9 2005.01 162.582  25
  -1   4   9 2047.90 163.505  27
  -1   4   9 2302.91 156.352  23
  -1   4   9 1974.35 160.077  16
  -1   4   9 2382.62 176.124  32
  -1   4   8 3603.33 218.695  12
  -1   4   8 3601.84 209.120  15
  -1   4   8 3609.33 230.484  29
  -1   4   8 3558.85 205.517  31
  -1   4   8 3646.59 232.318  30
  -1   4   8 3310.36 224.433  32
  -1   4   8 4037.07 230.678  27
  -1   4   8 3646.90 213.241  23
  -1   4   8 3417.21 223.864  25
  -1   4   8 3807.88 242.190  18
  -1   4   8 3678.97 225.231  16
  -1   4   8 3297.18 191.439  19
  -1   4   8 3536.23 217.094  17
  -1   4   7 3756.58 243.853  39
  -1   4   7 3903.74 215.909  38
  -1   4   7 3800.29 213.957  15
  -1   4   7 3777.12 223.789  12
  -1   4   7 3828.54 233.057  32
  -1   4   7 4122.60 239.817  30
  -1   4   7 3674.44 216.953  31
  -1   4   7 3963.54 238.208  29
  -1   4   7 3623.54 222.218  27
  -1   4   7 3847.34 218.470  23
  -1   4   7 3787.47 228.930  25
  -1   4   7 3741.62 233.061  18
  -1   4   7 3753.02 227.619  17
  -1   4   7 3603.60 199.729  19
  -1   4   7 3478.62 224.897  16
  -1   4   6 1719.97 156.591  39
  -1   4   6 1608.17 140.682  38
   1  -4  -6 1465.31 191.575  36
  -1   4   6 1711.06 142.126  12
  -1   4   6 1632.46 132.160  15
  -1   4   6 1707.86 150.330  30
  -1   4   6 1608.40 139.989  32
  -1   4   6 1533.31 139.663  31
  -1   4   6 1819.87 155.429  29
  -1   4   6 1621.86 139.363  27
  -1   4   6 1473.11 129.122  23
  -1   4   6 1645.33 146.089  25
  -1   4   6 1599.89 145.340  18
  -1   4   6 1370.55 116.780  19
  -1   4   6 1739.85 144.366  16
  -1   4   6 1641.96 150.746  17
  -1   4   5 1359.57 128.727  39
   1  -4  -5 1493.32 182.541  36
  -1   4   5 1631.52 133.342  38
  -1   4   5 1440.99 115.601  15
  -1   4   5 1378.05 122.467  12
  -1   4   5 1257.00 118.345  30
  -1   4   5 1341.67 118.199  32
  -1   4   5 1368.49 128.059  31
  -1   4   5 1498.81 132.170  29
  -1   4   5 1298.19 117.010  27
  -1   4   5 1371.54 116.027  24
  -1   4   5 1439.15 124.401  16
  -1   4   5 1452.61 133.401  17
  -1   4   5 1572.26 127.239  18
  -1   4   4 134.480 49.8820   1
   1  -4  -4 117.151 68.8206   5
  -1   4   3 25053.1 735.312   1
  -1   4   3 23614.1 663.673   2
   1  -4  -3 24604.7 767.313   5
  -1   4   3 22313.0 639.097  43
   1  -4  -3 24597.0 739.327  41
   1  -4  -2 22789.6 741.096   5
  -1   4   2 23525.0 718.604   1
   1  -4  -2 22192.6 716.975  41
   1  -4  -1 14187.0 410.667   7
   1  -4  -1 15369.3 529.190   5
  -1   4   1 15104.8 507.227   1
   1  -4  -1 14643.6 510.245  41
  -1   4   0 6237.82 223.747  35
   1  -4   0 6224.75 219.580   7
   1  -4   0 6673.81 297.781   5
   1  -4   0 6262.97 289.657  41
  -1   4  -1 6667.72 255.394  35
   1  -4   1 6912.85 259.944   7
  -1   4  -1 7062.91 298.093   1
   1  -4   1 7167.67 316.813  41
   1  -4   2 14354.2 529.354  41
  -1   4  -2 14560.5 530.693  42
   1  -4   2 15474.9 528.580   5
  -1   4  -2 14253.9 500.367   1
  -1   4  -2 14618.1 486.249  35
  -1   4  -3 8912.06 381.561  42
   1  -4   3 8638.44 362.400   5
  -1   4  -3 8974.27 351.556   1
  -1   4  -3 8997.00 359.835  35
  -1   4  -4 3636.68 199.888   1
  -1   4  -4 3687.54 156.787   2
   1  -4   4 3715.95 211.311   5
  -1   4  -4 3634.02 231.143  42
   1  -4   4 4071.08 259.895  41
   1  -4   5 2319.10 157.643   5
   1  -4   5 2176.30 138.601   3
  -1   4  -5 2070.17 143.001   1
   1  -4   5 2011.12 136.919  14
   1  -4   5 2106.73 198.187  41
  -1   4  -5 2146.44 185.808  42
   1  -4   6 2367.23 156.012  13
   1  -4   6 2349.21 155.233  21
   1  -4   6 2478.69 152.969   8
   1  -4   6 2305.15 151.148   3
   1  -4   7 3547.77 194.678   3
   1  -4   7 3415.46 194.600  13
   1  -4   7 3532.52 205.605  21
   1  -4   7 3182.66 185.274  19
   1  -4   7 3454.76 200.258  29
   1  -4   7 2966.57 179.767  23
  -1   4  -7 3035.67 182.539  10
   1  -4   8 5585.36 282.724  21
   1  -4   8 5063.52 256.264  19
   1  -4   8 5538.24 262.805  13
   1  -4   8 5655.09 267.264  29
   1  -4   8 5040.21 254.240  23
   1  -4   8 5603.54 264.097   3
   1  -4   9 7303.96 318.186  19
   1  -4   9 7260.04 340.195  21
  -1   4  -9 6674.86 457.311  35
   1  -4   9 6705.58 302.157  29
   1  -4   9 6364.07 301.224  23
   1  -4   9 7737.88 318.489   3
   1  -4   9 7868.48 313.887  13
   1  -4  10 2949.99 184.654  19
   1  -4  10 3140.66 184.414   3
   1  -4  10 3622.45 195.520  23
   1  -4  10 3423.51 214.235  21
   1  -4  10 3528.53 221.133  28
   1  -4  11 623.384 87.2380  19
   1  -4  11 819.465 86.5448   3
   1  -4  11 901.118 107.991  21
   1  -4  11 842.560 105.088  28
   1  -4  11 873.382 93.9797  22
   1  -4  12 175.486 46.4262  28
   1  -4  12 202.893 52.6489  21
  -1   3  11 845.264 91.5730  23
  -1   3  11 1123.01 102.826  30
  -1   3  10 1734.34 137.217  15
  -1   3  10 1955.35 144.877  23
  -1   3  10 1745.53 145.533  27
  -1   3  10 1871.84 137.604  19
  -1   3  10 1883.45 155.754  30
  -1   3   9 1879.51 157.310  15
  -1   3   9 2078.88 179.380  32
  -1   3   9 2214.24 183.732  30
  -1   3   9 1953.25 164.199  29
  -1   3   9 2178.95 167.671  23
  -1   3   9 1810.68 164.265  27
  -1   3   9 1582.15 154.959  25
  -1   3   9 2027.28 165.619  16
  -1   3   9 1728.77 146.663  19
  -1   3   8 2806.71 209.397  39
  -1   3   8 2698.46 186.276  12
  -1   3   8 2377.61 176.276  15
  -1   3   8 2666.29 192.109  29
  -1   3   8 2716.05 197.304  32
  -1   3   8 2604.08 188.099  27
  -1   3   8 2554.50 184.941  23
  -1   3   8 2489.09 192.656  25
  -1   3   8 2728.66 182.112  19
  -1   3   8 2423.10 172.689  17
  -1   3   8 2520.99 186.048  16
  -1   3   8 2287.36 187.441  18
  -1   3   7 2911.96 176.751   3
   1  -3  -7 2769.48 270.227  42
  -1   3   7 2494.23 162.932  38
  -1   3   7 2877.47 186.460  12
  -1   3   7 2743.76 178.110  15
  -1   3   7 2826.61 192.097  32
  -1   3   7 2822.19 189.076  29
  -1   3   7 2509.81 170.868  31
  -1   3   7 2682.61 185.034  27
  -1   3   7 2634.18 162.744  26
  -1   3   7 2794.02 191.519  25
  -1   3   7 2895.02 189.194  23
  -1   3   7 2757.87 176.253  19
  -1   3   7 2842.85 185.174  17
  -1   3   7 2662.37 193.523  18
  -1   3   7 2770.28 188.049  16
  -1   3   6 1101.67 114.894  16
  -1   3   6 1155.21 108.900  19
  -1   3   6 1307.54 124.916  17
  -1   3   6 1190.36 122.653  18
  -1   3   6 1256.36 113.581  38
   1  -3  -6 1466.52 175.388  36
  -1   3   6 1299.11 120.882  12
  -1   3   6 1202.97 112.382  15
  -1   3   6 1409.90 126.537  29
  -1   3   6 1329.68 123.519  30
  -1   3   6 1376.67 125.046  32
  -1   3   6 1106.96 114.137  31
  -1   3   6 1268.82 106.762  26
  -1   3   6 1064.69 112.057  27
  -1   3   6 1315.64 120.213  23
  -1   3   6 1345.31 128.035  25
  -1   3   6 1371.37 112.981   3
  -1   3   5 523.534 75.0265   3
   1  -3  -5 537.615 121.638  36
   1  -3  -4 142.448 60.3264   5
  -1   3   4 83.3283 39.0203   1
  -1   3   4 93.9370 49.1189   3
   1  -3  -3 30835.0 921.357   5
  -1   3   3 31860.5 901.845   1
  -1   3   3 32357.5 866.472   3
   1  -3  -3 31327.6 893.009  41
  -1   3   3 31455.3 849.571  43
  -1   3   2 35474.5 1006.69   1
   1  -3  -2 35122.2 1022.51   5
   1  -3  -2 36290.8 999.853  41
  -1   3   1 20243.9 617.984   1
   1  -3  -1 21119.5 635.998   5
   1  -3  -1 19751.0 611.196  41
  -1   3   1 20133.8 573.108  35
   1  -3   0 10197.1 366.124  41
   1  -3   0 11004.6 377.420   5
   1  -3   0 10420.5 306.816   7
  -1   3   0 10374.6 326.987  35
  -1   3  -1 8036.62 281.949  35
  -1   3  -1 8143.27 302.548   1
   1  -3   1 7717.18 312.536  41
  -1   3  -2 3213.38 168.273  35
   1  -3   2 2820.17 164.443   5
  -1   3  -2 2895.40 158.399   1
  -1   3  -2 3162.44 179.359  42
  -1   3  -3 5936.17 244.689   1
   1  -3   3 6248.48 258.824   5
  -1   3  -3 5755.91 266.491  42
   1  -3   3 6631.46 297.487  41
   1  -3   4 3064.84 162.372   5
   1  -3   4 2830.24 140.496   3
  -1   3  -4 2907.16 152.990   1
  -1   3  -4 2845.86 185.698  42
   1  -3   4 3116.75 208.188  41
  -1   3  -5 10041.0 414.755  42
   1  -3   5 10068.4 345.038   5
   1  -3   5 10607.8 352.712   3
   1  -3   5 10422.4 393.452  14
  -1   3  -6 2494.99 195.814  42
   1  -3   6 2453.22 177.017  14
   1  -3   6 2620.65 152.657   3
   1  -3   7 1396.50 134.338  21
   1  -3   7 1295.66 125.053  19
   1  -3   7 1252.32 115.963  13
   1  -3   7 1178.37 118.769  29
   1  -3   7 1156.50 120.821  23
   1  -3   7 1292.23 117.139   3
   1  -3   8 3596.77 227.253  21
   1  -3   8 3715.29 219.093  19
  -1   3  -8 3905.62 327.918  35
   1  -3   8 3822.23 203.129  13
   1  -3   8 3672.41 214.282  29
   1  -3   8 3385.69 215.972  23
   1  -3   8 3910.97 212.530   3
   1  -3   9 4817.26 268.367  21
   1  -3   9 4912.95 258.303  19
  -1   3  -9 4238.89 359.958  35
   1  -3   9 4684.46 245.098  29
   1  -3   9 4462.58 219.955  13
   1  -3   9 5266.22 284.189  28
   1  -3   9 4394.25 248.768  23
   1  -3   9 4667.39 239.620   3
   1  -3  10 4016.64 223.691  19
   1  -3  10 3989.75 236.377  21
   1  -3  10 3882.01 234.945  28
   1  -3  10 3222.93 207.220  23
   1  -3  10 3753.16 209.866  22
   1  -3  10 3923.25 204.813   3
   1  -3  10 3344.76 194.574  29
   1  -3  11 1301.40 120.176  19
   1  -3  11 1184.77 108.025   3
   1  -3  11 1390.60 132.756  21
   1  -3  11 1292.33 127.234  28
   1  -3  12 192.466 50.8712  19
   1  -3  12 356.051 63.0712  21
  -1   2  12 1116.43 84.8534  32
  -1   2  12 1219.90 79.2900  23
  -1   2  11 1441.09 123.311  30
  -1   2  11 1545.50 136.089  32
  -1   2  11 1367.43 125.682  23
  -1   2  11 1567.84 122.841  19
  -1   2  10 1059.19 131.501  30
  -1   2  10 952.281 112.818  29
  -1   2  10 860.114 118.143  15
  -1   2  10 964.875 122.103  23
  -1   2  10 842.130 120.281  27
  -1   2  10 1096.69 122.511  19
  -1   2   9 933.578 123.842  19
  -1   2   9 879.033 123.482  15
  -1   2   9 1061.81 139.354  30
  -1   2   9 975.090 123.581  29
  -1   2   9 1062.58 135.073  23
  -1   2   9 867.874 103.014  21
  -1   2   9 652.655 120.317  25
  -1   2   9 1052.09 118.479   3
  -1   2   8 3381.24 195.745  21
  -1   2   8 3909.74 224.877  19
  -1   2   8 3478.41 215.977  16
  -1   2   8 3873.83 242.084  18
  -1   2   8 3811.96 235.662  39
  -1   2   8 3553.50 214.232  12
  -1   2   8 3844.45 226.280  15
  -1   2   8 3842.74 233.720  30
  -1   2   8 3635.77 219.864  29
  -1   2   8 3414.65 221.983  25
  -1   2   8 3813.21 232.166  23
  -1   2   8 3996.05 213.761   3
  -1   2   7 3808.11 198.850   3
   1  -2  -7 3640.05 295.434  42
  -1   2   7 3470.04 213.515  39
  -1   2   7 3766.93 206.706  12
  -1   2   7 3471.54 200.301  15
  -1   2   7 3661.85 212.366  32
  -1   2   7 3549.69 208.741  30
  -1   2   7 3279.13 198.248  29
  -1   2   7 3337.88 188.151  26
  -1   2   7 3356.99 202.662  25
  -1   2   7 3544.00 207.641  23
  -1   2   7 3223.89 182.387  21
  -1   2   7 3499.29 194.833  17
  -1   2   7 3539.82 203.869  16
  -1   2   7 3468.74 200.582  19
  -1   2   7 3359.68 209.194  18
   1  -2  -6 7072.30 340.714  36
  -1   2   6 6683.09 288.397  30
  -1   2   6 6817.34 289.764  25
  -1   2   6 6962.46 274.695   3
  -1   2   5 7734.20 278.490   3
   1  -2  -5 7651.37 345.092  36
  -1   2   5 7716.13 365.039  14
   1  -2  -4 6592.40 235.360   5
  -1   2   4 6463.02 227.656   3
  -1   2   4 6178.63 214.306   1
   1  -2  -4 6699.07 295.906  36
  -1   2   4 6622.45 309.578  14
   1  -2  -3 2357.34 131.894   5
  -1   2   3 2789.75 129.179   1
   1  -2  -3 2382.51 106.823  41
  -1   2   3 2690.30 112.406  43
   1  -2  -2 100437. 2627.26   5
  -1   2   2 101240. 2616.40   1
   1  -2  -2 100838. 2594.07  41
  -1   2   1 5608.56 190.795  35
   1  -2  -1 5192.22 210.830   5
  -1   2   1 5077.46 203.693   1
   1  -2  -1 5169.11 191.311  41
  -1   2   0 9685.56 301.259  35
  -1   2   0 9463.79 318.408   1
   1  -2   0 9934.73 318.746  41
  -1   2  -1 174.891 55.2518  35
  -1   2  -1 167.819 63.9264   1
   1  -2   1 355.992 68.7689   5
  -1   2  -1 145.738 62.0556  42
   1  -2   2 715.941 77.7302   5
  -1   2  -2 642.855 75.3997   1
  -1   2  -2 523.580 74.4076  42
   1  -2   3 15948.7 480.137   5
  -1   2  -3 15628.5 470.528   1
   1  -2   3 16496.1 533.220  41
  -1   2  -3 15708.8 498.630  42
  -1   2  -4 15243.4 495.960  42
   1  -2   4 14830.6 440.856   5
  -1   2  -4 14587.8 433.431   1
   1  -2   4 14193.0 440.547   3
  -1   2  -5 5676.48 269.668  42
   1  -2   5 5806.49 229.449   3
  -1   2  -6 4541.32 252.374  42
   1  -2   6 5211.86 280.504  14
   1  -2   6 4858.55 215.776   3
   1  -2   7 5588.12 268.209  21
   1  -2   7 5790.17 266.519  19
   1  -2   7 5269.78 304.423  14
   1  -2   7 5457.37 236.641  13
   1  -2   7 5265.48 253.075  29
   1  -2   7 4578.56 232.309  32
   1  -2   7 5628.78 264.294  23
   1  -2   7 5448.26 247.000   3
   1  -2   8 2954.42 197.306  19
   1  -2   8 2927.40 202.122  21
  -1   2  -8 3100.52 283.012  35
   1  -2   8 2612.88 160.437  13
   1  -2   8 2462.40 174.668  32
   1  -2   8 3006.62 193.334  29
   1  -2   8 3030.14 197.099  23
   1  -2   8 3223.08 219.777  28
   1  -2   8 3039.71 182.291   3
   1  -2   9 3731.44 230.187  19
   1  -2   9 3930.92 239.539  21
   1  -2   9 3579.60 217.681  29
   1  -2   9 3311.30 207.306  32
  -1   2  -9 3416.31 315.804  35
   1  -2   9 3476.92 228.320  23
   1  -2   9 3974.74 219.211  22
   1  -2   9 4115.32 250.160  28
   1  -2   9 4042.39 216.756   3
   1  -2  10 2170.88 169.526  19
   1  -2  10 1865.57 142.032  22
   1  -2  10 2000.74 170.018  28
   1  -2  10 1916.75 162.769  23
   1  -2  10 2232.73 152.571   3
   1  -2  10 1776.71 146.802  32
   1  -2  10 1959.48 152.770  29
   1  -2  11 2468.26 163.468  19
   1  -2  11 2312.09 158.505  28
   1  -2  11 1897.99 130.247  32
   1  -2  11 2360.22 143.146   3
   1  -2  12 69.2935 48.7749  19
   1  -2  12 220.737 53.5122  21
  -1   1  12 1411.67 109.782  32
  -1   1  12 1277.63 103.486  19
  -1   1  11 1374.83 125.568  30
  -1   1  11 1575.27 144.244  32
  -1   1  11 1563.03 133.827  19
  -1   1  10 1682.00 155.072  19
  -1   1  10 1895.28 163.388  30
  -1   1  10 1705.58 160.704  32
  -1   1  10 1367.45 128.663  29
  -1   1  10 1439.38 150.435  15
  -1   1  10 1760.45 144.390  21
  -1   1  10 1665.59 139.311   3
  -1   1   9 1078.53 132.827  19
  -1   1   9 1018.40 119.510  21
  -1   1   9 1086.84 134.219  15
  -1   1   9 993.398 136.576  32
  -1   1   9 966.502 132.314  30
  -1   1   9 918.008 116.182  29
  -1   1   9 784.619 98.6954  28
  -1   1   9 1479.72 152.930  25
  -1   1   9 1145.42 122.887   3
  -1   1   8 82.3975 68.4848   3
   1  -1  -8 78.1503 103.921  42
  -1   1   8 138.132 75.6377  39
  -1   1   8 51.9663 71.5771  15
  -1   1   8 205.571 75.2952  16
  -1   1   8 136.813 71.1829  29
  -1   1   8 90.9720 75.7765  32
  -1   1   8 133.102 79.6773  30
  -1   1   8 46.4641 75.3763  25
  -1   1   8 59.7132 57.3617  28
  -1   1   8 187.838 79.3359  19
  -1   1   8 105.740 66.5669  21
  -1   1   7 4086.06 203.556   3
   1  -1  -7 4320.82 312.134  42
  -1   1   7 3770.54 211.361  39
  -1   1   7 3997.82 216.566  32
  -1   1   7 4173.12 217.391  30
  -1   1   7 3953.61 207.383  29
  -1   1   7 3784.33 210.185  15
  -1   1   7 4025.96 210.763  12
  -1   1   7 3703.16 215.256  25
  -1   1   7 4011.89 217.371  27
  -1   1   7 3638.34 204.654  16
  -1   1   7 4394.59 223.017  19
  -1   1   7 4395.85 213.626  21
  -1   1   7 3784.43 218.630  18
  -1   1   6 7085.85 349.720  14
  -1   1   6 6835.25 268.174   3
   1  -1  -6 7543.19 384.596  42
  -1   1   5 7214.13 324.677  14
   1  -1  -5 6845.19 294.718  36
  -1   1   5 6987.96 248.540   3
  -1   1   5 6665.62 227.867  44
  -1   1   4 8641.73 321.215  14
   1  -1  -4 8311.49 305.631  36
   1  -1  -4 6758.64 220.891   5
  -1   1   4 7089.76 212.900   1
  -1   1   4 8118.67 240.109  44
  -1   1   3 151.944 63.5289  14
  -1   1   3 178.805 42.3550   1
   1  -1  -3 278.579 48.5244   5
  -1   1   3 202.989 44.9676  43
   1  -1  -3 319.368 72.0544  36
   1  -1  -2 61065.5 1659.56   5
  -1   1   2 63769.4 1646.01   4
  -1   1   2 65785.4 1649.36  43
   1  -1  -2 63467.8 1686.61  36
   1  -1  -1 34219.9 910.992  41
  -1   1   1 35089.3 904.198  40
   1  -1  -1 34870.4 940.155   5
  -1   1   1 35666.2 926.175   4
  -1   1   1 35108.4 897.081   7
  -1   1   1 34594.4 934.480  35
   1  -1  -1 35970.8 947.878  36
  -1   1   0 10289.9 304.005   4
   1  -1   0 10312.5 310.507  41
   1  -1   1 19654.7 532.877  36
  -1   1  -1 20240.9 544.427   4
   1  -1   1 20181.3 556.164   5
  -1   1  -1 19241.6 536.331  42
   1  -1   2 38139.6 974.574   5
  -1   1  -2 36787.7 962.277   4
   1  -1   3 1657.65 127.738  14
   1  -1   3 1491.18 79.6081   5
  -1   1  -3 1362.83 74.4989   1
  -1   1  -3 1389.89 93.6137  42
   1  -1   4 1707.65 142.625  14
   1  -1   4 1369.05 89.6580   3
  -1   1  -4 1438.55 110.296  42
   1  -1   5 7853.72 277.600   3
  -1   1  -5 7393.01 306.972  42
   1  -1   6 8472.64 398.332  14
   1  -1   6 7935.22 301.024   3
   1  -1   7 4832.59 248.034  19
   1  -1   7 4401.34 216.296  39
   1  -1   7 4778.45 243.333  15
   1  -1   7 5049.39 313.781  14
   1  -1   7 4825.53 244.957  29
   1  -1   7 4689.61 235.410  30
   1  -1   7 4881.66 241.348  32
   1  -1   7 5248.45 268.251  28
   1  -1   7 4988.14 252.101  27
   1  -1   7 4884.33 251.667  23
   1  -1   7 5068.72 231.691   3
   1  -1   8 2520.79 187.361  19
   1  -1   8 2519.96 188.404  21
  -1   1  -8 2510.36 263.457  35
   1  -1   8 2180.85 151.905  39
   1  -1   8 2315.19 220.049  14
   1  -1   8 2240.95 166.740  30
   1  -1   8 2301.65 176.870  29
   1  -1   8 2259.11 171.128  32
   1  -1   8 2405.29 192.112  28
   1  -1   8 2476.38 169.217  22
   1  -1   8 2602.83 189.873  23
   1  -1   8 2594.10 169.155   3
   1  -1   9 3061.33 212.640  19
   1  -1   9 2903.37 185.990  30
   1  -1   9 3079.99 203.522  32
   1  -1   9 3027.09 202.767  29
  -1   1  -9 2664.23 275.501  35
   1  -1   9 3193.35 213.729  21
   1  -1   9 2904.15 182.223  22
   1  -1   9 3491.38 227.665  28
   1  -1   9 2828.90 210.632  23
   1  -1   9 3321.47 193.141   3
   1  -1  10 1231.69 137.854  19
   1  -1  10 1254.12 138.864  28
   1  -1  10 1392.07 141.804  21
   1  -1  10 1189.06 138.601  23
   1  -1  10 1289.83 121.591   3
   1  -1  10 1094.53 123.326  29
   1  -1  10 1061.80 127.517  32
   1  -1  11 2619.95 174.202  19
   1  -1  11 2642.73 164.114  28
   1  -1  11 2732.37 169.913  21
   1  -1  11 2736.54 151.300   3
   1  -1  11 2325.18 151.404  32
   1  -1  12 586.199 62.9026  21
   1  -1  12 556.462 65.9947  19
  -1   0  12 1368.49 115.865  32
  -1   0  12 1353.91 113.001  23
  -1   0  11 2821.03 172.592  30
  -1   0  11 3097.31 195.744  32
  -1   0  11 2995.64 178.790  21
  -1   0  11 2817.63 185.142  23
  -1   0  11 2813.88 167.185   3
  -1   0  10 1964.12 176.092  15
  -1   0  10 1723.07 156.969  21
  -1   0  10 1600.35 155.503  30
  -1   0  10 1929.71 174.904  32
  -1   0  10 2285.12 181.760  23
  -1   0  10 2202.13 159.512   3
  -1   0   9 2028.12 177.869  15
  -1   0   9 2009.30 165.337  21
  -1   0   9 2171.54 172.389  30
  -1   0   9 2185.92 177.878  32
  -1   0   9 1779.24 148.551  29
  -1   0   9 1886.18 172.302  27
  -1   0   9 1903.44 152.565  28
  -1   0   9 2379.87 183.661  23
  -1   0   9 2283.91 163.938   3
  -1   0   8 432.655 85.9847   3
  -1   0   8 388.205 94.9499  15
  -1   0   8 493.854 102.027  32
  -1   0   8 341.484 74.0130  29
  -1   0   8 390.488 85.4436  30
   1   0  -8 377.919 133.146  42
  -1   0   8 327.241 89.7574  27
  -1   0   8 459.419 94.7489  23
  -1   0   8 422.771 94.3291  25
  -1   0   8 442.161 83.2954  28
  -1   0   8 279.331 81.2935  21
  -1   0   7 5049.99 226.693   3
   1   0  -7 4926.85 329.546  42
  -1   0   7 4987.12 234.770  30
  -1   0   7 4836.00 236.893  32
  -1   0   7 4954.82 242.267  23
  -1   0   7 4856.79 243.970  25
  -1   0   7 4758.61 236.218  27
  -1   0   7 4536.23 226.373  16
   1   0  -6 10966.0 484.981  42
  -1   0   6 10020.5 361.189  44
  -1   0   6 10780.4 361.488   3
  -1   0   6 10868.6 428.854  14
   1   0  -5 12558.1 436.096  36
  -1   0   5 13410.5 426.591  44
   1   0  -5 14560.3 531.732  42
  -1   0   5 13123.5 409.732   3
  -1   0   5 13999.3 475.108  14
   1   0  -4 6548.69 251.060  36
   1   0  -4 5757.06 180.897  34
  -1   0   4 7159.73 262.760  14
   1   0  -4 7535.07 308.701  42
  -1   0   4 7193.81 235.417  44
  -1   0   4 6169.20 179.035   4
  -1   0   3 7809.97 267.008  43
   1   0  -3 7814.77 284.006  36
  -1   0   3 8106.26 279.627  14
   1   0  -3 8163.28 243.945  34
  -1   0   3 8461.20 293.727   7
  -1   0   3 8323.59 241.720   4
   1   0  -2 894.227 81.8003  36
  -1   0   2 1067.43 79.0687   7
  -1   0   2 994.524 73.2185  40
  -1   0   2 1006.31 68.2962  43
  -1   0   2 979.987 38.1963  41
  -1   0   2 1005.90 60.3597   4
   1   0  -2 811.683 69.3742   5
   1   0  -1 33922.8 949.717  36
  -1   0   1 36823.2 945.875  35
   1   0  -1 35872.0 950.819   5
  -1   0   0 12987.9 366.387  35
  -1   0   0 12858.4 364.251   4
  -1   0  -1 18654.2 518.683  35
   1   0   1 18208.8 510.755  36
   1   0   1 18721.8 517.713   5
  -1   0  -1 18212.7 502.152   4
  -1   0  -2 120.673 34.1762   4
  -1   0  -2 62.2232 25.1126  42
   1   0   3 516.203 85.6009  14
   1   0   3 434.033 36.3570  34
  -1   0  -3 509.086 38.2138   4
  -1   0  -3 403.969 48.6662  42
   1   0   4 3557.58 150.637   3
  -1   0  -4 3507.25 162.983  42
   1   0   4 3915.07 229.266  14
   1   0   5 8460.91 290.240   3
   1   0   5 9033.47 400.807  14
   1   0   6 15591.1 606.400  14
   1   0   6 14417.8 491.881  19
   1   0   6 14568.2 469.093   3
   1   0   7 8850.78 359.039  21
   1   0   7 8614.89 364.677  16
   1   0   7 8568.78 353.276  18
   1   0   7 8304.07 355.916  19
   1   0   7 8643.55 343.756  39
   1   0   7 8077.23 338.905  15
   1   0   7 9000.46 452.878  14
   1   0   7 8197.93 348.542  32
   1   0   7 8316.54 350.070  30
   1   0   7 8995.71 360.897  29
   1   0   7 9141.35 373.686  28
   1   0   7 8661.46 330.278  22
   1   0   7 7781.01 331.702  25
   1   0   7 7373.66 335.869  27
   1   0   7 9192.42 338.121   3
   1   0   8 5661.57 290.350  19
   1   0   8 5474.59 268.381  39
  -1   0  -8 5410.41 370.741  35
   1   0   8 5227.18 354.668  14
   1   0   8 5312.68 269.669  15
   1   0   8 5220.59 277.294  30
   1   0   8 5983.45 292.785  29
   1   0   8 6165.82 295.837  32
   1   0   8 5625.71 279.387  27
   1   0   8 5317.14 283.456  23
   1   0   8 5196.41 249.895  22
   1   0   8 6185.15 303.957  28
   1   0   8 5952.71 293.095  21
   1   0   8 5728.59 266.081   3
   1   0   9 1643.41 159.388  19
   1   0   9 1405.48 134.943  39
   1   0   9 1628.62 154.813  29
   1   0   9 1535.10 147.159  30
   1   0   9 1648.58 160.271  32
   1   0   9 1788.71 140.815   3
   1   0   9 1421.95 149.849  28
   1   0   9 1357.73 116.547  22
   1   0   9 1404.77 155.801  23
   1   0   9 1962.81 165.338  21
   1   0   9 1250.50 172.659  14
   1   0  10 396.355 90.1284  29
   1   0  10 279.669 96.4026  32
   1   0  10 372.106 91.1233  21
   1   0  10 555.692 105.939  19
   1   0  10 441.198 98.1031  28
   1   0  10 327.489 103.659  23
   1   0  10 350.871 76.5949   3
   1   0  11 196.641 67.8852  32
   1   0  11 270.352 68.5694  21
   1   0  11 190.402 78.3510  19
  -1  -1  13 493.961 51.8149  19
  -1  -1  12 2050.86 137.131  32
  -1  -1  12 2097.29 139.176  19
  -1  -1  12 1882.15 130.571  23
  -1  -1  12 2077.48 134.738  21
  -1  -1  12 2106.85 125.353   3
  -1  -1  11 1916.67 139.080  30
  -1  -1  11 2112.39 162.946  32
  -1  -1  11 2190.79 169.296  19
  -1  -1  11 2295.20 165.601  21
  -1  -1  11 2190.62 163.911  23
  -1  -1  11 2095.43 148.602   3
  -1  -1  10 1863.15 164.924  32
  -1  -1  10 1732.78 153.578  30
  -1  -1  10 1956.87 169.368  21
  -1  -1  10 1987.97 173.410  19
  -1  -1  10 1926.68 168.072  23
  -1  -1  10 1494.67 137.505  28
  -1  -1  10 2173.64 162.185   3
  -1  -1   9 1350.97 143.911  32
  -1  -1   9 1030.54 119.581  30
  -1  -1   9 1227.48 138.025  21
  -1  -1   9 1418.91 150.433  19
  -1  -1   9 1256.62 139.152  23
  -1  -1   9 1071.25 122.914  28
  -1  -1   9 1163.15 126.507   3
  -1  -1   8 218.526 76.9144   3
   1   1  -8 123.354 103.358  42
  -1  -1   8 219.511 76.5499  32
  -1  -1   8 167.582 70.7403  30
  -1  -1   8 184.186 78.3979  27
  -1  -1   8 239.120 79.8267  23
  -1  -1   8 187.514 73.3475  28
  -1  -1   8 178.773 81.3072  19
  -1  -1   7 77.2776 56.8191   3
  -1  -1   7 69.9591 62.4341  15
  -1  -1   7 33.0888 46.6678  44
   1   1  -7 95.0999 100.571  42
  -1  -1   7 20.3344 52.4029  32
  -1  -1   7 73.6540 64.2807  27
  -1  -1   7 83.7160 58.9719  23
  -1  -1   7 25.4652 57.8615  19
  -1  -1   6 9182.44 359.089  14
  -1  -1   6 9119.41 323.745   3
  -1  -1   6 9407.11 358.340  44
   1   1  -6 9315.25 445.997  42
  -1  -1   5 18244.2 529.779  14
   1   1  -5 16587.7 510.758  36
  -1  -1   5 18839.3 501.280   3
  -1  -1   5 14886.2 431.911   4
   1   1  -5 20451.5 642.753  42
  -1  -1   5 19264.0 544.815  44
  -1  -1   4 30592.0 826.702  41
   1   1  -4 31379.3 928.585  42
  -1  -1   4 31741.8 860.099  44
  -1  -1   4 29580.8 834.716  14
  -1  -1   4 31075.7 808.072   4
  -1  -1   4 32515.9 909.949   7
   1   1  -4 28411.9 811.134  34
   1   1  -4 27546.4 846.870  36
   1   1  -3 12455.0 406.808  36
   1   1  -3 13215.2 384.257  34
  -1  -1   3 12734.2 378.954   4
  -1  -1   3 12767.1 424.889  40
  -1  -1   3 12151.5 376.388  41
   1   1  -2 12986.5 387.676  34
   1   1  -2 13375.3 414.743  36
  -1  -1   2 12533.2 387.689   4
  -1  -1   2 13784.1 386.810  41
  -1  -1   1 59303.1 1564.84  43
   1   1  -1 59641.7 1585.26  42
  -1  -1   1 60969.0 1585.77  40
   1   1  -1 61126.9 1599.82  36
   1   1  -1 60937.5 1573.17  34
   1   1   0 14284.9 398.554  42
  -1  -1   0 14117.8 388.010  43
  -1  -1   0 13962.5 386.608  35
  -1  -1   0 13946.5 414.214  40
   1   1   1 9547.91 292.838  34
  -1  -1  -1 9207.10 279.583  35
  -1  -1  -1 9489.34 257.856  43
  -1  -1  -1 9553.59 293.858   4
   1   1   1 9506.52 322.257  14
  -1  -1  -2 5113.19 175.972   4
   1   1   2 4625.09 171.682  34
   1   1   2 4484.96 217.999  14
   1   1   3 2594.49 111.379  34
  -1  -1  -3 2941.80 110.978   4
   1   1   4 2161.70 117.692   3
  -1  -1  -4 2312.68 129.670  42
   1   1   5 8168.10 394.934  14
   1   1   5 7397.12 277.843   3
   1   1   6 9156.55 361.927  19
   1   1   6 8824.45 354.056  18
   1   1   6 9629.60 364.799  39
   1   1   6 9722.15 470.163  14
   1   1   6 9360.26 367.066  32
   1   1   6 8743.52 358.143  30
   1   1   6 9266.47 362.935  29
   1   1   6 9686.31 373.066  28
   1   1   6 9085.80 354.250  21
   1   1   6 9097.85 361.776  23
   1   1   6 8547.55 345.396  27
   1   1   6 9431.47 340.889   3
   1   1   7 10340.4 415.129  18
   1   1   7 10134.3 419.093  16
   1   1   7 10811.0 424.844  19
  -1  -1  -7 11305.3 513.585  35
   1   1   7 11185.8 422.366  39
   1   1   7 11463.8 543.644  14
   1   1   7 10025.7 390.017  15
   1   1   7 10675.5 426.139  32
   1   1   7 10483.4 401.819  31
   1   1   7 11545.4 432.479  29
   1   1   7 10530.1 419.985  30
   1   1   7 10843.8 414.989  21
   1   1   7 11607.9 437.681  28
   1   1   7 9925.21 394.693  25
   1   1   7 9572.62 369.323  22
   1   1   7 9372.24 396.582  27
   1   1   7 10694.3 422.598  23
   1   1   7 10942.9 395.788   3
   1   1   8 3535.63 230.346  19
   1   1   8 4315.83 251.749  16
   1   1   8 3954.82 235.559  18
   1   1   8 3762.96 225.120  39
   1   1   8 3412.13 295.985  14
   1   1   8 3366.90 202.748  15
   1   1   8 3901.01 236.591  30
   1   1   8 3524.73 229.123  29
   1   1   8 3587.65 232.355  32
   1   1   8 3194.58 197.553  31
   1   1   8 3983.80 218.068  25
   1   1   8 3970.80 239.019  28
   1   1   8 3660.49 222.327  21
   1   1   8 3878.02 231.947  23
   1   1   8 3194.01 210.344  27
   1   1   8 4176.45 216.681   3
   1   1   9 566.296 100.346  21
   1   1   9 584.276 111.299  19
   1   1   9 542.080 105.112  30
   1   1   9 536.206 118.270  32
   1   1   9 568.854 106.608  29
   1   1   9 514.732 98.5932  39
   1   1   9 432.935 109.208  23
   1   1   9 594.684 110.364  28
   1   1   9 541.645 94.6996   3
   1   1  10 611.866 98.8042  28
   1   1  10 624.445 107.243  23
   1   1  10 549.427 102.880  19
   1   1  10 567.348 89.5772  21
   1   1  10 502.271 104.171  32
   1   1  10 621.551 101.716  29
   1   1  11 63.9446 56.8695  19
   1   1  11 68.8291 48.9348  29
  -1  -2  13 130.896 39.5775  19
  -1  -2  13 244.971 39.5175  21
  -1  -2  12 1090.11 94.3456   3
  -1  -2  12 1294.23 114.589  21
  -1  -2  12 1001.73 96.9651  23
  -1  -2  12 1382.13 113.420  19
  -1  -2  12 1053.21 100.893  32
  -1  -2  11 1217.37 117.945   3
  -1  -2  11 1294.28 127.509  23
  -1  -2  11 1144.54 134.203  21
  -1  -2  11 1357.21 139.580  19
  -1  -2  11 1230.08 128.241  32
  -1  -2  10 2211.01 163.208   3
  -1  -2  10 2008.55 165.451  32
  -1  -2  10 1854.15 152.572  28
  -1  -2  10 1931.77 165.633  23
  -1  -2  10 1950.32 171.339  19
   1   2  -9 1583.34 223.166  42
  -1  -2   9 2019.18 175.248  15
  -1  -2   9 1903.73 153.876   3
  -1  -2   9 1613.02 153.437  32
  -1  -2   9 1879.08 161.169  28
  -1  -2   9 2079.61 165.549  23
  -1  -2   9 2092.34 172.290  19
  -1  -2   8 1838.96 134.318   8
  -1  -2   8 2269.54 156.294   3
  -1  -2   8 2055.67 166.978  15
   1   2  -8 1856.14 231.999  42
  -1  -2   8 1846.53 153.228  32
  -1  -2   8 1870.72 152.056  23
  -1  -2   8 1909.86 159.801  19
   1   2  -7 187.173 111.903  42
  -1  -2   7 298.983 81.6449  44
  -1  -2   7 380.636 74.8075  32
  -1  -2   7 381.195 84.3527  15
  -1  -2   7 370.160 77.2166   3
  -1  -2   6 14189.5 463.291   3
   1   2  -6 14747.8 608.727  42
  -1  -2   6 14501.7 520.852  44
  -1  -2   5 17168.9 533.573   3
  -1  -2   5 17894.7 519.368   4
  -1  -2   5 17478.5 560.748  41
   1   2  -5 18347.6 664.065  42
  -1  -2   5 18314.0 589.345  44
  -1  -2   4 14834.5 460.256   4
  -1  -2   4 15380.7 482.699  41
   1   2  -4 15917.1 562.678  42
  -1  -2   4 16392.1 504.464  44
   1   2  -4 13948.7 477.008  36
   1   2  -4 14934.5 469.706  34
  -1  -2   3 13805.3 470.442  40
  -1  -2   3 13949.7 442.234  41
   1   2  -3 13646.4 482.535  42
  -1  -2   3 15183.5 483.890   7
   1   2  -3 13231.9 433.447  34
   1   2  -3 13264.7 445.891  36
   1   2  -2 4490.50 195.362  34
  -1  -2   2 4694.63 196.961  41
  -1  -2   2 4502.70 207.080  40
   1   2  -2 4731.70 192.286   1
  -1  -2   1 196.804 60.8630  40
   1   2  -1 136.933 64.7596  42
   1   2  -1 107.263 55.5727   1
   1   2  -1 78.2379 31.0180  14
   1   2   0 3899.00 167.549  42
  -1  -2   0 3966.17 172.061  40
   1   2   0 3764.94 163.089  14
   1   2   1 5839.48 240.080  14
   1   2   1 6186.59 220.944   1
  -1  -2  -1 5442.41 168.947  35
   1   2   1 5976.73 225.204  34
  -1  -2  -1 5895.75 223.103  40
   1   2   2 8972.74 346.459  14
  -1  -2  -2 8003.44 264.147  35
  -1  -2  -2 8913.73 312.215  40
   1   2   2 8953.61 300.426  34
   1   2   3 15747.9 555.127  14
   1   2   3 14835.8 449.714   3
  -1  -2  -3 15312.5 459.852   4
  -1  -2  -3 14794.3 464.718  35
   1   2   4 8083.07 383.787  14
  -1  -2  -4 7299.41 297.443  35
   1   2   4 7598.28 273.661   3
  -1  -2  -5 13381.7 487.325  35
   1   2   5 12918.1 432.780   3
   1   2   6 6851.45 293.980  17
   1   2   6 6139.84 293.231  18
   1   2   6 6487.96 284.109  20
   1   2   6 6577.70 296.122  19
   1   2   6 6908.53 307.284  39
   1   2   6 6898.49 300.364  12
   1   2   6 7082.55 404.608  14
   1   2   6 6254.17 264.847  15
   1   2   6 6540.86 302.298  30
   1   2   6 6649.74 296.251  31
   1   2   6 6571.85 305.503  32
   1   2   6 6886.87 309.942  28
   1   2   6 6172.37 278.446  27
   1   2   6 6030.61 275.934  21
   1   2   6 6369.02 280.707  25
   1   2   6 6413.42 292.957  23
   1   2   6 7011.92 286.036   3
   1   2   7 6818.69 297.796  17
   1   2   7 5931.08 278.493  20
   1   2   7 6454.75 315.270  16
   1   2   7 7035.69 319.278  19
   1   2   7 6674.02 317.233  18
   1   2   7 6643.65 318.960  39
   1   2   7 5934.86 272.710  15
   1   2   7 6876.76 416.498  14
   1   2   7 6786.50 324.985  30
   1   2   7 6997.78 327.930  29
   1   2   7 6961.98 331.410  32
   1   2   7 6826.94 309.486  31
   1   2   7 6853.14 321.763  28
   1   2   7 6428.51 295.002  21
   1   2   7 6214.11 294.428  27
   1   2   7 5801.64 285.607  25
   1   2   7 6351.44 307.302  23
   1   2   7 7161.90 298.161   3
   1   2   8 3428.29 219.767  39
   1   2   8 2406.37 166.281  15
   1   2   8 2719.04 267.670  14
   1   2   8 3167.46 220.861  32
   1   2   8 3494.82 226.795  29
   1   2   8 3122.14 192.037  31
   1   2   8 2931.48 207.215  30
   1   2   8 3016.60 190.273  21
   1   2   8 2420.84 170.449  25
   1   2   8 2608.84 197.151  23
   1   2   8 3077.49 207.729  28
   1   2   8 2493.75 178.792  27
   1   2   8 3250.65 210.821  19
   1   2   8 3055.94 216.921  16
   1   2   8 2843.26 174.657  17
   1   2   8 3044.93 211.181  18
   1   2   9 1277.44 136.178  28
   1   2   9 1437.41 148.147  29
   1   2   9 1534.36 145.563  30
   1   2   9 1261.05 147.095  32
   1   2   9 1365.65 136.994  39
   1   2   9 1159.63 117.635  21
   1   2   9 1161.95 134.405  23
   1   2   9 1119.77 137.015  19
   1   2  10 88.0114 68.7255  19
   1   2  10 168.497 80.6364  32
   1   2  10 172.148 72.8913  29
   1   2  11 650.646 70.5641  19
  -1  -3  12 736.279 78.7763   3
  -1  -3  12 541.094 70.8059  23
  -1  -3  12 636.191 81.9737  19
  -1  -3  12 481.106 68.7726  32
  -1  -3  11 546.019 90.5933   3
  -1  -3  11 371.147 78.6158  23
  -1  -3  11 631.942 103.232  19
  -1  -3  11 487.371 103.513  21
  -1  -3  11 489.991 88.6805  32
  -1  -3  10 1042.56 118.785   3
  -1  -3  10 836.719 114.816  32
  -1  -3  10 1031.09 122.754  28
  -1  -3  10 858.203 111.973  23
  -1  -3  10 881.751 130.564  21
  -1  -3  10 906.314 124.511  19
  -1  -3   9 1202.51 116.510   8
   1   3  -9 1057.93 191.334  42
  -1  -3   9 1258.73 108.384  13
  -1  -3   9 1523.28 140.031   3
  -1  -3   9 1227.66 130.825  32
  -1  -3   9 1510.87 137.190  23
  -1  -3   9 1513.80 155.097  21
  -1  -3   9 1492.20 145.108  19
  -1  -3   8 3889.27 201.323   8
  -1  -3   8 3670.33 253.209  44
   1   3  -8 3287.67 303.818  42
  -1  -3   8 3537.37 189.807  13
  -1  -3   8 4200.28 217.459   3
  -1  -3   8 3300.26 201.114  32
  -1  -3   8 3460.05 199.985  23
  -1  -3   8 3894.49 220.386  19
   1   3  -7 3254.93 283.771  42
  -1  -3   7 3486.47 235.421  44
  -1  -3   7 3300.44 188.887  32
  -1  -3   7 3445.92 192.289   3
  -1  -3   7 3590.12 187.804   8
  -1  -3   7 3742.19 212.944  15
  -1  -3   7 3302.61 180.006  13
   1   3  -6 4133.13 293.543  42
  -1  -3   6 3736.04 219.793  41
  -1  -3   6 3985.59 240.277  44
  -1  -3   6 3663.29 172.437   4
  -1  -3   6 3817.23 194.785   3
   1   3  -5 19222.9 721.196  42
  -1  -3   5 19457.1 644.385  41
  -1  -3   5 20400.6 662.376  44
  -1  -3   5 19185.5 708.135   7
  -1  -3   5 19042.6 599.897   4
   1   3  -4 17043.9 620.574  42
  -1  -3   4 16084.5 556.556  41
  -1  -3   4 16935.7 599.937   7
  -1  -3   3 15282.5 533.720  40
  -1  -3   3 15228.0 500.881  44
  -1  -3   3 15273.5 519.243  41
   1   3  -3 15173.3 545.161  42
   1   3  -3 15587.6 496.201   1
  -1  -3   3 14885.8 528.686   7
   1   3  -3 14691.5 503.281  34
   1   3  -2 15040.3 505.323  34
  -1  -3   2 16286.9 517.903  41
  -1  -3   2 14742.6 482.661  44
  -1  -3   2 15157.7 510.576  40
   1   3  -2 15446.4 495.784   1
   1   3  -1 6966.44 284.322  34
  -1  -3   1 6951.67 255.826  44
  -1  -3   1 6766.96 276.552  40
   1   3  -1 7476.76 294.891  42
   1   3  -1 7539.00 283.412   1
   1   3  -1 6885.80 233.204  14
   1   3   0 848.136 98.8006  34
  -1  -3   0 790.003 69.3287  44
  -1  -3   0 846.934 103.229  41
  -1  -3   0 783.464 85.2857  40
   1   3   0 819.832 95.5982  42
   1   3   0 827.999 90.0723   1
   1   3   0 856.712 83.3110  14
   1   3   1 7826.82 308.981  34
  -1  -3  -1 8328.48 302.189  40
  -1  -3  -1 7690.45 247.932  44
   1   3   1 7652.73 297.949   1
   1   3   1 7845.99 313.019  14
   1   3   2 10067.1 410.501  14
  -1  -3  -2 10912.1 379.459  40
   1   3   3 9165.60 408.561  14
  -1  -3  -3 9381.29 337.402   4
  -1  -3  -3 8827.00 348.572  40
   1   3   4 8803.43 423.970  14
  -1  -3  -4 8211.80 349.358  40
   1   3   5 4942.75 236.633  38
   1   3   5 5462.26 260.750  39
   1   3   5 5439.31 339.261  14
   1   3   5 5343.24 249.357  12
   1   3   5 4857.68 249.645  29
   1   3   5 4685.81 244.647  30
   1   3   5 5163.50 253.844  31
   1   3   5 4613.70 227.290  23
   1   3   5 5146.87 254.220  28
   1   3   5 4610.06 221.542  27
   1   3   5 4833.37 228.684  25
   1   3   5 4788.11 245.748  16
   1   3   5 4915.16 235.243  19
   1   3   5 5168.16 250.230  17
   1   3   5 4742.88 236.125  20
   1   3   5 4734.96 241.507  18
   1   3   6 2351.26 158.034  38
   1   3   6 2581.57 179.538  12
   1   3   6 2605.60 189.231  29
   1   3   6 2480.76 179.419  31
   1   3   6 2647.05 190.374  28
   1   3   6 2209.77 155.969  27
   1   3   6 2254.14 151.553  21
   1   3   6 2338.90 164.403  23
   1   3   6 2012.94 153.023  25
   1   3   6 2390.46 168.898  19
   1   3   6 2609.49 178.553  17
   1   3   6 2373.81 164.908  20
   1   3   6 2328.10 176.338  18
   1   3   7 2646.66 201.932  39
   1   3   7 2619.00 184.153  12
   1   3   7 2641.86 188.265  31
   1   3   7 2548.43 193.742  28
   1   3   7 2185.73 164.744  27
   1   3   7 2280.56 156.672  21
   1   3   7 2283.84 174.250  23
   1   3   7 2235.53 166.564  25
   1   3   7 2506.57 178.376  19
   1   3   7 2280.64 162.685  20
   1   3   7 2422.72 189.529  18
   1   3   7 2759.32 185.070  17
   1   3   8 4229.96 255.155  32
   1   3   8 4218.43 238.409  28
   1   3   8 3615.37 215.843  31
   1   3   8 4068.75 240.088  30
   1   3   8 4352.96 252.396  39
   1   3   8 3398.76 199.394  25
   1   3   8 3446.95 190.638  21
   1   3   8 3740.53 221.457  23
   1   3   8 3168.91 198.518  27
   1   3   8 4137.55 245.558  16
   1   3   8 3665.51 221.541  19
   1   3   8 3745.13 208.970  17
   1   3   8 4281.65 244.022  18
   1   3   9 1297.46 144.257  32
   1   3   9 1356.96 141.281  29
   1   3   9 1225.62 127.167  28
   1   3   9 1530.36 141.494  39
   1   3   9 1356.78 123.230  23
   1   3   9 1148.96 120.907  19
   1   3  10 4343.39 192.339  32
   1   3  10 686.663 93.7713  29
  -1  -4  13 220.962 37.5509  21
  -1  -4  12 118.407 46.5547   3
  -1  -4  12 71.4518 57.8555  21
  -1  -4  12 107.117 50.5423  19
  -1  -4  11 277.334 72.5805   3
  -1  -4  11 214.918 66.0347  28
  -1  -4  11 197.538 63.2894  32
  -1  -4  11 249.208 88.1855  21
  -1  -4  11 186.475 68.6084  19
  -1  -4  10 857.883 108.576  32
  -1  -4  10 1100.67 122.652  19
  -1  -4  10 960.111 134.041  21
  -1  -4  10 991.223 117.190   3
  -1  -4   9 4906.67 255.586   3
  -1  -4   9 4790.10 232.878  13
   1   4  -9 3912.43 352.092  42
  -1  -4   9 4110.05 231.882  32
  -1  -4   9 5087.22 244.402   8
  -1  -4   9 4883.70 254.109  19
  -1  -4   9 5348.19 280.672  21
  -1  -4   8 6731.66 305.420   3
  -1  -4   8 6323.43 285.505  13
  -1  -4   8 6503.96 368.256  44
   1   4  -8 6582.20 436.274  42
  -1  -4   8 6199.36 284.116  32
  -1  -4   8 6815.19 294.770   8
  -1  -4   8 6293.57 292.468  19
  -1  -4   7 7064.25 303.776   3
  -1  -4   7 6668.86 290.485  13
  -1  -4   7 6523.92 282.174  32
  -1  -4   7 7079.81 297.452   8
  -1  -4   7 6932.08 290.195  19
   1   4  -7 7292.90 435.130  42
  -1  -4   7 6932.05 368.071  44
  -1  -4   7 5754.56 328.640  41
   1   4  -6 4822.54 334.352  42
  -1  -4   6 5009.29 292.662  44
  -1  -4   6 5259.32 291.400  41
  -1  -4   6 4792.26 225.413   8
  -1  -4   6 4725.14 229.791   3
  -1  -4   6 4616.79 234.599   4
  -1  -4   5 5636.28 328.043   7
   1   4  -5 5195.63 335.117  42
  -1  -4   5 5671.20 303.475  41
   1   4  -4 12230.1 519.248  42
  -1  -4   4 12170.7 466.054  44
  -1  -4   4 12199.4 484.124  41
  -1  -4   4 11464.6 493.973   7
   1   4  -4 12144.4 446.606   1
   1   4  -4 12038.1 382.238   2
  -1  -4   3 15392.7 557.563  40
  -1  -4   3 16091.9 564.378  41
  -1  -4   3 14712.7 519.500  44
  -1  -4   3 15403.7 560.658   7
   1   4  -3 15105.0 457.402   2
   1   4  -3 14420.2 518.365   1
   1   4  -2 5304.15 277.776  42
  -1  -4   2 5240.46 260.579  40
  -1  -4   2 4970.42 232.690  44
   1   4  -2 5032.28 248.271   1
   1   4  -2 5083.28 198.671   2
  -1  -4   1 1614.94 134.018  40
  -1  -4   1 1544.49 115.163  44
  -1  -4   1 1596.92 150.068  41
   1   4  -1 1534.26 144.926  42
  -1  -4   0 236.497 66.0379  40
   1   4   0 416.789 70.1820  14
   1   4   0 289.370 73.1780   1
   1   4   0 311.272 56.3111   2
  -1  -4   0 205.163 55.3832  44
  -1  -4   0 276.062 95.6022  41
   1   4   1 2719.38 175.026  14
   1   4   1 2721.30 131.716   2
   1   4   1 2773.95 173.449   1
  -1  -4  -1 2692.69 199.233  41
  -1  -4  -1 2737.63 163.894  40
   1   4   2 21391.9 735.440  14
  -1  -4  -2 21965.0 688.579  40
  -1  -4  -2 22369.4 755.687  41
   1   4   3 16007.2 628.294  14
  -1  -4  -3 17001.7 635.236  41
  -1  -4  -3 16794.6 565.947   4
  -1  -4  -4 12216.1 529.853  41
   1   4   4 12650.1 453.783  38
   1   4   4 12224.9 450.381  39
   1   4   4 13000.9 449.856  12
   1   4   4 12363.2 550.999  14
   1   4   4 12355.1 453.009  29
   1   4   4 11285.9 424.094  33
   1   4   4 13035.3 463.282  28
   1   4   4 12059.2 444.490  32
   1   4   4 11154.7 433.099  30
   1   4   4 12413.9 456.820  31
   1   4   4 11766.4 423.884  25
   1   4   4 12867.2 461.157  17
   1   4   4 11853.4 444.968  16
   1   4   4 11716.5 442.647  20
   1   4   5 6358.59 306.496  39
   1   4   5 6524.91 299.013  38
   1   4   5 5961.72 383.744  14
   1   4   5 6423.23 296.453  12
   1   4   5 6478.89 309.525  28
   1   4   5 6182.20 297.515  30
   1   4   5 6251.93 303.814  32
   1   4   5 6620.87 312.572  29
   1   4   5 6545.10 313.819  31
   1   4   5 6479.31 283.482  25
   1   4   5 6227.64 270.621  27
   1   4   5 5628.58 264.734  23
   1   4   5 6660.32 308.788  16
   1   4   5 5978.57 275.000  19
   1   4   5 6379.78 295.762  20
   1   4   5 6937.67 316.325  17
   1   4   6 3414.04 224.462  39
   1   4   6 3150.45 196.311  38
   1   4   6 3276.44 206.984  12
   1   4   6 2651.47 265.544  14
   1   4   6 2999.00 211.525  32
   1   4   6 3256.27 215.174  31
   1   4   6 2992.13 207.157  30
   1   4   6 3015.45 213.558  29
   1   4   6 3155.45 213.467  28
   1   4   6 2851.69 178.370  27
   1   4   6 2764.26 176.252  23
   1   4   6 3005.48 190.231  25
   1   4   6 3221.44 212.159  17
   1   4   6 3302.30 203.040  20
   1   4   6 2666.71 180.118  19
   1   4   7 163.513 58.5919  38
   1   4   7 190.241 79.7641  12
   1   4   7 153.652 96.6939  29
   1   4   7 356.759 101.427  31
   1   4   7 111.883 87.3832  30
   1   4   7 148.966 99.7081  32
   1   4   7 97.6283 79.1319  18
   1   4   7-4.58557 76.7759  19
   1   4   7 177.152 62.0426  20
   1   4   7 226.930 80.8455  17
   1   4   7 153.042 67.4890  25
   1   4   7 155.792 63.9535  27
   1   4   7 68.5687 84.5079  28
   1   4   7 321.145 66.9639  23
   1   4   8 2291.79 166.753  31
   1   4   8 2963.16 194.852  30
   1   4   8 2258.07 169.251  28
   1   4   8 2486.72 155.773  19
   1   4   8 2184.10 157.959  17
   1   4   8 2364.85 177.866  18
   1   4   8 2390.27 147.691  23
   1   4   9 1272.17 129.396  39
   1   4   9 5750.69 237.368  16
  -1  -5  12 65.9040 51.3664  21
  -1  -5  11 241.897 67.7689   3
  -1  -5  11 297.883 71.3238  28
  -1  -5  11 315.479 82.2055  21
  -1  -5  11 182.329 56.9748  19
  -1  -5  10 372.861 75.9016  19
  -1  -5  10 344.137 95.7472  21
  -1  -5  10 377.265 87.3102   3
  -1  -5  10 444.945 74.9543  13
  -1  -5   9 2681.51 184.744   3
  -1  -5   9 2526.75 171.811   8
  -1  -5   9 2556.94 189.007  21
  -1  -5   9 2223.20 162.402  19
  -1  -5   9 2307.93 165.764  13
  -1  -5   8 5349.01 268.887   3
   1   5  -8 4589.91 379.877  42
  -1  -5   8 5641.26 268.648   8
  -1  -5   8 4628.29 238.944  19
  -1  -5   8 5258.53 262.326  13
  -1  -5   7 6107.48 284.803  13
  -1  -5   7 6102.18 284.773   3
  -1  -5   7 5942.80 354.681  44
   1   5  -7 5933.51 409.463  42
  -1  -5   7 5124.10 333.958  41
  -1  -5   6 6836.20 298.783  13
   1   5  -6 6076.32 272.635   9
  -1  -5   6 7152.12 295.753   8
  -1  -5   6 6180.21 313.061   4
   1   5  -6 7278.38 430.741  42
  -1  -5   6 6915.96 379.045  41
  -1  -5   5 7742.63 410.633   7
  -1  -5   5 7185.11 295.429   8
  -1  -5   5 7203.44 387.885  41
  -1  -5   5 7219.21 368.971  44
   1   5  -5 7758.38 430.946  42
  -1  -5   4 5102.89 312.203   7
   1   5  -4 4931.52 271.451   1
   1   5  -4 4934.92 213.794   2
  -1  -5   4 4997.59 280.766  44
   1   5  -4 5361.71 332.503  42
  -1  -5   4 5055.65 312.611  41
  -1  -5   3 2633.25 209.418   7
  -1  -5   3 2790.85 223.825  41
  -1  -5   3 2388.66 180.019  44
  -1  -5   3 2297.36 196.006  40
   1   5  -3 2480.53 140.480   2
   1   5  -3 2466.44 186.775   1
  -1  -5   2 5442.45 266.719  44
   1   5  -2 5953.06 324.798  42
  -1  -5   2 5470.35 288.578  40
   1   5  -2 5547.39 226.988   2
   1   5  -2 5511.74 287.255   1
  -1  -5   1 5653.11 262.882  44
  -1  -5   1 6230.66 336.247  41
  -1  -5   1 5723.61 282.154  40
  -1  -5   0 5160.20 230.134  44
  -1  -5   0 4606.99 240.961  40
  -1  -5   0 5160.34 303.408  41
   1   5   0 4931.32 209.755   2
   1   5   0 5025.26 269.425   1
   1   5   1 884.376 111.477  14
   1   5   1 891.267 111.037   1
   1   5   1 877.370 83.2849   2
  -1  -5  -1 940.458 143.146  41
  -1  -5  -1 708.091 91.9133  40
   1   5   2 11886.8 501.689  14
   1   5   2 11368.8 430.448  33
   1   5   2 12250.8 443.851  31
  -1  -5  -2 13392.2 549.556  41
   1   5   2 12547.8 441.353  17
   1   5   2 11973.9 443.191  20
   1   5   2 12532.0 437.483  18
  -1  -5  -3 11423.4 464.081   4
  -1  -5  -3 12612.5 549.763  41
   1   5   3 11936.1 433.566  39
   1   5   3 12295.2 428.119  37
   1   5   3 12499.0 455.195  38
   1   5   3 11349.5 517.332  14
   1   5   3 12177.7 435.148  12
   1   5   3 11345.7 436.879  29
   1   5   3 11883.0 450.232  28
   1   5   3 11672.8 427.449  32
   1   5   3 11044.6 409.567  30
   1   5   3 11525.1 444.077  31
   1   5   3 11433.6 430.841  33
   1   5   3 11823.8 419.667  25
   1   5   3 11246.7 440.205  20
   1   5   3 11545.9 435.127  16
   1   5   3 11536.6 444.185  17
   1   5   3 11150.9 426.559  18
  -1  -5  -4 9524.02 481.568  41
   1   5   4 9513.46 385.057  39
   1   5   4 9174.06 388.234  38
   1   5   4 9268.24 355.977  37
   1   5   4 9259.69 473.473  14
   1   5   4 9587.78 379.183  12
   1   5   4 8909.06 371.603  32
   1   5   4 8765.13 384.470  28
   1   5   4 8208.92 355.472  30
   1   5   4 9443.63 386.794  29
   1   5   4 9211.52 359.690  25
   1   5   4 8078.81 329.156  27
   1   5   4 9042.57 381.793  20
   1   5   4 9490.82 385.953  16
   1   5   5 2439.82 188.649  39
   1   5   5 2517.25 188.938  38
   1   5   5 2554.28 178.650  12
   1   5   5 2021.66 228.705  14
   1   5   5 2489.95 191.731  29
   1   5   5 2395.60 188.794  28
   1   5   5 2379.59 175.897  30
   1   5   5 2529.75 195.780  31
   1   5   5 2785.73 195.148  32
   1   5   5 1976.44 144.024  27
   1   5   5 2326.25 166.027  25
   1   5   5 2566.47 194.354  17
   1   5   5 2380.88 184.763  16
   1   5   5 2460.10 181.474  20
   1   5   6 1332.47 137.204  38
   1   5   6 1348.02 148.965  39
   1   5   6 1598.54 143.536  12
   1   5   6 1496.43 157.073  31
   1   5   6 1026.14 140.404  28
   1   5   6 1411.68 145.062  30
   1   5   6 1886.22 173.062  32
   1   5   6 1290.57 152.153  29
   1   5   6 1056.47 107.515  27
   1   5   6 1212.23 124.807  25
   1   5   6 1330.74 123.310  19
   1   5   6 1205.66 131.351  20
   1   5   6 1279.40 144.384  17
   1   5   7 709.857 119.223  39
   1   5   7 497.164 81.3575  38
   1   5   7 749.713 105.159  12
   1   5   7 674.946 120.602  29
   1   5   7 487.780 103.735  31
   1   5   7 549.013 85.9814  25
   1   5   7 601.864 107.616  28
   1   5   7 541.545 105.325  17
   1   5   8 608.757 92.3828  31
   1   5   8 536.140 85.3527  17
   1   5   8 761.247 107.898  39
  -1  -6  12 325.521 48.3245  21
  -1  -6  11 353.166 72.2678  21
  -1  -6  11 197.833 63.8994  28
   1   6 -11 261.943 54.6211  10
   1   6 -10 941.298 104.931  10
  -1  -6  10 880.165 98.8119  13
  -1  -6  10 931.555 111.438  21
  -1  -6   9 4043.62 223.748  13
  -1  -6   9 3850.53 224.956  21
  -1  -6   9 4385.71 229.750   8
  -1  -6   9 4099.80 230.651   3
   1   6  -8 4972.88 399.871  42
  -1  -6   8 5627.21 283.947   3
  -1  -6   8 5366.76 275.512  13
   1   6  -7 7578.60 496.874  42
  -1  -6   7 7727.44 452.239  41
  -1  -6   7 8862.55 364.653   8
  -1  -6   7 8977.55 374.519   3
  -1  -6   7 8989.56 377.738  13
  -1  -6   6 7420.47 431.683  41
  -1  -6   6 7444.49 412.008  44
   1   6  -6 7792.49 474.423  42
   1   6  -6 7154.81 307.816   9
  -1  -6   6 7430.79 320.639   8
  -1  -6   6 7001.21 363.427   4
  -1  -6   6 7296.19 390.238   5
  -1  -6   5 3572.76 200.298   8
  -1  -6   5 3867.54 293.821   7
   1   6  -5 3551.05 200.425   9
   1   6  -5 3466.19 301.024  42
  -1  -6   5 3504.32 260.259  44
  -1  -6   5 3591.29 291.906  41
  -1  -6   5 3399.37 206.139  13
  -1  -6   4 130.008 114.027  41
  -1  -6   4 172.923 84.5673  44
  -1  -6   4 206.667 66.9313   8
   1   6  -4 165.092 71.5655   9
  -1  -6   4 216.994 103.817   7
   1   6  -4 119.774 59.4279   2
   1   6  -4 101.688 79.3422   1
  -1  -6   4 155.571 70.9744  13
  -1  -6   3 2056.44 182.505  44
   1   6  -3 2326.05 227.004  42
  -1  -6   3 2175.34 221.605  41
   1   6  -3 1929.69 141.974   9
  -1  -6   3 1962.13 195.221   7
   1   6  -3 2398.45 202.131   1
   1   6  -3 2290.54 146.061   2
  -1  -6   3 2049.83 152.437  13
  -1  -6   2 4215.06 252.399  44
  -1  -6   2 4305.81 266.447  40
   1   6  -2 4517.67 282.740   1
   1   6  -2 4308.42 210.659   2
  -1  -6   2 4826.11 285.578   7
   1   6  -2 4599.80 226.799   9
   1   6  -1 8950.95 341.410   9
  -1  -6   1 8378.72 378.287  40
  -1  -6   1 8004.15 361.015  44
  -1  -6   1 8981.88 465.726  41
   1   6   0 6898.21 350.292   1
   1   6   0 6407.18 272.995   2
  -1  -6   0 6824.21 401.874  41
   1   6   0 6425.62 287.526  38
   1   6   0 6624.22 282.549  16
   1   6   0 6951.62 287.446   9
   1   6   0 6901.20 304.919  20
  -1  -6  -1 3831.42 295.661  41
   1   6   1 3833.84 216.095  38
   1   6   1 3830.96 204.774  12
   1   6   1 3734.32 203.983  16
   1   6   1 3625.65 211.901  31
   1   6   1 3934.85 199.662   9
   1   6   1 3719.53 207.300  18
   1   6   1 3616.57 202.458  17
  -1  -6  -2 8640.81 470.220  41
   1   6   2 8783.23 372.322  38
   1   6   2 7813.85 329.833  39
   1   6   2 8206.40 350.853  16
   1   6   2 9041.32 356.108  12
   1   6   2 9038.61 374.364  31
   1   6   2 8818.97 361.153  18
   1   6   2 8444.52 359.031  17
   1   6   2 8279.75 368.939  20
   1   6   2 8600.99 329.542   9
  -1  -6  -3 8161.24 470.753  41
   1   6   3 8326.42 349.889  39
   1   6   3 8590.33 354.135  37
   1   6   3 8650.81 357.443  12
   1   6   3 8403.56 374.253  31
   1   6   3 8284.18 325.568  30
   1   6   3 8044.68 341.774  25
   1   6   3 8722.81 376.219  17
   1   6   3 8159.69 370.237  20
   1   6   3 8146.63 359.230  16
   1   6   3 8145.76 358.123  18
   1   6   4 2862.40 197.557  39
   1   6   4 2987.81 210.411  38
   1   6   4 2536.51 175.033  37
   1   6   4 2639.05 186.944  12
   1   6   4 3172.92 216.056  29
   1   6   4 2810.67 215.699  31
   1   6   4 3733.16 204.300  30
   1   6   4 3492.21 228.431  28
   1   6   4 2903.99 184.637  25
   1   6   4 2788.34 198.427  16
   1   6   4 2849.93 205.857  17
   1   6   4 2966.16 203.585  20
   1   6   4 2503.32 190.806  18
   1   6   5 3539.22 226.073  39
   1   6   5 3625.92 231.684  38
   1   6   5 3452.65 210.330  12
   1   6   5 3137.40 197.163  25
   1   6   5 3249.46 215.388  20
   1   6   5 3209.86 221.328  16
   1   6   5 3467.48 221.589  18
   1   6   6 2189.06 174.048  39
   1   6   6 2163.63 164.239  38
   1   6   6 2017.42 154.646  12
   1   6   6 2140.61 179.108  31
   1   6   6 1964.91 144.074  25
   1   6   6 1956.02 168.624  16
   1   6   6 2215.71 179.353  17
   1   6   6 2095.32 172.544  18
   1   6   7 246.687 81.7205  31
   1   6   7 419.065 78.4074  12
   1   6   7 416.816 87.7244  39
   1   6   7 299.416 81.3248  17
   1   6   8 249.828 58.1166  17
  -1  -7  11 741.680 79.0124  28
  -1  -7  11 803.327 70.5306  21
   1   7 -11 826.585 71.1697  10
   1   7 -10 780.067 93.3058  10
  -1  -7  10 845.932 94.4887  13
  -1  -7  10 874.869 90.5744  21
  -1  -7   9 983.351 117.023  13
  -1  -7   9 905.362 102.378  21
  -1  -7   8 3372.35 203.222   8
  -1  -7   8 3554.27 215.982  13
   1   7  -7 3935.44 209.744   9
  -1  -7   7 4474.01 237.419   8
  -1  -7   7 3781.35 319.405  41
   1   7  -7 4068.40 367.131  42
   1   7  -6 3712.01 344.665  42
  -1  -7   6 3502.98 317.180  41
   1   7  -6 4049.40 217.731   9
  -1  -7   6 3936.13 219.864   8
  -1  -7   6 3474.19 264.886   4
  -1  -7   6 3192.39 278.793   5
  -1  -7   6 3883.35 233.544  13
  -1  -7   5 6679.27 384.333  44
  -1  -7   5 6656.68 433.104  41
   1   7  -5 5811.26 281.375   9
  -1  -7   5 5605.66 378.841   7
  -1  -7   5 6364.37 287.119   8
  -1  -7   5 6291.75 395.190   5
  -1  -7   5 6126.42 302.752  13
  -1  -7   4 516.122 134.074   7
  -1  -7   4 552.908 89.7963   8
   1   7  -4 698.118 106.045   9
  -1  -7   4 595.471 121.860  44
  -1  -7   4 586.890 155.579  41
  -1  -7   4 505.554 101.251  13
  -1  -7   3 475.197 110.839  44
  -1  -7   3 718.768 105.811  13
   1   7  -3 569.306 89.2304  12
  -1  -7   3 398.617 75.5804   8
  -1  -7   3 434.512 122.387   7
   1   7  -3 571.643 100.220   9
   1   7  -3 558.073 126.614   1
   1   7  -3 626.998 93.2200   2
  -1  -7   2 5731.69 399.875  41
   1   7  -2 4661.78 239.066  38
  -1  -7   2 5143.87 256.667  13
   1   7  -2 5383.07 257.504  12
  -1  -7   2 5434.90 331.777   7
   1   7  -2 5915.19 349.535   1
   1   7  -2 6114.04 267.868   2
  -1  -7   1 9770.87 529.369  41
   1   7  -1 8100.38 349.259  38
   1   7  -1 8603.68 351.946  12
  -1  -7   1 8048.69 338.223  13
   1   7  -1 8821.02 356.583  16
   1   7  -1 9194.13 355.859  31
  -1  -7   1 7946.98 411.242   7
   1   7  -1 9329.71 366.800   9
   1   7  -1 9499.61 456.177   1
  -1  -7   0 11748.3 588.561  41
   1   7   0 10752.2 426.553  38
   1   7   0 10685.4 414.693  12
   1   7   0 10669.3 416.668  16
   1   7   0 11058.5 425.513  31
   1   7   0 10939.0 413.109   9
   1   7   0 10385.1 402.266  17
   1   7   0 10813.1 427.680  18
  -1  -7  -1 6114.06 417.091  41
   1   7   1 5805.26 300.483  38
   1   7   1 5835.09 277.997  12
   1   7   1 5649.40 280.571  16
   1   7   1 5717.70 289.521  31
   1   7   1 5901.73 283.770  17
   1   7   1 6305.03 296.630  18
   1   7   1 5927.41 271.729   9
  -1  -7  -2 209.906 114.163   5
  -1  -7  -2 245.776 95.9471   4
  -1  -7  -2 217.795 123.010  41
   1   7   2 215.097 79.2179  37
   1   7   2 302.451 93.2680  38
   1   7   2 199.278 76.4017  16
   1   7   2 218.752 74.7595  12
   1   7   2 205.060 86.6798  31
   1   7   2 259.666 76.3676  25
   1   7   2 255.174 81.8191  18
   1   7   2 247.113 79.6805  17
   1   7   3 2807.76 192.381  37
   1   7   3 3065.04 188.933  39
   1   7   3 2935.40 192.495  12
   1   7   3 2970.94 215.753  31
   1   7   3 2752.53 166.747  24
   1   7   3 3058.04 191.330  25
   1   7   3 3074.75 206.673  18
   1   7   3 2932.08 200.398  16
   1   7   3 3100.09 210.792  17
   1   7   4 4311.48 233.175  39
   1   7   4 3722.65 213.693  37
   1   7   4 4192.89 254.567  38
   1   7   4 3931.26 222.538  12
   1   7   4 4263.91 257.983  31
   1   7   4 4058.53 221.710  25
   1   7   4 3757.00 231.716  18
   1   7   4 4163.85 249.139  17
   1   7   4 4231.10 245.250  16
   1   7   5 3488.38 205.730  39
   1   7   5 3464.46 217.149  38
   1   7   5 3457.06 196.434  12
   1   7   5 3052.56 184.724  25
   1   7   5 3404.03 212.940  16
   1   7   5 3484.83 214.236  18
   1   7   5 3738.06 226.501  17
   1   7   6 1987.59 156.552  31
   1   7   6 1598.64 122.404  12
   1   7   6 1587.09 136.412  16
   1   7   6 1762.00 141.647  18
   1   7   6 1765.11 137.694  39
   1   7   6 1782.76 136.604  38
   1   7   7 778.486 86.7982  18
   1   7   7 710.268 84.1874  17
   1   7   7 763.974 82.9420  16
   1   8 -11 694.719 52.4710  10
  -1  -8  11 665.828 58.3537  28
   1   8 -10 1273.17 99.0541  10
  -1  -8  10 1160.78 95.5041  13
   1   8  -9 1353.04 120.283  10
  -1  -8   9 1552.50 128.105  13
   1   8  -8 2367.22 171.974  10
  -1  -8   8 2556.41 168.186   8
   1   8  -7 2547.66 161.687   9
  -1  -8   7 2731.60 179.832   8
  -1  -8   7 2561.93 190.636  13
  -1  -8   6 2951.94 301.816  41
   1   8  -6 2963.22 185.158   9
  -1  -8   6 3163.87 192.602   8
  -1  -8   6 2621.48 261.716   5
  -1  -8   6 3329.34 269.029   4
  -1  -8   6 2846.78 206.205  13
  -1  -8   5 2509.56 288.028  41
   1   8  -5 2605.35 180.353   9
  -1  -8   5 2887.00 177.534   8
  -1  -8   5 2496.60 268.488   5
  -1  -8   5 2616.45 190.923  13
   1   8  -5 2181.61 166.441  12
  -1  -8   4 2339.82 279.678  41
  -1  -8   4 2814.74 194.314  13
   1   8  -4 2310.74 172.104  12
  -1  -8   4 2791.38 286.989   5
  -1  -8   4 2594.50 167.242   8
   1   8  -4 2719.42 182.487   9
   1   8  -3 360.050 80.8969  12
  -1  -8   3 389.328 96.8521  13
   1   8  -3 391.382 80.9150  10
   1   8  -3 379.622 89.9647   9
  -1  -8   3 496.020 154.031   5
   1   8  -2 2982.31 187.247  38
  -1  -8   2 2951.04 311.778  41
  -1  -8   2 2943.74 189.935  13
   1   8  -2 3230.18 200.065  16
   1   8  -2 3085.18 194.372  12
   1   8  -2 2869.09 167.177  10
  -1  -8   2 3463.74 316.341   5
  -1  -8   1 6786.88 459.482   5
   1   8  -1 6370.96 303.373  38
  -1  -8   1 6062.16 448.351  41
   1   8  -1 6064.22 290.470  12
   1   8  -1 6204.12 297.440  16
   1   8  -1 6388.09 300.918   9
   1   8  -1 6863.85 323.976  18
  -1  -8   0 6080.82 443.715   5
  -1  -8   0 5916.60 436.145  41
   1   8   0 5638.42 295.188  38
   1   8   0 5943.83 288.009  16
   1   8   0 5445.10 272.820  12
   1   8   0 5872.92 278.053   9
   1   8   0 6203.74 300.357  18
   1   8   0 5317.82 264.036  17
  -1  -8  -1 2538.04 290.111  41
   1   8   1 3182.60 216.995  37
   1   8   1 3250.62 222.304  38
   1   8   1 2926.27 196.598  16
   1   8   1 2887.39 186.163  12
   1   8   1 3078.36 208.982  31
   1   8   1 3186.07 206.329  18
   1   8   1 2919.82 190.703  17
  -1  -8  -1 2823.51 305.863   5
  -1  -8  -1 2799.96 260.721   4
   1   8   2 3505.11 223.763  37
   1   8   2 3434.83 232.321  38
   1   8   2 3340.52 201.210  12
   1   8   2 3841.01 235.175  31
   1   8   2 3634.34 211.305  25
   1   8   2 3446.01 218.624  16
   1   8   2 3682.67 223.046  18
   1   8   2 3362.92 216.344  17
   1   8   3 3633.29 237.602  38
   1   8   3 3466.23 210.910  37
   1   8   3 3461.17 200.280  12
   1   8   3 3793.12 238.334  31
   1   8   3 3505.01 203.304  25
   1   8   3 3600.70 221.435  17
   1   8   3 3740.70 224.757  18
   1   8   3 3735.29 221.595  16
   1   8   4 2528.64 153.473  39
   1   8   4 2433.54 155.687  37
   1   8   4 2650.90 159.705  12
   1   8   4 2691.80 195.438  31
   1   8   4 2430.81 155.732  25
   1   8   4 2429.37 171.651  16
   1   8   4 2635.67 180.144  18
   1   8   4 2487.99 180.505  17
   1   8   5 1898.07 143.649  17
   1   8   5 1781.04 136.132  18
   1   8   5 1686.02 132.758  16
   1   8   5 1761.04 116.935  12
   1   8   5 1746.54 138.796  38
   1   8   6 994.251 90.4490  18
   1   8   6 1065.52 94.8753  17
   1   8   6 1040.94 90.0449  16
   1   8   6 1003.73 85.7087  38
   1   8   7 722.709 56.8269  18
   1   9 -10 1092.11 76.5198  10
  -1  -9  10 1158.22 77.5483  13
   1   9  -9 1592.25 111.511  10
  -1  -9   8 942.119 106.274  13
   1   9  -7 1144.34 101.387   9
   1   9  -7 1113.46 118.884  10
  -1  -9   7 1470.63 134.914  13
   1   9  -6 2606.35 161.428   9
   1   9  -6 2215.76 162.904  10
  -1  -9   6 2572.65 182.871  13
  -1  -9   5 3168.35 175.698   8
   1   9  -5 3391.36 193.280   9
   1   9  -5 2901.76 183.756  10
  -1  -9   5 3097.93 201.595  13
   1   9  -4 3891.75 218.162   9
   1   9  -4 3692.39 202.932  10
   1   9  -4 3368.37 199.410  12
  -1  -9   4 4020.57 228.664  13
   1   9  -3 362.738 86.0041   9
   1   9  -3 296.640 64.5589  10
   1   9  -3 360.372 84.1164  16
  -1  -9   3 327.831 83.8111  13
   1   9  -3 371.322 76.1286  12
   1   9  -2 742.488 114.936  18
   1   9  -2 938.648 114.017  16
  -1  -9   2 699.363 97.6360  13
   1   9  -2 707.253 97.8868  12
   1   9  -2 787.332 100.044  38
   1   9  -1 3412.22 197.078  12
   1   9  -1 3430.68 209.466  16
   1   9  -1 3431.16 208.012  38
   1   9  -1 3384.62 218.468  18
   1   9  -1 3586.12 210.553   9
   1   9   0 5726.77 276.973  16
   1   9   0 5571.82 262.019  12
   1   9   0 5422.70 284.943  38
   1   9   0 6133.89 293.347  18
   1   9   1 5465.28 253.926  12
   1   9   1 5603.57 285.660  38
   1   9   1 5434.81 286.536  37
   1   9   1 5676.81 267.189  25
   1   9   1 5655.03 277.746  18
   1   9   1 5656.06 273.596  16
   1   9   1 5277.91 254.750  17
   1   9   2 2607.00 156.901  12
   1   9   2 2548.37 184.350  38
   1   9   2 2600.34 179.418  37
   1   9   2 2725.92 167.458  25
   1   9   2 2491.77 173.221  18
   1   9   2 2657.78 172.145  16
   1   9   2 2554.76 167.253  17
   1   9   3 780.414 82.8813  12
   1   9   3 857.313 95.5890  37
   1   9   3 959.923 112.085  38
   1   9   3 958.158 104.166  18
   1   9   3 917.367 100.643  16
   1   9   3 847.953 101.972  17
   1   9   3 841.105 90.6235  25
   1   9   4 850.784 90.7944  18
   1   9   4 854.736 92.7882  17
   1   9   4 962.798 92.6730  16
   1   9   5 583.197 62.3886  16
   1   9   5 621.474 68.5004  18
   1   9   5 623.697 69.2353  38
  -1 -10   9 1992.55 100.586  13
   1  10  -8 928.409 80.2149  10
  -1 -10   8 976.541 87.1419  13
   1  10  -7 586.406 75.0005  10
  -1 -10   7 609.095 83.7370  13
   1  10  -6 246.516 62.0014  10
   1  10  -6 376.398 66.9801   9
  -1 -10   6 327.055 76.4978  13
   1  10  -5 713.922 84.5097  10
   1  10  -5 1016.38 98.6971   9
  -1 -10   5 708.667 97.7359  13
   1  10  -5 733.606 91.3869  37
  -1 -10   4 1909.80 140.655  13
   1  10  -4 2163.43 157.042  37
   1  10  -4 1889.15 152.642  18
   1  10  -4 2107.44 146.496   9
  -1 -10   3 1589.67 126.105  13
   1  10  -3 1840.30 134.177  16
   1  10  -3 1967.63 155.948  37
   1  10  -3 1869.60 149.768  18
   1  10  -3 2026.15 147.784   9
   1  10  -2 384.042 75.9360  16
   1  10  -2 275.940 85.7956  37
   1  10  -2 373.051 83.5598  18
   1  10  -1 4228.07 210.344  16
   1  10  -1 4086.38 218.328  18
   1  10  -1 4099.22 204.924  38
   1  10  -1 4191.25 236.003  37
   1  10   0 3284.26 186.450  38
   1  10   0 3675.46 195.048  18
   1  10   0 3146.66 177.647  16
   1  10   0 3136.07 178.048  25
   1  10   1 4206.75 210.464  38
   1  10   1 3962.76 209.197  37
   1  10   1 4018.21 196.848  16
   1  10   1 4033.66 202.343  18
   1  10   1 3768.69 186.945  25
   1  10   2 3421.26 177.311  38
   1  10   2 2853.95 159.989  37
   1  10   2 3060.26 163.437  18
   1  10   2 3102.57 158.218  16
   1  10   3 1125.78 91.8375  38
   1  10   3 1162.09 88.3072  18
   1  10   3 1093.95 81.8184  16
   1  10   4 370.556 40.4179  18
  -1 -11   7 4.81476 26.9203  13
  -1 -11   6 231.722 44.6726  13
   1  11  -6 189.022 40.7108  18
  -1 -11   5 725.372 66.5253  13
   1  11  -5 721.531 71.1164  18
   1  11  -5 697.646 62.9318  37
   1  11  -4 2064.35 122.526  18
   1  11  -4 2172.04 127.608  37
   1  11  -3 3092.93 157.838  18
   1  11  -3 3436.48 172.769  37
   1  11  -2 859.531 90.9652  37
   1  11  -2 735.032 80.0823  18
   1  11  -2 863.827 82.9396  25
   1  11  -1 724.421 83.7436  37
   1  11  -1 624.431 68.9529  25
   1  11  -1 614.986 68.5359  24
   1  11  -1 711.719 73.5789  18
   1  11   0 2192.77 111.753  25
   1  11   0 2382.76 121.140  18
   1  11   1 1894.15 98.8588  18
  -2  12   1 672.391 52.4725  25
  -2  12   1 743.880 59.7115  16
  -2  12   1 734.748 53.7736  12
  -2  12   0 771.127 68.4118  24
  -2  12   0 829.644 66.5543  25
  -2  12   0 936.142 74.3930  16
  -2  12   0 978.776 69.1776  12
  -2  12  -1 967.555 75.3334  24
  -2  12  -1 964.575 72.7448  25
  -2  12  -1 941.253 79.5703  16
  -2  12  -1 878.884 74.4805  12
  -2  12  -2 1915.62 102.522  24
  -2  12  -2 1672.14 95.8083  25
   2 -12   2 1587.07 97.0931  11
  -2  12  -2 1574.58 99.2602  12
  -2  12  -3 2133.43 104.953  24
  -2  12  -3 1877.88 101.268  25
   2 -12   3 1986.29 109.759  11
  -2  12  -3 2032.51 110.061  12
  -2  12  -4 1702.49 89.3390  25
  -2  12  -4 1842.90 88.1362  24
   2 -12   4 2258.44 110.524  11
  -2  12  -4 2165.86 105.172  12
  -2  12  -5 448.839 45.3914  12
  -2  12  -5 533.651 51.8432  16
  -2  11   4 154.754 30.5697  25
  -2  11   4 123.971 27.5284  12
  -2  11   4 67.8860 27.6341  16
  -2  11   3 452.336 56.9902  25
  -2  11   3 540.360 64.4929  16
  -2  11   2 1220.86 94.7456  25
  -2  11   2 1084.81 92.0895  24
  -2  11   2 1262.77 102.808  16
  -2  11   1 2293.62 139.730  25
  -2  11   1 2261.82 147.129  16
  -2  11   0 2252.85 140.823  25
  -2  11   0 1791.65 116.888  27
  -2  11   0 2074.00 141.586  24
   2 -11   0 1672.73 118.249  11
  -2  11   0 1913.07 140.263  16
  -2  11  -1 1827.53 134.526  25
  -2  11  -1 2010.54 141.942  24
   2 -11   1 1718.39 135.899  11
  -2  11  -1 2064.72 147.046  16
  -2  11  -2 1777.21 126.414   2
   2 -11   2 1405.25 125.496  11
  -2  11  -2 1911.74 142.702  16
  -2  11  -2 1539.31 131.557  12
   2 -11   3 2075.41 146.154  11
  -2  11  -3 1983.17 146.024  12
   2 -11   4 1553.31 126.409  11
  -2  11  -4 1524.25 102.846  10
  -2  11  -4 1719.03 130.935  12
  -2  11  -5 633.586 70.0840  10
  -2  11  -5 522.039 78.6425  12
   2 -11   6 368.825 61.9383  11
  -2  11  -6 271.048 49.6629  10
   2 -11   6 282.565 46.1539  13
  -2  11  -6 251.815 56.2174  12
   2 -11   7 194.346 34.8530  13
  -2  11  -7 155.364 39.7901  12
  -2  10   5 344.042 50.6809  12
  -2  10   5 307.475 52.8001  16
  -2  10   5 361.835 56.0945  25
  -2  10   4 373.668 68.5871  16
  -2  10   4 272.478 62.0035  12
  -2  10   4 226.447 60.6212  25
  -2  10   4 202.115 55.5967  24
  -2  10   3 197.897 64.5233  12
  -2  10   3 287.402 72.9034  16
  -2  10   3 324.949 65.7969  27
  -2  10   3 221.293 67.8293  25
  -2  10   3 209.428 64.9792  24
  -2  10   2 2515.11 172.096  16
  -2  10   2 2486.71 167.994  12
  -2  10   2 2163.14 136.115   2
  -2  10   2 2333.54 147.395  27
  -2  10   2 2412.41 161.314  25
  -2  10   1 5113.07 263.267  16
  -2  10   1 5051.56 252.260  25
  -2  10   1 4919.88 256.143  24
  -2  10   1 4976.97 232.175   2
  -2  10   0 4623.62 250.419  37
  -2  10   0 4789.76 235.774   2
  -2  10   0 5203.59 257.122  25
   2 -10   0 4363.44 245.892  11
  -2  10   0 4798.44 260.659  16
  -2  10  -1 4519.68 246.471  37
  -2  10  -1 5162.33 272.085  16
  -2  10  -2 2034.09 138.739  10
  -2  10  -2 2126.60 152.577  37
  -2  10  -3 528.183 86.7250   2
  -2  10  -3 511.272 80.8489  10
   2 -10   4 473.206 75.7869  13
  -2  10  -4 532.492 101.482  12
  -2  10  -4 584.452 87.6388   2
  -2  10  -4 578.250 88.3924  10
  -2  10  -5 3084.22 186.844  12
   2 -10   5 3205.12 155.159  13
  -2  10  -5 3408.35 159.098   2
  -2  10  -5 3032.35 159.002  10
  -2  10  -6 771.973 102.957  12
   2 -10   6 866.561 91.1791  13
   2 -10   6 924.985 102.349  11
  -2  10  -7 294.980 63.4489  10
   2 -10   7 214.305 59.4450  11
   2 -10   7 305.691 62.6108  13
  -2  10  -7 242.655 67.5875  12
   2 -10   8 244.605 50.2341  22
  -2  10  -8 326.499 51.9025  10
   2 -10   8 340.011 58.0550  13
  -2  10  -8 238.563 54.2278  12
  -2   9   7 813.244 58.5745  16
  -2   9   7 858.016 60.2221  12
  -2   9   6 1318.42 92.0202  27
  -2   9   6 1239.62 100.463  16
  -2   9   6 1372.34 97.9744  12
  -2   9   5 1628.43 121.281  27
  -2   9   5 1774.14 132.273  25
  -2   9   5 1596.04 109.335  18
  -2   9   5 1728.49 133.330  16
  -2   9   5 1667.05 125.706  12
  -2   9   4 1365.94 127.441  25
  -2   9   4 1247.62 122.633  24
  -2   9   4 1424.13 119.190  27
  -2   9   4 1117.08 103.494  18
  -2   9   4 1334.70 129.991  16
  -2   9   4 1323.08 126.798  12
  -2   9   3 894.668 89.6688   2
  -2   9   3 1456.25 138.688  16
  -2   9   3 1229.04 132.828  12
  -2   9   3 1123.34 125.306  24
  -2   9   3 1276.22 130.520  25
  -2   9   3 1225.67 120.206  27
  -2   9   3 1175.35 108.145  18
  -2   9   2 2254.15 177.192  12
  -2   9   2 1867.73 162.536  16
  -2   9   2 1881.98 139.578   2
  -2   9   2 1873.15 159.883  25
  -2   9   2 1691.48 159.772  38
  -2   9   2 1704.38 165.191  37
   2  -9  -1 6147.98 457.843  36
  -2   9   1 6623.27 330.180  37
  -2   9   1 6699.62 321.209  38
  -2   9   1 6413.02 387.164   1
  -2   9   1 6726.95 296.909   2
   2  -9  -1 6170.70 459.200   5
  -2   9   1 7146.02 330.895  16
  -2   9   1 6531.62 325.894  12
  -2   9   1 6700.98 318.431  25
   2  -9  -1 6488.77 308.808  11
  -2   9   0 6081.20 303.982  37
  -2   9   0 5810.85 370.601   1
  -2   9   0 6331.95 288.984   2
   2  -9   0 5248.59 418.766   5
  -2   9   0 6042.46 314.219  12
  -2   9   0 6779.57 319.728  16
   2  -9   0 4953.62 393.723  41
  -2   9   0 5317.17 236.418  10
  -2   9  -1 2870.42 195.572  37
   2  -9   1 2864.21 298.834  41
  -2   9  -1 2919.74 172.151  10
   2  -9   1 2485.44 288.041   5
  -2   9  -2 608.790 97.0205  37
   2  -9   2 404.088 122.550  36
   2  -9   2 414.643 151.773  41
  -2   9  -2 701.610 145.394   1
   2  -9   2 524.285 153.762   5
  -2   9  -2 640.441 100.431   2
  -2   9  -2 421.338 85.8518  10
   2  -9   3 701.463 96.7963  13
   2  -9   3 703.995 175.271  41
  -2   9  -3 1021.49 119.192   2
  -2   9  -3 933.613 164.375   1
   2  -9   3 1010.48 193.358   5
  -2   9  -3 888.483 113.629  10
   2  -9   4 757.081 104.393  13
   2  -9   4 796.417 180.658  41
   2  -9   4 774.697 167.976   5
  -2   9  -4 949.092 112.128   2
  -2   9  -4 980.613 121.566  10
   2  -9   5 2699.62 182.449  13
   2  -9   5 3031.52 181.272   3
  -2   9  -5 3327.15 186.429   2
   2  -9   6 2992.76 185.080  13
  -2   9  -6 3064.07 189.385  10
   2  -9   7 1491.31 126.391  13
  -2   9  -7 1611.11 127.641  10
   2  -9   7 1397.63 115.568  11
  -2   9  -8 988.198 96.3545  10
   2  -9   8 969.808 102.371  13
   2  -9   9 1068.72 94.3278  28
   2  -9   9 1175.32 95.0238  22
  -2   9  -9 887.751 73.1106  10
   2  -9   9 980.850 85.2294  13
   2  -9  10 570.525 49.0500  22
  -2   8   8 328.316 44.7117  16
  -2   8   7 395.713 65.7727  27
  -2   8   7 274.712 60.1870  12
  -2   8   7 343.436 66.8923  16
  -2   8   6 1217.78 112.148  27
  -2   8   6 1379.28 125.863  25
  -2   8   6 1127.19 108.029  18
  -2   8   6 1200.50 119.223  16
  -2   8   6 1224.87 114.143  12
  -2   8   5 2865.01 192.060  25
  -2   8   5 2579.86 177.654  24
  -2   8   5 2956.13 184.106  27
  -2   8   5 3078.81 182.062  18
  -2   8   5 3120.86 198.045  16
  -2   8   5 3019.66 193.279  12
  -2   8   4 2355.88 192.712  38
  -2   8   4 2336.60 176.314  12
  -2   8   4 2144.63 146.043  15
  -2   8   4 2134.24 161.430  27
  -2   8   4 2206.24 172.316  25
  -2   8   4 2128.14 167.909  24
  -2   8   4 2215.92 172.638  16
  -2   8   4 2084.73 151.937  18
  -2   8   3 1344.30 150.941  38
   2  -8  -3 1159.55 231.642  36
  -2   8   3 1228.41 155.401   1
  -2   8   3 1306.71 115.624   2
  -2   8   3 1480.80 147.391  16
  -2   8   3 1553.72 149.252  12
  -2   8   3 1486.58 145.309  24
  -2   8   3 1486.74 138.975  27
  -2   8   3 1544.56 143.769  25
  -2   8   3 1343.88 123.439  18
  -2   8   3 1612.78 162.429  17
  -2   8   2 1553.76 151.533  12
  -2   8   2 1677.36 152.607  16
   2  -8  -2 1590.04 231.369   5
  -2   8   2 1629.04 188.022   1
  -2   8   2 1649.84 136.852   2
  -2   8   2 1886.51 159.095  25
  -2   8   2 1447.20 150.855  38
  -2   8   2 1631.55 158.258  37
  -2   8   1 10176.7 413.274  16
  -2   8   1 9813.98 418.733  12
   2  -8  -1 10133.3 562.702   5
  -2   8   1 9830.14 383.963   2
  -2   8   1 9217.22 477.949   1
   2  -8  -1 8564.10 499.274  41
  -2   8   1 9716.82 412.933  37
  -2   8   1 9304.12 403.508  38
  -2   8   0 6584.22 306.863  38
  -2   8   0 6668.23 314.778  37
  -2   8   0 6669.16 305.276   2
   2  -8   0 6267.12 435.107   5
  -2   8   0 7483.21 414.207   1
  -2   8   0 6809.93 330.093  12
   2  -8   0 6398.76 425.286  41
  -2   8   0 6153.48 272.359  10
  -2   8  -1 4798.37 254.674  37
   2  -8   1 5002.91 380.465   5
  -2   8  -1 5136.75 341.583   1
  -2   8  -1 4993.28 257.442   2
  -2   8  -1 5138.65 278.946  12
   2  -8   1 4879.81 378.280  41
  -2   8  -1 4711.06 240.064  10
  -2   8  -2 5509.31 266.054  37
  -2   8  -2 5769.39 279.365   2
   2  -8   2 5629.95 399.924   5
  -2   8  -2 5870.21 369.308   1
   2  -8   2 5103.05 395.811  41
  -2   8  -2 5642.26 272.678  10
  -2   8  -3 1964.68 152.088   2
   2  -8   3 1769.11 230.337   5
  -2   8  -3 1697.94 205.330   1
   2  -8   3 1704.54 246.345  41
   2  -8   3 1655.78 142.614  13
  -2   8  -3 2156.03 163.571  10
   2  -8   4 478.078 97.0471  13
   2  -8   4 528.107 152.666  41
  -2   8  -4 437.942 123.283   1
   2  -8   4 688.007 159.436   5
  -2   8  -4 489.394 92.4457   2
  -2   8  -5 1132.86 132.022  10
  -2   8  -5 1174.68 165.689   1
   2  -8   5 1042.19 175.293   5
   2  -8   5 953.983 112.796   3
  -2   8  -5 1183.91 117.694   2
   2  -8   5 1065.21 127.798  13
  -2   8  -6 4510.27 251.429  10
   2  -8   6 4474.23 226.089   3
   2  -8   6 4433.56 245.155  13
  -2   8  -7 1636.94 144.467  10
   2  -8   7 1516.48 131.954  11
   2  -8   7 1453.73 122.425   3
   2  -8   7 1752.79 151.682  13
  -2   8  -8 1420.84 118.644  10
   2  -8   8 1430.60 127.406  13
  -2   8  -9 903.072 83.8245  10
   2  -8  10 1395.63 102.230  28
   2  -8  10 1467.89 103.595  22
  -2   7   9 1007.87 71.1772  27
  -2   7   9 1195.23 80.6853  25
  -2   7   8 1114.04 94.3693  12
  -2   7   8 962.220 93.8753  16
  -2   7   8 1161.09 101.173  27
  -2   7   7 309.068 77.8873  16
  -2   7   7 230.052 71.2692  12
  -2   7   7 197.249 74.1870  27
  -2   7   7 161.619 70.1743  18
  -2   7   6 2274.12 151.053  15
  -2   7   6 2486.90 173.717  12
  -2   7   6 2131.96 148.052  30
  -2   7   6 2300.48 169.589  27
  -2   7   6 2363.55 175.927  25
  -2   7   6 2360.65 170.913  18
  -2   7   6 2286.99 172.132  16
   2  -7  -5 3557.69 348.638  36
  -2   7   5 3444.70 229.363  38
  -2   7   5 3399.65 193.530  15
  -2   7   5 3388.00 211.822  12
  -2   7   5 2781.33 176.108  30
  -2   7   5 3341.42 209.850  24
  -2   7   5 3284.85 208.228  27
  -2   7   5 3446.59 216.222  25
  -2   7   5 3293.92 201.494  18
  -2   7   5 3567.06 232.960  17
  -2   7   5 3551.00 216.488  16
   2  -7  -4 3806.14 364.735  36
  -2   7   4 3456.92 176.983   2
  -2   7   4 3867.42 229.814  16
  -2   7   4 3642.95 222.073  12
  -2   7   4 3701.04 218.596  27
  -2   7   4 3809.83 228.763  25
  -2   7   4 3801.57 226.050  24
  -2   7   4 3641.90 206.587  18
  -2   7   4 3660.74 236.952  17
  -2   7   3 4559.91 263.924  38
   2  -7  -3 4373.52 344.270   5
  -2   7   3 4349.76 215.752   2
  -2   7   3 4753.90 295.706   1
  -2   7   3 4437.44 248.261  12
  -2   7   3 4963.10 254.722  16
  -2   7   3 4954.91 256.889  25
  -2   7   3 4566.30 250.440  24
  -2   7   3 4398.69 252.133  17
  -2   7   3 4349.03 224.554  18
  -2   7   2 3076.00 197.010  16
  -2   7   2 3146.39 201.324  12
  -2   7   2 3157.27 203.495  17
   2  -7  -2 3231.04 291.696   5
  -2   7   2 3208.55 248.419   1
  -2   7   2 3326.21 186.330   2
  -2   7   2 2721.85 199.154  38
  -2   7   2 3016.64 203.189  37
  -2   7   1 2212.75 205.816   1
   2  -7  -1 1982.91 233.234   5
  -2   7   1 2202.95 152.506   2
  -2   7   1 1920.49 154.227  38
  -2   7   1 2051.04 159.268  37
   2  -7  -1 1872.09 211.675  41
  -2   7   1 2045.88 160.638  12
  -2   7   1 1739.19 124.196  10
  -2   7   1 2212.00 158.533  17
   2  -7   0 10825.2 538.868  41
  -2   7   0 10943.6 426.366  12
   2  -7   0 11233.3 558.636   5
  -2   7   0 10361.6 384.911  10
  -2   7   0 10350.9 405.758  37
  -2   7   0 10435.3 403.184  38
   2  -7   1 3614.92 300.039  41
  -2   7  -1 3704.14 203.787  37
   2  -7   1 3916.80 316.827   5
  -2   7  -1 4049.32 287.052   1
  -2   7  -1 3726.94 207.523   2
  -2   7  -1 3825.17 206.003  10
   2  -7   2 4476.59 345.423  41
   2  -7   2 4323.48 217.675  13
  -2   7  -2 4546.14 221.615  37
   2  -7   2 5301.93 354.634   5
  -2   7  -2 4761.29 309.683   1
  -2   7  -2 4554.55 231.306   2
  -2   7  -2 4482.20 233.226  10
   2  -7   3 1795.93 237.372  41
   2  -7   3 1992.54 149.723  13
   2  -7   3 1981.02 184.572  36
  -2   7  -3 1996.85 177.364  35
  -2   7  -3 1974.53 204.794   1
  -2   7  -3 2191.66 154.534   2
   2  -7   3 2158.86 235.071   5
  -2   7  -3 2107.83 157.713  10
   2  -7   4 823.776 110.585  13
  -2   7  -4 755.296 125.259  35
  -2   7  -4 797.211 141.598   1
   2  -7   4 886.938 155.021   5
  -2   7  -4 893.818 103.944   2
  -2   7  -4 711.419 109.714  10
   2  -7   5 496.739 154.736  41
  -2   7  -5 494.690 117.624  35
  -2   7  -5 565.162 106.000  10
   2  -7   5 686.772 99.2447   3
  -2   7  -5 437.333 112.321   1
   2  -7   5 545.040 128.603   5
  -2   7  -5 592.582 90.0293   2
   2  -7   5 740.546 110.929  13
  -2   7  -6 4649.18 255.106  10
   2  -7   6 4458.62 228.703   3
   2  -7   6 4885.12 255.965  13
   2  -7   7 4536.79 229.885  11
  -2   7  -7 5020.07 259.143  10
   2  -7   7 5122.44 265.093  13
   2  -7   7 4709.92 229.531   3
   2  -7   8 3275.05 191.420  29
   2  -7   8 3461.38 185.491   3
  -2   7  -8 3722.39 203.515  10
   2  -7   9 2827.07 157.876  13
  -2   7  -9 2242.87 122.272  10
   2  -7  10 893.317 100.188  28
   2  -7  11 286.602 47.4022  28
  -2   6  10 1210.97 65.5449  27
  -2   6  10 86.3121 27.3439  30
  -2   6   9 1602.97 122.064  27
  -2   6   9 1788.03 115.481  16
  -2   6   9 1601.73 116.170  30
  -2   6   8 1786.66 137.039  12
  -2   6   8 1701.35 128.256  15
  -2   6   8 1913.98 146.627  27
  -2   6   8 1589.96 136.432  16
  -2   6   8 1886.00 148.969  18
  -2   6   8 1772.65 141.772  30
  -2   6   7 294.233 78.5572  12
  -2   6   7 290.685 77.4811  15
  -2   6   7 384.117 91.0777  16
  -2   6   7 158.112 83.2144  30
  -2   6   7 278.098 73.0707  32
  -2   6   7 317.601 95.0421  25
  -2   6   7 345.358 89.7181  27
  -2   6   7 360.224 93.4738  18
   2  -6  -6-13.0410 107.979  36
  -2   6   6 157.277 85.6116  38
  -2   6   6 105.791 79.1593  16
  -2   6   6 101.658 68.5716  15
  -2   6   6 96.1424 69.9428  12
  -2   6   6 74.6616 68.1979  30
  -2   6   6 34.2780 56.7080  32
  -2   6   6 126.299 74.5058  27
  -2   6   6 57.2917 78.4893  25
  -2   6   6 46.7457 65.8348  18
  -2   6   6 132.243 95.1949  17
  -2   6   5 6025.20 310.012  38
   2  -6  -5 5725.44 423.412  36
  -2   6   5 5478.31 264.896  15
  -2   6   5 6375.13 296.026  12
  -2   6   5 5549.06 267.885  30
  -2   6   5 5361.36 278.049  24
  -2   6   5 5872.15 283.625  27
  -2   6   5 5891.79 288.703  25
  -2   6   5 5856.49 284.617  16
  -2   6   5 5581.94 274.137  18
  -2   6   4 7738.78 319.468  18
  -2   6   4 7415.41 346.278  17
   2  -6  -4 8258.03 488.230  36
  -2   6   4 8095.34 337.420  16
  -2   6   4 7933.89 341.271  12
  -2   6   4 7067.19 303.199  30
  -2   6   4 8103.36 340.193  24
  -2   6   4 8158.82 335.262  27
  -2   6   4 8042.04 340.954  25
  -2   6   4 7315.35 285.087   2
  -2   6   4 7191.99 352.330   1
  -2   6   3 7175.86 331.317  38
  -2   6   3 7573.10 374.001   1
   2  -6  -3 7983.50 426.098   5
  -2   6   3 7031.75 289.328   2
  -2   6   3 7447.83 316.716  16
  -2   6   3 7808.67 329.436  12
  -2   6   3 7763.09 325.356  25
  -2   6   3 7950.13 328.987  24
  -2   6   3 7395.84 299.189  18
  -2   6   3 7260.70 329.009  17
  -2   6   2 8567.11 358.361  38
  -2   6   2 8672.31 357.720  37
  -2   6   2 8897.22 417.909   1
   2  -6  -2 9169.27 460.524   5
   2  -6  -2 8504.44 411.202  41
  -2   6   2 8815.13 354.568  17
  -2   6   2 9097.30 350.578  16
  -2   6   2 8872.82 356.732  12
   2  -6  -1 4720.58 298.575  41
  -2   6   1 4309.77 277.997   1
   2  -6  -1 4805.38 317.195   5
   2  -6   0 8947.33 435.182  41
  -2   6   0 7928.25 316.671  35
   2  -6   0 9097.81 447.775   5
   2  -6   1 6905.92 384.202  41
  -2   6  -1 6578.68 290.193  35
  -2   6  -1 6563.22 353.576   1
   2  -6   2 7812.34 429.222  41
  -2   6  -2 7359.03 340.138  35
   2  -6   2 8186.85 425.484   5
  -2   6  -2 7947.29 388.582   1
   2  -6   3 4427.86 319.606  41
   2  -6   3 4421.52 298.594   5
  -2   6  -3 4647.75 283.971   1
   2  -6   3 4083.56 240.913  36
  -2   6  -3 4311.60 262.883  35
   2  -6   4 2210.54 155.827  13
  -2   6  -4 1977.55 152.441  10
  -2   6  -4 2223.78 198.175   1
   2  -6   4 1863.59 195.518   5
  -2   6  -4 2432.42 149.227   2
  -2   6  -4 2167.73 199.966  35
  -2   6  -5 657.537 129.379  35
   2  -6   5 509.475 149.063  41
   2  -6   5 469.819 94.5478  13
  -2   6  -5 523.781 94.7441  10
  -2   6  -5 682.321 89.5273   2
   2  -6   5 450.009 114.035   5
  -2   6  -5 592.676 117.487   1
   2  -6   5 529.999 87.5692   3
   2  -6   6 2191.52 169.506  13
  -2   6  -6 2111.70 166.307  10
   2  -6   6 1759.56 140.862   3
  -2   6  -6 1886.69 218.895  35
  -2   6  -7 6832.29 306.678  10
  -2   6  -7 6604.41 421.377  35
   2  -6   7 6076.36 282.118  21
   2  -6   7 6530.05 281.950   3
   2  -6   8 4820.48 250.217  13
  -2   6  -8 4044.09 219.560  10
   2  -6   8 4558.52 238.590  29
   2  -6   8 4195.56 227.144  21
   2  -6   8 4707.20 223.011   3
   2  -6   9 2757.76 158.002   3
   2  -6   9 3133.49 184.585  13
   2  -6  10 978.891 114.985  28
   2  -6  10 890.469 90.3352  21
   2  -6  11 386.947 61.2232  22
   2  -6  11 256.649 43.2471  21
  -2   5  10 1002.20 96.0791  27
  -2   5  10 1133.93 103.103  30
  -2   5   9 2255.42 150.908  15
  -2   5   9 2581.47 166.907  27
  -2   5   9 2126.59 147.611  16
  -2   5   9 2412.28 160.176  32
  -2   5   9 2430.03 168.291  30
  -2   5   8 1361.65 131.316  15
  -2   5   8 1535.23 134.001  12
  -2   5   8 1595.39 145.766  27
  -2   5   8 1308.05 121.462  23
  -2   5   8 1395.91 137.132  16
  -2   5   8 1538.77 152.396  18
  -2   5   8 1311.33 136.070  32
  -2   5   8 1255.88 137.310  30
  -2   5   7 1797.26 148.869  15
  -2   5   7 1620.81 145.621  12
  -2   5   7 1915.85 161.275  30
  -2   5   7 1521.26 141.295  32
  -2   5   7 1286.32 115.898  26
  -2   5   7 1494.56 134.211  23
  -2   5   7 1744.23 160.322  25
  -2   5   7 1397.80 148.616  18
  -2   5   7 1675.35 153.225  16
  -2   5   7 1895.23 172.766  17
   2  -5  -6-12.2127 107.562  36
  -2   5   6 112.449 71.2527  38
  -2   5   6 69.9837 62.3651  15
  -2   5   6 61.6561 62.8853  12
  -2   5   6 89.6973 65.7328  16
  -2   5   6 22.9181 64.8749  32
  -2   5   6 51.4333 75.3677  30
  -2   5   6 105.943 79.2659  25
  -2   5   6 88.7697 56.2580  23
  -2   5   6 35.2831 50.5265  26
  -2   5   6 75.7471 69.1798  18
  -2   5   6 120.279 88.3882  17
  -2   5   5 7173.35 332.578  39
   2  -5  -5 8503.51 475.217  36
  -2   5   5 7681.11 344.619  38
  -2   5   5 7915.46 318.365  15
  -2   5   5 8147.49 334.597  12
  -2   5   5 7375.53 302.628  32
  -2   5   5 7331.51 318.056  30
  -2   5   5 7524.14 332.360  31
  -2   5   5 7539.10 325.698  24
  -2   5   5 7795.55 333.317  25
  -2   5   5 7245.10 301.336  23
  -2   5   5 7529.65 325.163  16
  -2   5   5 7535.71 317.939  18
  -2   5   5 7565.69 346.525  17
  -2   5   4 10893.5 393.408  18
  -2   5   4 10604.4 406.489  39
   2  -5  -4 12059.6 562.747  36
  -2   5   4 11088.5 426.510  38
  -2   5   4 10691.9 393.174  30
  -2   5   4 11023.2 419.048  31
  -2   5   4 11611.4 416.161  25
  -2   5   4 11491.1 414.056  24
  -2   5   4 11058.8 405.351  16
  -2   5   4 11089.1 411.216  12
  -2   5   4 11169.8 439.429   1
   2  -5  -4 11364.3 490.021   5
  -2   5   4 10583.7 364.229   2
  -2   5   3 13162.3 497.019   1
   2  -5  -3 12918.4 534.256   5
  -2   5   3 12258.5 416.243  43
   2  -5  -2 3852.68 258.711   5
  -2   5   2 4120.96 244.940   1
  -2   5   2 4045.79 181.503  45
   2  -5  -2 3837.24 228.939  41
  -2   5   1 4052.59 183.270  45
   2  -5  -1 3953.82 242.502  41
  -2   5   1 3971.25 245.595   1
   2  -5  -1 4065.57 263.768   5
  -2   5   1 4042.18 194.543  35
   2  -5   0 4881.38 277.544  41
   2  -5   0 4488.27 282.304   5
  -2   5   0 4164.35 209.009  35
   2  -5   1 6078.99 327.226  41
  -2   5  -1 6103.58 242.784  45
  -2   5  -1 5969.85 309.820   1
  -2   5  -1 6454.90 282.878  35
  -2   5  -2 2696.84 147.767  45
   2  -5   2 2811.48 226.724  41
  -2   5  -2 2793.66 204.478   1
   2  -5   2 2964.92 217.583   5
  -2   5  -2 2753.29 188.089  35
  -2   5  -3 6439.27 258.270  45
   2  -5   3 6988.30 386.088  41
  -2   5  -3 7000.77 337.607   1
   2  -5   3 6783.06 346.472   5
   2  -5   3 7026.95 291.751  36
  -2   5  -3 7260.96 343.126  35
   2  -5   4 3487.71 238.708   5
  -2   5  -4 4146.62 241.978   1
  -2   5  -4 3720.16 255.163  35
   2  -5   5 2452.93 184.226  14
   2  -5   5 3114.71 182.313  13
   2  -5   5 2810.24 208.192   5
   2  -5   5 3059.37 166.343   3
  -2   5  -5 2860.20 202.767   1
  -2   5  -5 2989.75 181.262  10
  -2   5  -5 3334.88 257.924  35
   2  -5   6 4058.81 217.947  21
  -2   5  -6 4393.21 320.642  35
  -2   5  -6 4194.82 224.765  10
   2  -5   6 4380.78 211.339   3
  -2   5  -7 4496.28 236.404  10
  -2   5  -7 4537.56 354.968  35
   2  -5   7 4771.79 251.304  13
   2  -5   7 5059.53 260.956  29
   2  -5   7 4509.03 246.188  21
   2  -5   7 4878.85 230.538   3
  -2   5  -8 7220.46 470.121  35
   2  -5   8 7766.97 340.693  29
   2  -5   8 7832.83 339.695  13
   2  -5   8 7699.22 342.865  21
   2  -5   8 7801.20 315.410   3
   2  -5   9 3402.15 203.967  29
   2  -5   9 4035.95 247.760  28
   2  -5   9 3820.94 222.415  21
   2  -5   9 3597.88 190.838   3
   2  -5   9 3861.97 209.664  13
   2  -5  10 1074.40 114.028  22
   2  -5  10 1028.34 106.873  21
   2  -5  11 81.7704 51.7203  22
   2  -5  11 152.235 52.1228  21
  -2   4  11 2646.63 118.042  27
  -2   4  11 508.148 72.1669  32
  -2   4  10 676.589 87.1004  23
  -2   4  10 703.858 90.9845  15
  -2   4  10 693.675 102.087  32
  -2   4   9 912.331 114.978  15
  -2   4   9 782.596 107.447  23
  -2   4   9 741.008 103.222  16
  -2   4   9 921.908 124.790  32
  -2   4   8 2676.14 189.069  15
  -2   4   8 2607.61 179.866  12
  -2   4   8 2683.12 186.178  23
  -2   4   8 2541.96 181.893  16
  -2   4   8 2559.80 165.026  19
  -2   4   8 2580.88 197.552  18
  -2   4   8 3141.38 210.563  30
  -2   4   8 2739.31 193.000  32
  -2   4   7 2827.85 185.733  15
  -2   4   7 3051.52 191.780  12
  -2   4   7 2833.68 188.811  32
  -2   4   7 3198.06 208.453  30
  -2   4   7 2972.80 189.277  23
  -2   4   7 2724.45 171.581  26
  -2   4   7 3108.47 204.458  25
  -2   4   7 2794.63 194.325  18
  -2   4   7 2883.42 189.692  16
  -2   4   7 2489.79 163.730  19
  -2   4   7 2906.89 205.050  17
  -2   4   6 741.078 110.428  39
  -2   4   6 659.227 101.382  38
   2  -4  -6 591.422 148.287  36
  -2   4   6 632.477 94.9491  15
  -2   4   6 718.294 96.9727  12
  -2   4   6 655.012 106.688  29
  -2   4   6 736.171 103.061  31
  -2   4   6 797.539 110.534  30
  -2   4   6 691.529 100.141  32
  -2   4   6 813.441 101.765  23
  -2   4   6 631.656 106.245  25
  -2   4   6 771.196 95.2838  26
  -2   4   6 577.104 96.8160  18
  -2   4   6 669.561 97.9986  16
  -2   4   6 634.553 105.435  17
  -2   4   5 1335.72 127.876  39
   2  -4  -5 1520.41 197.327  36
  -2   4   5 1318.58 124.197  38
  -2   4   5 1377.25 116.962  15
  -2   4   5 1339.01 120.690  12
  -2   4   5 1293.25 120.010  30
  -2   4   5 1506.72 130.490  31
  -2   4   5 1550.89 133.982  29
  -2   4   5 1472.00 127.845  25
  -2   4   5 1258.93 117.503  24
  -2   4   5 1326.09 116.928  16
  -2   4   5 1254.19 113.546  18
  -2   4   5 1220.59 126.067  17
   2  -4  -4 18147.8 641.442   5
  -2   4   4 18268.3 597.908   1
  -2   4   4 16919.9 538.886  43
  -2   4   3 5174.31 193.829  45
   2  -4  -3 4822.63 215.772  41
  -2   4   3 4802.12 249.097   1
   2  -4  -3 4807.19 271.597   5
  -2   4   2 20122.5 578.011  45
   2  -4  -2 19765.0 634.612  41
   2  -4  -2 20311.1 686.984   5
  -2   4   2 19552.4 659.298   1
   2  -4  -1 20222.5 677.806   5
  -2   4   1 19293.3 650.672   1
  -2   4   1 19595.9 569.538  45
   2  -4  -1 19008.8 636.997  41
  -2   4   1 20114.1 611.557  35
   2  -4   0 4818.54 257.001   5
  -2   4   0 4418.98 239.865   1
   2  -4   0 4661.26 250.157  41
  -2   4   0 4552.07 214.900  35
  -2   4  -1 2977.16 189.011   1
  -2   4  -1 2614.28 130.949  45
   2  -4   1 2743.74 196.513  41
  -2   4  -1 2864.56 173.064  35
   2  -4   2 1452.15 144.345   5
  -2   4  -2 1752.35 150.745   1
  -2   4  -2 1573.87 101.788  45
   2  -4   2 1347.85 156.572  41
   2  -4   2 1552.93 126.762  36
  -2   4  -2 1745.94 148.303  35
   2  -4   3 5705.55 288.650   5
  -2   4  -3 6014.72 283.405   1
  -2   4  -3 5674.25 218.564  45
   2  -4   3 5737.75 228.968  36
  -2   4  -3 6252.66 305.498  35
   2  -4   4 6886.07 314.076   5
   2  -4   4 6334.24 244.054   3
  -2   4  -4 7197.56 307.354   1
  -2   4  -4 7384.78 356.775  35
  -2   4  -4 6167.17 236.223  45
   2  -4   5 4936.26 268.567  14
   2  -4   5 4580.76 242.298   5
   2  -4   5 4891.61 209.272   3
  -2   4  -5 5051.69 317.695  35
   2  -4   6 4072.13 195.125   3
   2  -4   6 3568.31 240.397  14
   2  -4   6 4223.90 220.058  13
   2  -4   6 4130.82 218.337  21
   2  -4   6 3668.59 198.958  23
  -2   4  -6 3976.21 206.345  10
   2  -4   7 4973.78 257.012  21
   2  -4   7 4365.18 229.299  19
   2  -4   7 4975.24 245.974  13
   2  -4   7 4864.28 257.199  29
   2  -4   7 4202.28 231.091  23
   2  -4   7 4744.66 225.595   3
   2  -4   8 2326.43 169.680  19
  -2   4  -8 2243.75 268.885  35
   2  -4   8 2517.66 186.121  29
   2  -4   8 2726.63 168.251   3
   2  -4   8 2580.00 191.082  21
   2  -4   8 2554.04 174.852  13
   2  -4   9 3727.32 213.090  19
   2  -4   9 4494.61 246.344  22
   2  -4   9 4144.29 242.903  21
   2  -4   9 4121.22 208.086   3
   2  -4   9 3820.00 223.344  29
   2  -4  10 1112.45 112.280  19
   2  -4  10 1498.45 139.120  21
   2  -4  10 1609.85 136.591  22
   2  -4  10 1211.78 102.733   3
   2  -4  10 1347.81 118.770  29
   2  -4  11 336.134 71.3296  21
   2  -4  11 286.834 53.8820  19
   2  -4  11 367.535 75.4518  28
   2  -4  11 229.537 57.0891  22
  -2   3  12 747.124 60.8060  32
  -2   3  12 1406.33 72.0564  30
  -2   3  11 299.014 77.4855  30
  -2   3  11 447.915 82.0719  32
  -2   3  11 374.283 70.9051  23
  -2   3  11 390.912 71.7454  15
  -2   3  10 149.249 89.3418  32
  -2   3  10 298.215 96.4251  30
  -2   3  10 270.926 70.6348  19
  -2   3  10 203.306 90.6684  27
  -2   3  10 287.325 83.0782  23
  -2   3  10 218.872 81.2331  15
  -2   3   9 1307.42 143.536  32
  -2   3   9 1440.38 151.547  30
  -2   3   9 1441.78 135.971  16
  -2   3   9 1002.78 117.392  19
  -2   3   9 1649.15 153.068  23
  -2   3   9 1355.60 143.247  27
  -2   3   9 1146.63 135.091  15
  -2   3   8 2736.35 189.132  15
  -2   3   8 2819.23 185.742  12
   2  -3  -8 2704.54 298.223  42
  -2   3   8 2671.19 195.191  32
  -2   3   8 2553.38 182.911  29
  -2   3   8 2891.22 197.827  23
  -2   3   8 2529.46 190.339  27
  -2   3   8 2503.22 195.376  25
  -2   3   8 2585.25 177.093  26
  -2   3   8 2694.95 179.389  19
  -2   3   8 2502.72 178.655  16
  -2   3   8 2853.56 203.333  18
  -2   3   7 5194.86 260.292  17
  -2   3   7 5314.48 252.815  19
  -2   3   7 4837.61 248.968  16
  -2   3   7 4913.36 258.327  18
  -2   3   7 5078.38 256.541  15
  -2   3   7 5636.14 262.423  12
  -2   3   7 5264.28 258.175  29
  -2   3   7 5034.48 259.122  32
  -2   3   7 5291.51 265.839  23
  -2   3   7 4792.37 256.465  27
  -2   3   7 5095.91 247.127  26
  -2   3   7 5196.43 270.750  25
  -2   3   7 5603.90 246.150   3
  -2   3   6 8577.04 352.889  18
  -2   3   6 9143.38 363.001  17
  -2   3   6 9249.90 348.020  19
  -2   3   6 8798.67 349.481  16
  -2   3   6 8820.02 372.398  39
   2  -3  -6 9899.68 479.839  36
  -2   3   6 9144.13 355.879  15
  -2   3   6 9462.89 356.304  12
  -2   3   6 9134.34 355.716  32
  -2   3   6 9343.23 366.477  30
  -2   3   6 8967.28 353.849  29
  -2   3   6 9081.48 360.080  27
  -2   3   6 9625.61 366.593  23
  -2   3   6 9187.71 347.879  26
  -2   3   6 9629.77 371.674  25
  -2   3   6 10078.2 346.874   3
  -2   3   5 306.075 60.7999   3
  -2   3   5 213.301 46.6189  43
   2  -3  -4 25783.9 845.670  36
   2  -3  -4 25067.6 781.572   5
  -2   3   4 24257.3 694.449   3
  -2   3   4 24548.9 743.202   1
  -2   3   4 24442.3 718.237  43
   2  -3  -3 19332.3 657.437  36
   2  -3  -3 19034.8 623.386   5
  -2   3   3 18621.0 597.108   1
   2  -3  -3 17358.3 527.018  41
  -2   3   3 19866.6 566.228  43
  -2   3   2 17996.7 547.309  35
   2  -3  -2 17129.8 576.356   5
  -2   3   2 16918.9 557.799   1
   2  -3  -2 16312.7 520.563  41
  -2   3   1 5273.35 222.402  35
  -2   3   1 4759.79 230.041   1
   2  -3  -1 5097.71 250.718   5
  -2   3   1 4942.85 151.507  40
   2  -3  -1 4943.85 224.269  41
  -2   3   0 5235.56 226.441  35
   2  -3   0 5161.37 252.161   5
   2  -3   0 5068.78 244.046  41
  -2   3  -1 200.503 75.4209  35
   2  -3   1 275.730 73.8434  36
  -2   3  -1 133.960 67.1498   1
   2  -3   1 346.046 87.4105  41
  -2   3  -2 1793.66 146.871  35
   2  -3   2 1788.47 116.369  36
   2  -3   2 1895.16 146.319   5
  -2   3  -2 1698.34 135.172   1
   2  -3   2 1669.12 155.225  41
   2  -3   3 5013.98 178.779  36
   2  -3   3 5450.62 251.211   5
  -2   3  -3 5016.60 238.012   1
  -2   3  -4 10851.4 407.963  42
   2  -3   4 11548.9 363.471   3
   2  -3   4 11823.3 418.770   5
  -2   3  -4 11530.7 406.988   1
   2  -3   5 24439.8 814.945  14
   2  -3   5 23412.1 699.395   3
   2  -3   6 10739.6 399.592  21
   2  -3   6 10152.3 383.364  19
  -2   3  -6 11433.9 527.586  35
   2  -3   6 10287.6 459.375  14
   2  -3   6 10293.9 383.136  13
   2  -3   6 10922.2 403.701  29
   2  -3   6 9370.66 378.761  23
   2  -3   6 9850.52 357.453   3
   2  -3   7 4307.05 237.507  21
   2  -3   7 4124.43 227.154  19
  -2   3  -7 4552.91 339.085  35
   2  -3   7 3387.44 261.358  14
   2  -3   7 4340.76 221.412  13
   2  -3   7 4237.65 236.436  29
   2  -3   7 3636.65 220.119  23
   2  -3   7 4201.36 207.423   3
   2  -3   8 351.912 99.7148  21
   2  -3   8 291.607 85.6708  19
  -2   3  -8 338.684 129.545  35
   2  -3   8 216.498 87.1444  29
   2  -3   8 140.047 66.9022   3
   2  -3   8 354.115 101.720  23
   2  -3   8 232.130 70.7013  13
   2  -3   9 3747.68 223.988  19
   2  -3   9 3963.33 232.351  22
   2  -3   9 3956.95 242.027  21
   2  -3   9 3674.67 198.900   3
   2  -3   9 4048.07 231.127  29
   2  -3  10 817.871 112.027  19
   2  -3  10 1007.54 111.641  22
   2  -3  10 1104.19 125.746  21
   2  -3  10 888.438 93.0426   3
   2  -3  10 921.257 108.895  29
   2  -3  11 400.765 75.2399  21
   2  -3  11 317.388 67.8957  19
   2  -3  11 362.724 76.1991  28
   2  -3  12 106.406 31.7118  21
  -2   2  12 1075.84 86.7164  23
  -2   2  12 1151.30 83.8689  30
  -2   2  11 1827.50 142.636  30
  -2   2  11 1610.07 126.960  19
  -2   2  11 1564.80 134.409  15
  -2   2  10 97.9532 84.2916  30
  -2   2  10 14.6706 64.0236  19
  -2   2  10 35.9456 81.0222  27
  -2   2  10 88.3379 80.7919  15
  -2   2   9 173.990 84.0868  15
  -2   2   9 185.865 77.9629  19
  -2   2   9 169.729 59.5762  21
  -2   2   9 194.010 71.3608  29
  -2   2   9 162.492 90.3596  32
  -2   2   9 70.8566 81.7997  30
  -2   2   9 138.302 83.8630  27
  -2   2   9 167.350 86.9690  23
  -2   2   9 127.860 68.4735   3
  -2   2   8 2517.19 162.430   3
  -2   2   8 2497.48 178.875  15
  -2   2   8 2852.53 178.087  12
   2  -2  -8 2711.45 292.047  42
  -2   2   8 2432.07 187.509  30
  -2   2   8 2472.97 185.796  32
  -2   2   8 2543.64 169.350  29
  -2   2   8 2407.95 180.663  27
  -2   2   8 2538.32 187.368  23
  -2   2   8 2441.53 173.223  26
  -2   2   8 2336.47 189.299  25
  -2   2   8 2100.89 151.889  21
  -2   2   8 2133.55 161.475  16
  -2   2   8 2402.60 177.494  19
  -2   2   7 7577.09 294.146   3
   2  -2  -7 8015.52 464.159  42
  -2   2   7 7321.73 299.534  12
  -2   2   7 7045.55 306.379  15
  -2   2   7 7190.97 316.978  30
  -2   2   7 6786.96 308.672  32
  -2   2   7 7044.41 294.677  29
  -2   2   7 7329.03 319.249  23
  -2   2   7 6961.80 308.435  27
  -2   2   7 6651.82 295.812  26
  -2   2   7 7068.46 314.431  25
  -2   2   7 6771.99 283.050  21
  -2   2   7 6508.24 290.812  16
  -2   2   7 7295.47 308.240  19
  -2   2   7 6719.98 306.104  18
  -2   2   6 8328.92 310.703   3
   2  -2  -6 8484.93 415.657  36
  -2   2   6 8856.99 338.820  30
   2  -2  -5 7250.64 352.546  36
  -2   2   5 7494.06 254.611   3
  -2   2   5 6372.42 238.868   1
  -2   2   5 6424.16 227.368  44
  -2   2   5 6832.90 267.944  43
   2  -2  -4 5869.03 295.736  36
  -2   2   4 5441.08 198.594   3
  -2   2   4 5635.14 231.778   1
   2  -2  -4 5532.20 249.805   5
  -2   2   4 5864.19 231.163  43
   2  -2  -3 15636.3 553.723  36
   2  -2  -3 15897.9 526.634   5
  -2   2   3 16186.7 490.224  43
   2  -2  -2 5626.78 260.902  36
  -2   2   2 5730.16 236.948  35
   2  -2  -2 5240.80 242.467   5
  -2   2   2 5916.82 224.949   4
  -2   2   2 5316.14 175.995  40
  -2   2   1 8903.22 274.525  40
  -2   2   1 9032.93 319.554  35
   2  -2  -1 9181.36 338.672   5
   2  -2  -1 8747.86 306.860  41
   2  -2   0 10308.7 357.601  36
  -2   2   0 10039.3 341.045   4
   2  -2   0 9918.44 356.869  41
   2  -2   1 1158.76 112.456   5
   2  -2   1 1114.30 94.8096  36
   2  -2   2 131.091 63.6594   5
   2  -2   2 186.198 49.3963  36
  -2   2  -2 327.982 78.0896  35
   2  -2   3 10716.6 387.128   5
  -2   2  -3 11821.7 437.196  35
   2  -2   4 29095.5 815.734   3
   2  -2   4 30015.0 856.826   5
  -2   2  -4 28639.7 842.075   1
   2  -2   5 14345.8 553.298  14
  -2   2  -5 14909.0 577.799  35
   2  -2   5 13064.2 427.682   3
   2  -2   6 5570.44 262.899  21
   2  -2   6 5320.32 254.494  19
  -2   2  -6 5425.98 345.370  35
   2  -2   6 5642.71 245.570  13
   2  -2   6 5775.38 333.015  14
   2  -2   6 5615.09 264.484  29
   2  -2   6 4956.52 257.749  23
   2  -2   6 5554.02 233.205   3
   2  -2   7 2502.82 175.599  19
  -2   2  -7 2431.02 247.611  35
   2  -2   7 2295.16 153.309  13
   2  -2   7 2199.94 220.124  14
   2  -2   7 2403.04 159.085  30
   2  -2   7 2360.55 178.951  29
   2  -2   7 2181.89 172.710  21
   2  -2   7 1858.61 163.807  23
   2  -2   7 2432.40 153.595   3
   2  -2   8 287.710 97.7615  21
   2  -2   8 296.719 72.7873  20
   2  -2   8 230.003 86.4824  19
  -2   2  -8 349.953 120.369  35
   2  -2   8 232.778 77.8175  32
   2  -2   8 266.752 91.3419  29
   2  -2   8 364.243 80.4423   3
   2  -2   8 187.089 91.6468  23
   2  -2   8 217.159 85.3008  22
   2  -2   8 226.378 88.0120  14
   2  -2   9 517.557 103.719  19
   2  -2   9 507.108 112.748  21
   2  -2   9 384.252 91.8059  22
   2  -2   9 478.607 83.5306   3
   2  -2   9 381.504 94.6092  29
   2  -2   9 414.584 85.6331  32
   2  -2  10 3374.33 208.515  19
   2  -2  10 3888.08 225.304  28
   2  -2  10 3428.83 189.837  22
   2  -2  10 3203.88 177.195   3
   2  -2  10 3305.52 199.718  29
   2  -2  11 717.802 89.0508  19
   2  -2  11 952.748 100.289  28
  -2   1  12 643.598 87.0567  32
  -2   1  12 423.209 67.4120  30
  -2   1  12 468.852 77.0525  23
  -2   1  12 592.525 74.5859  19
  -2   1  11 603.899 105.504  32
  -2   1  11 486.706 93.8105  30
  -2   1  11 463.371 90.1012  19
  -2   1  11 524.106 98.2157  23
  -2   1  11 475.872 96.6072  15
  -2   1  10 374.080 98.5130  30
  -2   1  10 490.609 112.513  32
  -2   1  10 340.661 79.5698  21
  -2   1  10 488.985 100.006  19
  -2   1  10 257.491 98.0359  27
  -2   1  10 421.683 105.405  23
  -2   1  10 438.991 84.1242   3
  -2   1   9 1309.78 127.613   3
  -2   1   9 1128.89 138.520  30
   2  -1  -9 1100.87 205.054  42
  -2   1   9 1332.60 147.340  27
  -2   1   9 1335.71 145.913  23
  -2   1   9 1221.10 139.484  19
  -2   1   9 1222.03 128.348  21
  -2   1   8 6219.32 269.003   3
   2  -1  -8 5864.63 421.056  42
  -2   1   8 6068.06 292.736  30
  -2   1   8 5602.89 290.340  25
  -2   1   8 6995.80 314.020  23
  -2   1   8 5907.65 285.419  26
  -2   1   8 5599.38 285.528  27
  -2   1   8 5136.07 259.275  16
  -2   1   8 6060.72 277.268  21
  -2   1   8 6460.27 298.072  19
  -2   1   7 11525.0 393.615   3
   2  -1  -7 12171.5 578.301  42
  -2   1   7 10892.1 393.008  12
  -2   1   7 11081.2 414.129  30
  -2   1   7 11596.6 426.387  23
  -2   1   7 10531.1 406.663  27
  -2   1   7 10773.0 406.432  26
  -2   1   7 10185.8 409.705  25
  -2   1   7 11562.6 418.938  19
  -2   1   6 14666.4 462.888   3
  -2   1   6 14101.4 463.193  44
   2  -1  -6 14090.6 556.220  36
  -2   1   5 12438.6 401.352   1
  -2   1   5 14155.6 415.946   3
  -2   1   5 13847.3 457.428  43
   2  -1  -5 13980.9 518.443  36
   2  -1  -4 4889.30 221.445   5
  -2   1   4 5477.38 203.531   4
  -2   1   4 5255.01 222.559  43
   2  -1  -4 5424.07 272.424  36
  -2   1   3 6979.02 250.553  40
  -2   1   3 6974.11 258.822  43
   2  -1  -3 6376.63 272.587   5
  -2   1   3 7373.01 252.284   4
  -2   1   3 7105.20 249.690   7
   2  -1  -3 6857.75 297.390  36
  -2   1   2 462.346 57.3170  40
  -2   1   2 390.574 63.7727  43
   2  -1  -2 298.005 90.8724  36
   2  -1  -2 286.521 74.7588   5
  -2   1   2 460.110 63.1661   4
  -2   1   2 392.002 52.4675   7
   2  -1  -1 6226.26 258.271   5
  -2   1   1 6434.77 225.157  40
  -2   1   0 1445.35 99.2907   4
   2  -1   0 1270.21 112.605  36
  -2   1  -1 7164.70 258.427   4
   2  -1   1 7154.90 279.850   5
   2  -1   1 7296.38 263.605  36
  -2   1  -1 7523.71 280.382  35
   2  -1   2 23643.7 692.271   5
  -2   1  -2 23565.8 668.685   4
   2  -1   2 22092.8 651.221  36
  -2   1  -2 24227.6 714.405  35
   2  -1   3 14067.2 456.434   5
  -2   1  -3 13963.8 438.320   4
  -2   1  -3 14775.2 508.843  35
   2  -1   4 7617.89 352.447  14
   2  -1   4 6616.17 240.127   3
  -2   1  -4 7591.25 341.619  35
   2  -1   5 12085.7 506.707  14
  -2   1  -5 11718.7 490.707  35
   2  -1   5 11012.0 372.979   3
   2  -1   6 10067.5 393.342  19
   2  -1   6 10386.1 378.460  18
  -2   1  -6 10917.6 497.265  35
   2  -1   6 11270.4 509.104  14
   2  -1   6 9706.02 376.237  32
   2  -1   6 9121.15 370.271  30
   2  -1   6 10197.9 396.062  29
   2  -1   6 9844.47 376.775  31
   2  -1   6 10418.2 387.696  22
   2  -1   6 12471.4 402.137  27
   2  -1   6 9759.10 397.977  23
   2  -1   6 10234.4 364.287   3
   2  -1   7 2600.66 174.597  20
   2  -1   7 2764.50 189.991  19
  -2   1  -7 2843.68 261.788  35
   2  -1   7 2719.57 166.539  39
   2  -1   7 2708.64 255.670  14
   2  -1   7 2649.74 179.467  32
   2  -1   7 2583.52 176.348  30
   2  -1   7 2928.44 199.595  29
   2  -1   7 2498.03 169.508  31
   2  -1   7 2544.36 194.650  23
   2  -1   7 2777.19 181.617  22
   2  -1   7 2869.46 169.019   3
   2  -1   8 970.117 108.313  20
   2  -1   8 1157.24 132.771  19
  -2   1  -8 1256.53 192.479  35
   2  -1   8 804.095 97.5892  39
   2  -1   8 946.496 122.897  32
   2  -1   8 964.687 135.069  29
   2  -1   8 1079.09 111.807   3
   2  -1   8 960.620 135.727  23
   2  -1   8 976.077 119.025  22
   2  -1   8 994.462 158.297  14
   2  -1   9 135.445 82.0327  19
   2  -1   9 62.5958 67.1974  22
   2  -1   9 141.824 95.9355  28
   2  -1   9 128.930 67.8620   3
   2  -1   9 87.6794 87.4369  29
   2  -1   9 33.4083 75.0781  32
   2  -1  10 3453.64 211.548  28
   2  -1  10 3314.44 204.738  21
   2  -1  10 3261.55 204.087  19
   2  -1  10 2859.54 174.428  32
   2  -1  10 3217.25 195.382  29
   2  -1  11 768.176 87.2210  21
   2  -1  11 830.691 89.6973  19
   2  -1  11 802.900 87.2034  28
   2  -1  11 766.473 79.3517  29
  -2   0  13 13.6517 34.6878  19
  -2   0  13 43.1574 28.3768  32
  -2   0  12 431.221 75.6326  23
  -2   0  12 350.413 77.3401  32
  -2   0  12 172.364 55.1102  30
  -2   0  11 1581.27 133.419  21
  -2   0  11 1968.72 155.149  23
  -2   0  11 1611.38 126.532   3
  -2   0  11 1457.69 134.281  30
  -2   0  11 1666.63 153.600  32
  -2   0  10 2800.45 192.625  21
  -2   0  10 2836.41 208.411  32
  -2   0  10 2877.24 197.775  30
  -2   0  10 3194.08 205.413  27
  -2   0  10 2949.86 206.456  23
  -2   0  10 2798.45 177.582   3
  -2   0   9 235.381 78.5909   3
  -2   0   9 257.147 96.1524  15
   2   0  -9 358.862 150.779  42
  -2   0   9 159.718 83.9127  32
  -2   0   9 172.470 83.5076  30
  -2   0   9 307.844 94.3782  23
  -2   0   9 249.226 94.0546  27
  -2   0   9 246.263 84.4896  21
   2   0  -8 2855.26 296.385  42
  -2   0   8 2872.69 196.394  32
  -2   0   8 3021.40 192.708  30
  -2   0   8 2596.54 186.555  15
  -2   0   8 2794.03 190.911  27
  -2   0   8 3380.95 206.426  23
  -2   0   8 3094.74 204.954  25
  -2   0   8 3091.67 180.427   3
   2   0  -7 5812.78 374.617  42
  -2   0   7 4705.77 235.747  44
  -2   0   7 5190.02 244.439  15
  -2   0   7 5092.42 244.050  32
  -2   0   7 5207.66 241.878  30
  -2   0   7 4825.53 237.939  27
  -2   0   7 5162.42 249.179  23
  -2   0   7 5015.64 240.180  26
  -2   0   7 4674.38 241.253  25
  -2   0   7 5177.55 227.663   3
   2   0  -6 11493.1 464.474  36
  -2   0   6 12383.1 433.399  44
  -2   0   6 12258.6 399.822   3
   2   0  -5 10560.7 428.154  36
   2   0  -5 10595.2 348.621  34
  -2   0   5 11451.8 354.407   3
  -2   0   5 10958.4 343.123   4
   2   0  -4 8127.38 356.931  42
  -2   0   4 7609.66 294.246  43
  -2   0   4 7526.72 303.771  40
   2   0  -4 7493.17 268.438  34
  -2   0   4 7680.97 265.105   4
  -2   0   4 7443.45 305.013   7
   2   0  -4 7287.97 324.781  36
  -2   0   3 4131.46 183.555  43
  -2   0   3 4438.05 195.040  40
  -2   0   3 4374.75 175.657   4
  -2   0   3 4529.20 193.891   7
   2   0  -3 3983.88 215.626  36
   2   0  -2 5024.65 239.176  36
  -2   0   2 5147.93 216.557  35
   2   0  -2 5270.34 229.579   5
  -2   0   2 4947.28 200.509   4
  -2   0   2 5274.56 211.567  40
  -2   0   2 5091.80 199.992  43
  -2   0   1 8105.77 292.304  35
  -2   0   1 8583.35 296.069  40
  -2   0   1 8585.99 280.222  43
  -2   0   0 27457.2 799.840  35
   2   0   0 28781.6 823.101  36
  -2   0   0 28569.1 798.504   4
   2   0   0 28787.6 762.482  42
   2   0   1 41880.8 1159.97   5
  -2   0  -1 41468.5 1129.92   4
   2   0   1 42650.4 1150.33  36
  -2   0  -1 40684.8 1140.87  35
  -2   0  -2 7383.26 262.400   4
  -2   0  -2 7603.25 293.851  35
   2   0   3 9261.85 304.865  34
  -2   0  -3 9153.33 305.689   4
  -2   0  -3 9263.64 364.046  35
   2   0   4 2235.75 189.804  14
   2   0   4 2134.87 115.418   3
  -2   0  -4 2165.05 169.574  35
   2   0   5 9765.79 453.306  14
  -2   0  -5 8902.90 404.274  35
   2   0   5 8487.89 308.115   3
   2   0   6 6190.31 271.554  18
   2   0   6 5883.29 294.777  16
   2   0   6 6549.73 288.445  20
   2   0   6 6697.04 297.716  19
  -2   0  -6 6667.73 365.830  35
   2   0   6 6448.97 281.144  39
   2   0   6 7090.09 396.715  14
   2   0   6 5644.97 277.344  30
   2   0   6 6510.62 290.393  32
   2   0   6 6417.60 282.665  31
   2   0   6 5904.64 285.778  21
   2   0   6 6521.76 277.212  22
   2   0   6 5893.28 262.368  27
   2   0   6 6377.51 263.093   3
   2   0   7 4042.54 236.259  19
   2   0   7 3179.64 201.736  20
   2   0   7 3808.54 218.771  18
   2   0   7 8159.18 336.889  16
   2   0   7 3817.21 216.951  39
  -2   0  -7 3460.32 286.804  35
   2   0   7 3516.75 295.744  14
   2   0   7 3569.04 224.108  32
   2   0   7 3288.13 213.831  30
   2   0   7 3593.84 214.770  31
   2   0   7 7838.17 288.599  27
   2   0   7 3420.66 205.895  22
   2   0   7 3727.06 230.353  21
   2   0   7 4013.25 207.969   3
   2   0   8 1027.64 110.417  20
   2   0   8 1484.92 150.512  19
   2   0   8 1157.29 124.557  39
   2   0   8 1888.15 165.643  30
   2   0   8 1073.91 135.870  32
   2   0   8 1353.45 147.090  29
   2   0   8 1049.27 115.773  31
   2   0   8 1415.53 126.612   3
   2   0   8 1199.98 152.688  28
   2   0   8 1192.82 122.792  22
   2   0   8 1360.20 147.415  21
   2   0   8 988.713 167.821  14
   2   0   9 235.774 99.9181  28
   2   0   9 247.629 88.3798  21
   2   0   9 155.279 95.7888  19
   2   0   9 158.736 86.4894  29
   2   0   9 175.651 85.9203  32
   2   0  10 954.380 117.008  28
   2   0  10 841.395 104.679  21
   2   0  10 750.692 109.271  19
   2   0  10 771.334 106.097  29
   2   0  11 1837.50 109.007  21
   2   0  11 1892.84 112.647  29
   2   0  11 1814.93 113.923  28
  -2  -1  13 121.348 35.2445  23
  -2  -1  13 124.640 38.9722  19
  -2  -1  13 70.7827 35.2332  32
  -2  -1  12 869.943 100.097  19
  -2  -1  12 745.476 88.6962  21
  -2  -1  12 672.663 86.8166  23
  -2  -1  12 797.447 81.6934   3
  -2  -1  12 799.918 97.3773  32
  -2  -1  11 1493.04 140.626  21
  -2  -1  11 1469.05 146.693  19
  -2  -1  11 1261.88 121.768  30
  -2  -1  11 1616.98 151.024  32
  -2  -1  11 1591.15 143.120  23
  -2  -1  11 1436.89 121.617   3
  -2  -1  10 3847.01 246.828  15
  -2  -1  10 4263.89 247.661  21
  -2  -1  10 4448.99 257.523  19
  -2  -1  10 4152.99 249.361  32
  -2  -1  10 3556.75 218.207  30
  -2  -1  10 4175.89 246.390  23
  -2  -1  10 4292.98 226.157   3
  -2  -1   9 3285.21 197.615   3
  -2  -1   9 3352.61 219.905  15
   2   1  -9 3033.89 319.061  42
  -2  -1   9 3383.44 217.445  32
  -2  -1   9 3625.81 209.524  30
  -2  -1   9 3217.55 208.056  27
  -2  -1   9 3410.69 217.207  23
  -2  -1   9 3775.67 234.375  19
   2   1  -8 3723.04 329.681  42
  -2  -1   8 4076.16 239.000  44
  -2  -1   8 3931.64 215.227  30
  -2  -1   8 4052.35 231.636  32
  -2  -1   8 4161.78 233.911  15
  -2  -1   8 4293.88 231.631  23
  -2  -1   8 3735.15 219.975  27
  -2  -1   8 4253.00 214.147   3
   2   1  -7 7472.35 443.407  42
  -2  -1   7 7058.90 328.260  44
  -2  -1   7 7277.98 307.294  15
  -2  -1   7 7359.92 310.295  32
  -2  -1   7 6699.07 298.816  27
  -2  -1   7 7423.27 306.015  23
  -2  -1   7 7097.29 286.829   3
  -2  -1   6 4129.17 185.777   3
   2   1  -6 4353.00 307.039  42
  -2  -1   6 4296.86 225.790  44
   2   1  -6 3533.16 222.538  36
   2   1  -5 8792.47 419.013  42
  -2  -1   5 9748.07 352.734  44
  -2  -1   5 8634.78 294.016   4
  -2  -1   5 8019.71 286.894   3
  -2  -1   5 9141.98 380.534   7
   2   1  -5 7498.86 349.740  36
   2   1  -5 8383.16 306.154  34
   2   1  -4 17929.0 623.863  42
  -2  -1   4 18064.0 585.620  40
  -2  -1   4 16065.9 487.521  41
   2   1  -4 17408.9 531.766  34
   2   1  -4 16535.9 579.533  36
  -2  -1   4 17332.1 522.217   4
  -2  -1   4 18021.5 585.738   7
  -2  -1   3 4874.74 193.266  41
  -2  -1   3 5396.48 227.714  43
  -2  -1   3 5443.81 246.137  40
   2   1  -3 5202.90 220.680  34
   2   1  -3 5263.77 254.356  36
  -2  -1   3 5637.17 222.349   4
  -2  -1   3 5529.14 242.973   7
   2   1  -2 2776.44 177.224  36
   2   1  -2 2846.24 171.824  42
  -2  -1   2 2440.97 141.890  43
  -2  -1   2 2774.98 146.702   4
   2   1  -2 2838.48 150.612  34
  -2  -1   1 2442.60 129.835  35
   2   1  -1 2674.23 142.924  42
  -2  -1   1 2694.67 132.655  43
  -2  -1   1 2589.32 148.808  40
  -2  -1   1 2701.22 144.601   4
   2   1  -1 2823.42 145.717  34
  -2  -1   0 5210.86 203.369  35
   2   1   0 5809.29 251.372  36
  -2  -1   0 5554.97 232.941  40
  -2  -1   0 5523.74 196.679  43
   2   1   0 5269.72 188.013  42
  -2  -1   0 5197.12 218.568   4
   2   1   0 5731.11 227.845  34
  -2  -1  -1 18170.1 566.135  40
  -2  -1  -1 16927.2 523.192  35
   2   1   1 18610.7 543.002  34
  -2  -1  -1 17369.3 497.454  43
  -2  -1  -1 17703.2 539.343   4
  -2  -1  -2 23222.8 702.109  35
   2   1   2 24040.3 699.113  34
  -2  -1  -2 23560.4 644.172  43
  -2  -1  -2 24838.7 701.359   4
   2   1   2 24929.1 773.227  14
   2   1   3 18419.5 635.327  14
   2   1   3 17300.3 521.372  34
  -2  -1  -3 17041.0 557.442  35
   2   1   3 16301.8 496.797   3
  -2  -1  -3 17439.1 518.454   4
  -2  -1  -4 3652.86 212.005  35
   2   1   4 3706.45 167.118   3
   2   1   5 3151.30 189.113  16
   2   1   5 3567.10 196.607  19
   2   1   5 3375.77 190.707  39
  -2  -1  -5 3264.61 220.535  35
   2   1   5 3358.12 186.675  12
   2   1   5 3112.57 187.223  32
   2   1   5 3502.19 198.774  31
   2   1   5 3347.90 192.570  29
   2   1   5 3238.84 192.678  30
   2   1   5 3444.41 192.221  21
   2   1   5 3229.84 190.112  23
   2   1   5 3643.41 175.485   3
   2   1   6 6716.00 290.059  18
   2   1   6 6334.58 280.491  17
   2   1   6 6051.98 298.248  16
   2   1   6 6356.39 290.890  20
   2   1   6 6669.16 301.489  39
  -2  -1  -6 6332.76 349.720  35
   2   1   6 6786.80 405.778  14
   2   1   6 6527.60 301.544  29
   2   1   6 6444.33 301.655  32
   2   1   6 6999.16 306.233  31
   2   1   6 5886.13 292.330  30
   2   1   6 6551.25 298.707  21
   2   1   6 5790.97 263.201  27
   2   1   6 5891.06 291.596  23
   2   1   6 6380.90 276.471  22
   2   1   6 6708.95 272.730   3
   2   1   7 4645.64 234.392  17
   2   1   7 4976.24 275.974  16
   2   1   7 4603.33 247.674  20
   2   1   7 4707.64 253.830  18
   2   1   7 5494.55 274.178  39
   2   1   7 4681.90 349.355  14
   2   1   7 4582.35 263.008  30
   2   1   7 4982.40 271.897  32
   2   1   7 5008.21 262.170  31
   2   1   7 4893.79 277.089  28
   2   1   7 5908.16 256.004  27
   2   1   7 4605.21 260.908  23
   2   1   7 4950.31 265.018  21
   2   1   7 5410.58 246.654   3
   2   1   8 1757.09 155.628  39
   2   1   8 1490.51 198.767  14
   2   1   8 1568.37 160.377  32
   2   1   8 1430.09 137.462  31
   2   1   8 1663.21 169.586  28
   2   1   8 1883.85 159.906  21
   2   1   8 1575.04 155.726  23
   2   1   8 1179.62 119.938  20
   2   1   9 392.228 100.062  32
   2   1   9 275.822 96.3798  29
   2   1   9 192.544 68.9561  39
   2   1   9 199.839 91.7560  28
   2   1   9 164.559 77.4233  21
   2   1  10 211.982 71.7670  28
   2   1  10 83.6627 54.7214  21
   2   1  10 39.1354 64.6340  29
   2   1  11 1337.60 85.8364  29
  -2  -2  13 171.385 38.8928  21
  -2  -2  13 167.266 41.4358  19
  -2  -2  12 282.939 61.0143   3
  -2  -2  12 217.659 65.3562  23
  -2  -2  12 424.726 79.5549  21
  -2  -2  12 258.857 70.0199  19
  -2  -2  12 334.359 71.9308  32
  -2  -2  11 1191.01 116.328   3
  -2  -2  11 1369.98 138.975  32
  -2  -2  11 1114.66 121.169  23
  -2  -2  11 1453.05 143.266  21
  -2  -2  11 1462.14 141.772  19
  -2  -2  10 3038.82 212.780  15
  -2  -2  10 2904.48 183.716   3
  -2  -2  10 3088.99 209.194  32
  -2  -2  10 2937.17 198.133  23
  -2  -2  10 3022.50 210.637  21
  -2  -2  10 3295.38 216.795  19
  -2  -2   9 4107.59 210.142   8
   2   2  -9 4228.10 373.615  42
  -2  -2   9 4471.25 260.598  15
  -2  -2   9 4370.63 237.267   3
  -2  -2   9 4477.27 255.804  32
  -2  -2   9 4704.41 252.052  23
  -2  -2   9 4946.27 270.406  19
  -2  -2   8 2352.12 158.528   3
  -2  -2   8 2334.80 174.521  15
   2   2  -8 2212.41 264.569  42
  -2  -2   8 2324.62 198.484  44
  -2  -2   8 2341.15 173.297  32
  -2  -2   8 2117.29 160.594  23
  -2  -2   8 2286.55 151.463   8
  -2  -2   7 2730.79 160.589   3
  -2  -2   7 2754.03 201.923  44
   2   2  -7 2882.74 270.966  42
  -2  -2   7 2705.15 173.169  15
  -2  -2   7 2198.07 155.178  27
  -2  -2   7 2645.59 162.333  23
  -2  -2   7 2570.41 155.166   8
  -2  -2   6 8488.88 359.491  44
   2   2  -6 8542.83 446.080  42
  -2  -2   6 7694.87 292.001   3
  -2  -2   6 7876.78 283.698   4
  -2  -2   6 7914.43 393.500   7
   2   2  -5 13571.3 574.735  42
  -2  -2   5 14883.9 506.071  44
  -2  -2   5 13069.8 440.413  41
  -2  -2   5 14515.5 544.236  40
  -2  -2   5 14090.6 455.601   4
  -2  -2   5 12672.1 425.870   3
  -2  -2   5 14850.0 549.137   7
   2   2  -5 13872.7 470.719  34
   2   2  -5 12528.4 499.442  36
  -2  -2   4 11571.8 400.128  41
  -2  -2   4 11601.7 407.141   4
  -2  -2   4 11813.0 461.072   7
   2   2  -4 11608.3 456.813  36
   2   2  -4 12379.5 426.117  34
   2   2  -3 14623.7 533.342  36
   2   2  -3 14853.4 497.295  34
   2   2  -3 15494.1 547.225  42
  -2  -2   3 15009.8 485.235  41
  -2  -2   3 15202.0 493.288   4
   2   2  -2 221.560 75.8258  34
   2   2  -2 241.382 82.1028  42
  -2  -2   2 273.134 69.8772  41
   2   2  -2 301.102 96.4809  36
  -2  -2   2 225.804 72.5172  40
  -2  -2   1 2436.46 134.383  43
   2   2  -1 2646.39 151.002  42
  -2  -2   1 2791.71 167.736  40
  -2  -2   1 2563.13 153.808   4
   2   2  -1 2509.15 132.283  14
   2   2   0 29332.0 860.830  34
  -2  -2   0 28088.3 797.494  35
   2   2   0 29649.8 822.352  42
  -2  -2   0 30889.6 877.196  40
  -2  -2   0 28611.2 808.080  43
  -2  -2   0 30026.6 857.833   4
   2   2   0 29818.5 857.180  14
   2   2   1 19294.4 634.643  14
  -2  -2  -1 20286.1 612.098   4
  -2  -2  -1 18218.4 550.958  35
  -2  -2  -1 20242.3 630.008  40
   2   2   1 20198.5 612.757  34
   2   2   2 11059.5 444.461  14
  -2  -2  -2 11630.4 397.128   4
  -2  -2  -2 10213.1 352.318  35
  -2  -2  -2 11802.2 428.790  40
   2   2   2 10919.9 391.364  34
   2   2   3 9886.25 432.822  14
  -2  -2  -3 9192.62 334.904   4
  -2  -2  -3 8482.65 322.848  35
   2   2   3 9107.92 335.596  34
  -2  -2  -3 9307.17 392.113  40
   2   2   4 5716.58 344.037  14
  -2  -2  -4 5912.66 316.944  40
  -2  -2  -5 230.359 93.2801  40
   2   2   5 231.287 56.5126  38
   2   2   5 243.841 77.2930  39
   2   2   5 325.017 80.2289  16
   2   2   5 291.272 72.8338  12
   2   2   5 262.161 107.638  14
   2   2   5 283.632 89.1515  28
   2   2   5 209.723 67.9210  23
   2   2   5 201.559 75.5033  20
   2   2   5 216.706 64.5726  18
   2   2   5 178.439 69.6137  19
   2   2   5 203.975 66.7281  17
   2   2   5 182.862 66.1510  21
   2   2   5 218.662 81.9469  32
   2   2   5 307.351 81.5325  29
   2   2   5 271.852 79.8685  31
   2   2   5 185.955 78.3803  30
   2   2   6 4703.04 252.961  39
  -2  -2  -6 4064.08 299.883  40
   2   2   6 3776.67 230.772  30
   2   2   6 4105.07 241.931  29
   2   2   6 4075.33 243.358  32
   2   2   6 4165.45 242.156  31
   2   2   6 4561.45 258.482  28
   2   2   6 3541.53 196.072  27
   2   2   6 4423.53 233.212  21
   2   2   6 3991.63 227.113  23
   2   2   6 4088.75 227.259  18
   2   2   6 4102.53 233.245  20
   2   2   6 4515.74 234.858  17
   2   2   6 4052.41 236.731  16
   2   2   6 4265.76 244.625  19
   2   2   7 2427.87 187.063  39
   2   2   7 1913.56 235.313  14
   2   2   7 2340.05 192.051  28
   2   2   7 2075.81 165.761  21
   2   2   7 1987.67 168.011  23
   2   2   7 2670.23 158.026  27
   2   2   7 2337.24 176.588  18
   2   2   7 2301.05 163.807  17
   2   2   7 1911.02 159.111  20
   2   2   7 2094.73 177.253  19
   2   2   7 2312.95 186.957  16
   2   2   7 2190.34 187.001  32
   2   2   7 2243.61 185.925  29
   2   2   7 2346.76 187.917  30
   2   2   7 2217.17 176.674  31
   2   2   8 2229.75 179.537  39
   2   2   8 2003.56 159.087  21
   2   2   8 2204.64 171.570  23
   2   2   8 5946.15 285.848  16
   2   2   8 1960.65 173.858  19
   2   2   8 2104.02 169.760  18
   2   2   8 2236.13 186.917  28
   2   2   8 2261.30 187.368  32
   2   2   8 2080.39 164.169  31
   2   2   8 5847.77 275.243  30
   2   2   9 1077.34 119.857  39
   2   2   9 1203.72 136.071  28
   2   2   9 1107.06 129.416  19
   2   2  10 663.235 85.8395  29
   2   2  10 619.138 82.7981  28
  -2  -3  13 340.302 47.9997  21
  -2  -3  13 210.475 36.9992  19
  -2  -3  12 355.809 66.3114  32
  -2  -3  12 234.256 65.4711  19
  -2  -3  12 310.598 60.0030   3
  -2  -3  11 1176.43 124.128  32
  -2  -3  11 1408.56 134.370  19
  -2  -3  11 1224.10 114.876   3
  -2  -3  10 2861.35 182.315   3
  -2  -3  10 3136.88 216.056  21
  -2  -3  10 2972.27 200.305  19
  -2  -3  10 2798.07 193.114  32
  -2  -3  10 2275.08 162.419  28
  -2  -3  10 2742.45 175.305  23
  -2  -3  10 2517.72 153.915   8
  -2  -3   9 4795.71 233.909   8
  -2  -3   9 4210.99 295.377  44
   2   3  -9 3996.09 369.411  42
  -2  -3   9 5030.92 250.346   3
  -2  -3   9 5355.17 269.930  32
  -2  -3   9 4880.99 245.921  23
  -2  -3   9 4918.23 266.110  19
  -2  -3   8 9851.63 380.226   3
  -2  -3   8 9359.91 357.433  13
  -2  -3   8 9952.18 401.539  15
   2   3  -8 9527.85 550.356  42
  -2  -3   8 10065.2 465.765  44
  -2  -3   8 9767.66 393.478  32
  -2  -3   8 9372.39 369.666  23
  -2  -3   8 9901.63 374.370   8
   2   3  -7 5919.28 404.874  42
  -2  -3   7 5928.66 333.353  44
  -2  -3   7 6129.06 268.102   3
  -2  -3   7 6326.01 269.931   8
  -2  -3   7 6301.63 281.260  15
  -2  -3   7 5567.99 253.992  13
  -2  -3   6 1834.67 133.903   3
  -2  -3   6 1775.33 133.232   4
  -2  -3   6 1849.61 168.193  44
  -2  -3   6 1555.69 137.685  41
   2   3  -6 1669.20 214.044  42
   2   3  -5 1169.10 124.308  34
  -2  -3   5 1266.51 121.811   4
   2   3  -5 1099.17 172.198  42
  -2  -3   5 1247.02 122.395  41
   2   3  -4 4782.17 255.393  34
  -2  -3   4 4835.61 243.944   4
  -2  -3   4 5032.50 289.142  40
  -2  -3   4 4882.41 250.210  41
  -2  -3   4 5242.43 261.839  44
   2   3  -3 7004.10 312.302  34
  -2  -3   3 7364.15 337.428  40
  -2  -3   3 6873.86 307.327  41
   2   3  -3 7235.70 344.887  42
  -2  -3   3 6508.08 296.239   4
  -2  -3   2 12678.8 440.581  41
   2   3  -2 12716.3 449.163  42
  -2  -3   2 12575.0 447.669  40
   2   3  -2 12352.2 438.419  34
  -2  -3   1 1558.29 137.610  40
   2   3  -1 1478.06 127.150  42
   2   3  -1 1462.43 99.8411  14
   2   3   0 10096.0 389.365  34
  -2  -3   0 9741.82 388.200  40
   2   3   0 10107.4 362.143  42
  -2  -3   0 9591.72 377.418   4
   2   3   0 9173.99 358.500  14
   2   3   1 10139.7 388.587  34
  -2  -3  -1 9295.06 385.765  40
  -2  -3  -1 9356.23 375.566   4
   2   3   1 9426.98 388.344  14
   2   3   2 19821.3 660.133  34
  -2  -3  -2 19821.2 682.544  40
  -2  -3  -2 20446.1 661.457   4
   2   3   2 20745.9 715.074  14
   2   3   3 15682.8 624.710  14
  -2  -3  -3 14691.7 573.066  40
  -2  -3  -3 16178.6 538.117   4
   2   3   4 10217.3 395.472  39
   2   3   4 10269.1 385.238  38
  -2  -3  -4 9667.09 442.920  40
   2   3   4 10818.5 506.182  14
   2   3   4 10409.6 376.511  12
   2   3   4 9008.18 373.938  30
   2   3   4 10062.1 387.900  29
   2   3   4 10206.7 401.249  28
   2   3   4 9751.58 370.399  33
   2   3   4 9485.96 360.314  21
   2   3   4 10117.6 378.618  18
   2   3   4 9553.04 379.222  16
   2   3   4 9720.82 392.774  20
   2   3   4 10646.6 399.291  17
   2   3   4 9347.99 370.449  19
   2   3   5 607.197 92.7590  38
   2   3   5 553.581 98.9737  16
   2   3   5 743.517 96.4093  12
   2   3   5 771.291 153.140  14
   2   3   5 670.304 107.274  31
   2   3   5 646.586 110.976  32
   2   3   5 546.343 80.9261  33
   2   3   5 727.979 114.768  29
   2   3   5 636.046 107.676  30
   2   3   5 661.830 111.261  28
   2   3   5 636.278 88.6322  23
   2   3   5 823.146 111.398  17
   2   3   5 738.119 99.9612  18
   2   3   5 568.467 87.4375  21
   2   3   5 592.162 102.162  20
   2   3   5 450.208 95.1009  19
   2   3   6 487.817 80.7356  38
   2   3   6 705.778 111.292  16
   2   3   6 547.835 99.3319  12
   2   3   6 602.618 151.382  14
   2   3   6 647.029 117.160  31
   2   3   6 670.614 129.527  32
   2   3   6 754.351 121.235  29
   2   3   6 713.899 126.888  28
   2   3   6 701.427 102.790  23
   2   3   6 716.932 99.8365  21
   2   3   6 655.883 105.534  20
   2   3   6 584.227 102.279  18
   2   3   6 672.670 110.200  19
   2   3   6 595.282 105.110  17
   2   3   7 2989.33 212.303  28
   2   3   7 2902.47 213.586  29
   2   3   7 2613.14 194.575  31
   2   3   7 2865.43 216.867  32
   2   3   7 2852.33 187.451  17
   2   3   7 2858.04 197.561  18
   2   3   7 2569.12 188.905  19
   2   3   7 2825.98 186.325  20
   2   3   7 2556.68 196.381  16
   2   3   7 3053.92 161.862  27
   2   3   7 3192.97 190.298  23
   2   3   7 2355.52 164.985  21
   2   3   7 2762.54 205.571  39
   2   3   8 1679.05 146.359  31
   2   3   8 4430.48 244.987  32
   2   3   8 1859.15 167.269  28
   2   3   8 1814.64 168.619  29
   2   3   8 3633.38 216.811  16
   2   3   8 1608.10 150.446  19
   2   3   8 1417.43 144.603  18
   2   3   8 5336.37 226.426  23
   2   3   8 1518.37 150.301  39
   2   3   9 886.491 109.809  28
   2   3   9 991.452 107.674  39
  -2  -4  13 292.460 42.0913  21
  -2  -4  12 294.440 70.9096  21
  -2  -4  12 335.352 61.8429  19
  -2  -4  12 273.164 55.1157   3
  -2  -4  12 243.752 51.1165  32
  -2  -4  11 759.403 97.8027  19
  -2  -4  11 871.412 115.461  21
  -2  -4  11 750.779 95.5420   3
  -2  -4  11 578.082 87.3558  32
  -2  -4  10 1987.33 160.326  19
  -2  -4  10 1939.39 156.748  32
  -2  -4  10 1753.53 134.369   8
  -2  -4  10 2195.26 160.970   3
  -2  -4   9 4642.17 240.682   3
  -2  -4   9 4162.74 215.584  13
  -2  -4   9 4037.24 298.132  44
   2   4  -9 3664.06 362.678  42
  -2  -4   9 4921.52 250.752  32
  -2  -4   9 4435.99 229.329   8
  -2  -4   9 4474.49 245.878  19
  -2  -4   8 6142.31 368.010  44
   2   4  -8 5938.35 439.146  42
  -2  -4   8 6673.12 298.287  32
  -2  -4   8 6126.42 288.653   8
  -2  -4   8 6512.69 293.451   3
  -2  -4   8 6108.72 280.084  13
  -2  -4   7 7141.55 386.526  44
   2   4  -7 7268.53 460.557  42
  -2  -4   7 6984.86 302.377   8
   2   4  -7 6625.32 298.228   9
  -2  -4   7 7190.94 306.402   3
  -2  -4   7 6734.35 297.594  13
   2   4  -6 867.412 169.668  42
  -2  -4   6 887.631 122.565  41
   2   4  -6 890.500 106.382   9
  -2  -4   6 913.310 161.243   7
  -2  -4   6 802.497 111.545   4
  -2  -4   6 814.144 102.379  13
  -2  -4   5 1700.79 167.524  41
  -2  -4   5 1721.96 170.572  44
  -2  -4   5 1882.40 197.037  40
  -2  -4   5 1422.70 180.318   7
  -2  -4   5 1805.15 159.710   4
  -2  -4   4 4691.49 298.544  40
  -2  -4   4 4914.47 279.622  41
   2   4  -4 5025.90 313.491  42
  -2  -4   4 4572.75 263.304  44
  -2  -4   4 4656.90 295.186   7
   2   4  -4 4725.78 275.272  34
  -2  -4   4 4361.11 253.591   4
   2   4  -3 14962.0 573.058  34
  -2  -4   3 15805.0 581.624  41
  -2  -4   3 15521.9 595.797  40
   2   4  -3 15544.4 602.229  42
  -2  -4   3 15036.5 550.080  44
   2   4  -2 14288.3 541.338  34
   2   4  -2 14036.8 537.049  42
  -2  -4   2 15002.0 551.992  41
  -2  -4   2 13765.9 536.084  40
  -2  -4   2 13565.8 495.910  44
  -2  -4   1 907.793 100.029  44
  -2  -4   1 872.303 118.041  40
   2   4  -1 838.031 110.906  42
   2   4  -1 798.248 79.0166  14
   2   4   0 5275.33 292.849  34
  -2  -4   0 5465.23 283.672   4
  -2  -4   0 6323.00 333.232  41
  -2  -4   0 5930.81 249.097  44
  -2  -4   0 5842.73 295.023  40
   2   4   0 5608.73 260.650  14
   2   4   1 9791.04 412.359  34
   2   4   1 8950.38 394.294  14
  -2  -4  -1 9525.27 405.243  40
  -2  -4  -1 9393.09 399.831   4
   2   4   2 7771.71 385.893  14
  -2  -4  -2 7982.49 359.107   4
  -2  -4  -2 7982.59 370.557  40
   2   4   3 6814.23 302.206  39
   2   4   3 6887.66 304.547  38
   2   4   3 7057.37 383.393  14
   2   4   3 6902.57 282.243  12
   2   4   3 6400.83 290.884  33
   2   4   3 6587.27 291.507  29
   2   4   3 6527.04 305.951  31
   2   4   3 7526.68 312.268  32
   2   4   3 6408.53 283.385  30
  -2  -4  -3 6350.85 337.152  40
   2   4   3 6169.73 297.980  20
   2   4   3 6593.69 288.554  18
   2   4   3 6922.03 308.830  17
   2   4   3 6401.79 272.338  19
   2   4   3 6517.65 287.656  16
  -2  -4  -4 5839.09 378.361  41
   2   4   4 5271.03 272.978  39
   2   4   4 4996.79 263.003  38
   2   4   4 5713.88 361.042  14
   2   4   4 5100.55 249.945  12
   2   4   4 5903.73 287.560  32
   2   4   4 5301.41 269.770  29
   2   4   4 5252.01 282.519  28
   2   4   4 5290.15 258.553  33
   2   4   4 4999.96 257.923  30
   2   4   4 5281.61 237.495  25
   2   4   4 5332.57 261.354  18
   2   4   4 5552.52 279.152  17
   2   4   4 5377.14 279.479  20
   2   4   4 5193.75 263.272  16
   2   4   4 4715.44 242.301  19
   2   4   5 2434.51 186.247  39
   2   4   5 2351.17 170.523  38
   2   4   5 2101.68 240.401  14
   2   4   5 2422.63 171.852  12
   2   4   5 2384.31 193.587  31
   2   4   5 2333.17 182.920  29
   2   4   5 1935.40 184.865  28
   2   4   5 3080.58 205.027  30
   2   4   5 2608.98 163.857  23
   2   4   5 1895.62 140.332  25
   2   4   5 2191.04 162.097  19
   2   4   5 2216.64 170.482  18
   2   4   5 2334.90 183.215  20
   2   4   5 2433.54 185.630  17
   2   4   5 2099.75 173.254  16
   2   4   6 319.053 74.5591  38
   2   4   6 245.469 93.7257  39
   2   4   6 240.113 84.1464  16
   2   4   6 218.303 77.7162  12
   2   4   6 164.370 100.175  14
   2   4   6 264.206 103.215  28
   2   4   6 255.273 88.0655  20
   2   4   6 305.728 92.2259  18
   2   4   6 512.107 107.313  19
   2   4   6 167.549 81.5647  17
   2   4   6 266.410 96.3388  29
   2   4   6 405.095 104.047  31
   2   4   7 687.037 111.522  16
   2   4   7 676.765 114.609  31
   2   4   7 923.014 131.395  29
   2   4   7 638.491 95.2865  20
   2   4   7 579.571 106.385  18
   2   4   7 833.155 111.749  17
   2   4   7 696.381 123.571  28
   2   4   8 1358.98 135.122  28
   2   4   8 1393.30 127.412  31
   2   4   8 1534.32 141.668  29
   2   4   8 1560.83 134.447  18
   2   4   9 2772.27 149.451  39
  -2  -5  12 903.253 87.0991  21
  -2  -5  11 1332.53 126.309  21
  -2  -5  11 1075.38 97.8703  19
   2   5 -11 973.298 93.6786  10
  -2  -5  11 1204.44 108.376   3
  -2  -5  10 2137.20 167.794  21
  -2  -5  10 1615.62 135.299  19
  -2  -5  10 1491.36 130.841  32
  -2  -5  10 2076.37 141.997   8
  -2  -5  10 1851.01 142.734   3
  -2  -5   9 3578.19 206.078   3
  -2  -5   9 3143.36 191.131  13
  -2  -5   9 2630.75 249.334  44
   2   5  -9 2410.51 284.134  42
  -2  -5   9 2785.56 182.073  32
  -2  -5   9 3754.50 208.398   8
  -2  -5   9 2990.10 189.615  19
  -2  -5   8 6420.58 299.682   3
  -2  -5   8 6458.73 294.598  13
  -2  -5   8 6677.78 395.676  44
   2   5  -8 5605.72 437.597  42
  -2  -5   8 5847.92 278.610  32
  -2  -5   8 6343.64 295.534   8
  -2  -5   8 5586.04 272.849  19
   2   5  -7 13183.6 667.399  42
   2   5  -7 12696.9 465.507   9
  -2  -5   7 12914.1 475.697   3
  -2  -5   7 12493.1 472.241  13
   2   5  -6 318.924 137.206  42
  -2  -5   6 434.437 117.700  44
  -2  -5   6 484.949 112.981  41
  -2  -5   6 375.523 84.9271   8
  -2  -5   6 510.194 143.190   7
   2   5  -6 315.122 87.1902   9
  -2  -5   6 353.563 95.0244   4
  -2  -5   6 500.998 97.2441  13
  -2  -5   5 158.973 88.6897  44
  -2  -5   5 94.3427 83.0778  41
  -2  -5   5 89.4798 91.5545   7
   2   5  -5 9.14474 64.7203   9
  -2  -5   5 96.4034 62.4552   8
  -2  -5   5 7.24537 71.5259   4
  -2  -5   5 111.372 67.4347  13
  -2  -5   4 1533.61 186.047  40
   2   5  -4 1769.94 199.382  42
  -2  -5   4 1667.23 188.103  41
  -2  -5   4 1692.49 167.987  44
  -2  -5   4 1613.81 184.807   7
   2   5  -4 1493.04 136.957   9
  -2  -5   4 1515.42 164.970   4
  -2  -5   4 1431.19 131.062  13
  -2  -5   3 4326.79 287.460   7
   2   5  -3 4921.89 311.237  42
  -2  -5   3 4981.53 312.532  41
  -2  -5   3 4541.25 297.289  40
  -2  -5   3 4529.46 265.278  44
  -2  -5   2 9078.95 445.250  41
  -2  -5   2 8616.87 417.575  40
  -2  -5   2 8501.61 376.107  44
   2   5  -2 9451.54 433.448  42
  -2  -5   1 12366.0 518.304  40
  -2  -5   1 13690.7 573.766  41
  -2  -5   1 12393.2 469.113  44
   2   5   0 5305.20 260.095  14
  -2  -5   0 5181.67 300.695   4
  -2  -5   0 5567.71 346.493  41
  -2  -5   0 5308.65 297.078  40
  -2  -5  -1 11454.6 542.953  41
  -2  -5  -1 10342.2 460.771  40
   2   5   1 11567.6 431.504  38
   2   5   1 10288.6 453.635  14
   2   5   1 11438.9 422.476  31
   2   5   1 11402.4 430.372  20
   2   5   1 11281.0 419.552  17
   2   5   1 12018.5 425.075  18
  -2  -5  -1 11246.1 484.062   4
  -2  -5  -2 6876.86 350.285   4
  -2  -5  -2 6932.87 416.555  41
   2   5   2 6426.64 292.074  39
   2   5   2 6941.24 365.115  14
   2   5   2 6654.42 279.063  12
   2   5   2 6660.48 287.305  29
   2   5   2 6614.78 307.063  31
   2   5   2 6575.80 303.110  33
   2   5   2 6316.39 270.180  25
   2   5   2 6488.46 291.724  18
   2   5   2 6813.33 307.772  17
   2   5   2 6422.26 286.162  16
  -2  -5  -3 8705.79 483.617  41
   2   5   3 7950.16 349.007  39
   2   5   3 8162.63 363.137  38
   2   5   3 8012.18 327.861  12
   2   5   3 7983.97 428.136  14
   2   5   3 7821.42 339.621  29
   2   5   3 7462.33 341.336  33
   2   5   3 7864.96 360.952  31
   2   5   3 8241.79 372.324  28
   2   5   3 7545.41 311.626  25
   2   5   3 7814.85 340.155  16
   2   5   3 8715.53 368.887  17
   2   5   3 7851.15 363.211  20
   2   5   3 7989.01 343.341  18
  -2  -5  -4 5914.17 416.698  41
   2   5   4 6538.95 315.704  39
   2   5   4 6595.81 320.251  38
   2   5   4 6130.11 389.153  14
   2   5   4 6235.24 287.714  12
   2   5   4 6286.33 307.621  29
   2   5   4 6597.14 332.878  28
   2   5   4 6454.01 324.412  31
   2   5   4 6033.76 270.205  25
   2   5   4 6251.31 315.378  20
   2   5   4 6165.58 302.611  18
   2   5   4 6443.05 307.749  16
   2   5   5 891.110 125.804  39
   2   5   5 851.480 120.377  38
   2   5   5 813.347 117.917  16
   2   5   5 902.844 110.038  12
   2   5   5 790.462 155.401  14
   2   5   5 1030.47 134.058  29
   2   5   5 925.431 144.007  28
   2   5   5 716.699 86.8653  25
   2   5   5 866.808 121.199  18
   2   5   5 907.330 126.997  20
   2   5   5 889.787 125.171  17
   2   5   6 86.1959 84.8934  39
   2   5   6-4.88488 57.1977  38
   2   5   6 80.4900 63.5602  12
   2   5   6 38.2130 71.8364  16
   2   5   6 35.2642 85.7450  31
   2   5   6 28.1980 84.0016  29
   2   5   6 11.6722 92.4082  28
   2   5   6 62.2389 70.0068  20
   2   5   6 16.0472 76.0292  18
   2   5   6 38.9517 72.4582  17
   2   5   7 458.672 95.1976  39
   2   5   7 446.166 86.3539  16
   2   5   7 448.729 97.2945  31
   2   5   7 527.932 103.958  29
   2   5   7 688.258 112.181  28
   2   5   7 388.189 89.4122  18
   2   5   7 351.404 82.7461  17
   2   5   8 1717.57 118.800  31
   2   5   8 1942.47 128.253  18
   2   5   8 1895.66 130.947  39
  -2  -6  12 765.687 64.6959  21
  -2  -6  11 845.573 91.5392  21
   2   6 -11 722.922 78.8440  10
  -2  -6  11 751.251 83.0789   3
  -2  -6  10 1751.37 127.663  13
  -2  -6  10 1926.66 148.012  21
  -2  -6  10 2064.05 141.933   8
  -2  -6  10 2000.86 144.058   3
  -2  -6   9 2859.97 181.064   8
  -2  -6   9 2702.41 183.184   3
  -2  -6   9 2478.80 172.618  13
   2   6  -8 2039.18 271.151  42
  -2  -6   8 2396.41 240.610  44
   2   6  -8 1959.47 149.199   9
  -2  -6   8 2041.68 168.238   3
  -2  -6   8 2150.77 169.256  13
  -2  -6   7 3514.81 294.572  44
   2   6  -7 3214.37 325.290  42
  -2  -6   7 3900.25 223.859   8
   2   6  -7 3512.06 210.137   9
  -2  -6   7 3578.61 222.373   3
  -2  -6   7 3585.62 223.068  13
  -2  -6   6 4636.34 340.220  41
  -2  -6   6 4877.22 339.372  44
  -2  -6   6 5220.82 261.721   8
   2   6  -6 5289.04 265.304   9
  -2  -6   6 5188.45 376.891   7
  -2  -6   6 5258.08 324.202   4
   2   6  -5 147.168 126.521  42
  -2  -6   5 36.8470 77.2775  44
  -2  -6   5 31.9459 101.136  41
  -2  -6   5 33.2620 102.095   7
   2   6  -5 70.2729 69.0977   9
  -2  -6   5 60.2343 67.0422   8
  -2  -6   5 113.869 90.3724   4
  -2  -6   5 111.519 75.4961  13
   2   6  -4 1518.49 209.946  42
  -2  -6   4 1779.54 211.158  40
  -2  -6   4 1851.61 222.295  41
  -2  -6   4 1906.63 190.496  44
  -2  -6   4 2075.75 220.905   7
  -2  -6   4 1672.76 139.458   8
   2   6  -4 1759.31 149.869   9
  -2  -6   4 2053.44 204.146   4
  -2  -6   4 1764.50 153.248  13
  -2  -6   3 4568.92 242.122  13
  -2  -6   3 4716.77 318.311   7
  -2  -6   3 4354.66 218.725   8
   2   6  -3 4771.44 247.957   9
  -2  -6   3 4753.41 323.367  40
  -2  -6   3 4910.72 295.344  44
  -2  -6   3 4866.88 344.295  41
   2   6  -3 5067.27 343.006  42
   2   6  -2 9491.45 370.033  38
   2   6  -2 9427.47 355.487  16
   2   6  -2 9190.23 373.980  33
   2   6  -2 10557.0 393.145   9
  -2  -6   2 10058.3 483.277  40
  -2  -6   2 10293.3 439.158  44
  -2  -6   1 13077.9 565.080  40
  -2  -6   1 14507.7 648.185  41
   2   6  -1 13076.1 480.082  38
   2   6  -1 13352.9 458.234  16
   2   6  -1 12824.7 485.617  33
   2   6  -1 13672.6 477.918   9
   2   6  -1 13715.3 494.398  20
  -2  -6   0 8030.92 417.146   4
  -2  -6   0 8897.17 486.691  41
   2   6   0 7992.81 345.018  38
   2   6   0 7225.20 301.384  12
   2   6   0 7955.65 317.530  16
   2   6   0 7300.08 334.387  33
   2   6   0 7524.82 324.134  31
   2   6   0 8131.50 323.068   9
   2   6   0 8076.51 349.055  20
   2   6   0 7578.65 323.137  17
  -2  -6  -1 5408.59 331.000   4
  -2  -6  -1 5288.80 380.544  41
   2   6   1 4990.22 243.119  39
   2   6   1 5311.47 277.490  38
   2   6   1 4984.27 248.158  16
   2   6   1 4992.10 239.084  12
   2   6   1 5342.90 268.503  31
   2   6   1 5247.07 264.062  17
   2   6   1 5542.36 283.056  20
   2   6   1 5177.86 239.237   9
   2   6   2 3265.06 173.420   9
  -2  -6  -2 3194.10 248.683   4
  -2  -6  -2 3194.93 309.234  41
   2   6   2 3575.70 228.934  38
   2   6   2 3274.82 197.435  39
   2   6   2 3046.67 182.990  12
   2   6   2 3221.32 213.713  33
   2   6   2 3234.31 218.178  31
   2   6   2 3238.14 184.810  25
   2   6   2 3501.10 217.028  17
   2   6   2 3256.77 199.785  16
  -2  -6  -3 1408.02 218.895  41
   2   6   3 1527.38 136.327  37
   2   6   3 1609.94 158.160  38
   2   6   3 1752.19 148.767  39
   2   6   3 1484.39 130.767  12
   2   6   3 1703.07 161.714  31
   2   6   3 1430.64 123.634  25
   2   6   3 1812.69 164.411  17
   2   6   3 1546.72 164.439  20
   2   6   3 1596.87 151.375  18
   2   6   3 1418.50 138.271  16
   2   6   4 273.582 63.6456  37
   2   6   4 378.248 96.3635  39
   2   6   4 471.238 101.056  38
   2   6   4 399.303 79.2565  12
   2   6   4 441.009 96.7599  16
   2   6   4 473.222 114.645  31
   2   6   4 349.786 70.3210  25
   2   6   4 427.664 108.298  20
   2   6   4 394.292 91.9329  18
   2   6   4 344.654 99.6302  17
   2   6   5 1448.45 125.028  12
   2   6   5 1389.21 141.849  39
   2   6   5 1557.03 147.297  38
   2   6   5 1533.89 145.371  18
   2   6   5 1491.00 147.809  20
   2   6   5 1322.28 137.444  16
   2   6   6 2364.22 165.413  39
   2   6   6 2059.61 145.389  38
   2   6   6 2106.85 158.677  18
   2   6   6 2001.80 148.924  16
   2   6   6 2098.12 157.449  17
   2   6   7 1820.81 128.331  39
   2   6   7 1754.91 127.142  18
   2   6   7 1843.27 126.300  16
   2   6   7 1712.85 121.967  17
   2   6   7 1766.46 129.060  31
   2   7 -11 3068.51 135.383  10
  -2  -7  11 2337.00 118.116  21
  -2  -7  10 2355.29 137.818  13
  -2  -7  10 1851.29 127.849  21
   2   7 -10 2211.71 143.103  10
  -2  -7  10 2300.68 144.691   3
  -2  -7   9 705.620 100.278  13
  -2  -7   9 671.616 91.5965  21
  -2  -7   9 780.843 105.997   3
  -2  -7   8 902.715 114.694   8
   2   7  -8 572.751 87.3745   9
  -2  -7   8 791.220 114.845   3
  -2  -7   8 682.761 110.180  13
  -2  -7   7 1271.63 183.818  44
   2   7  -7 1236.09 214.722  42
   2   7  -7 1136.08 126.909   9
  -2  -7   7 1592.38 145.549   8
  -2  -7   7 1644.55 155.533   3
  -2  -7   6 5824.66 378.138  44
  -2  -7   6 5103.74 379.114  41
  -2  -7   6 5080.19 379.809   7
   2   7  -6 5592.61 278.049   9
  -2  -7   6 5736.86 277.484   8
  -2  -7   6 5424.79 355.622   4
  -2  -7   6 5625.53 293.514  13
   2   7  -5 163.722 117.440  42
  -2  -7   5 223.121 123.567  41
  -2  -7   5 242.688 104.442  44
  -2  -7   5 218.013 82.4668   8
   2   7  -5 154.762 79.3353   9
  -2  -7   5 128.648 104.316   7
  -2  -7   5 419.959 120.221   4
  -2  -7   5 208.339 91.7808  13
   2   7  -4 808.620 175.915  42
  -2  -7   4 761.476 173.127  41
  -2  -7   4 718.189 139.024  44
  -2  -7   4 684.348 159.098   7
   2   7  -4 839.359 120.280   9
  -2  -7   4 771.254 102.982   8
  -2  -7   4 646.612 147.043   4
  -2  -7   4 648.359 118.542  13
  -2  -7   3 3762.72 225.774  13
  -2  -7   3 3657.01 195.839   8
  -2  -7   3 3261.20 287.632   7
  -2  -7   3 4142.90 344.866  41
  -2  -7   3 3179.92 255.571  44
  -2  -7   2 9359.25 388.961  13
   2   7  -2 9432.24 363.517  16
   2   7  -2 8836.85 370.699  38
  -2  -7   2 8848.75 475.679   7
   2   7  -2 9845.24 390.581   9
  -2  -7   2 9173.39 482.058   4
  -2  -7   1 10190.9 570.109  41
   2   7  -1 9502.03 392.675  38
   2   7  -1 8891.88 352.163  12
   2   7  -1 9470.01 369.552  16
  -2  -7   1 8819.21 376.238  13
   2   7  -1 9838.14 385.206   9
  -2  -7   1 9750.11 498.942   4
  -2  -7   0 9107.45 480.027   4
  -2  -7   0 9941.25 562.721  41
   2   7   0 8691.68 384.734  38
  -2  -7   0 8584.71 355.043  13
   2   7   0 8482.45 351.878  16
   2   7   0 8415.44 338.910  12
   2   7   0 8518.27 362.848  31
   2   7   0 8686.35 361.051  17
   2   7   0 8980.58 354.761   9
   2   7   1 4428.66 220.138   9
  -2  -7  -1 4406.83 318.335   4
  -2  -7  -1 4276.29 370.768  41
   2   7   1 4813.73 269.498  38
   2   7   1 4159.42 217.235  12
   2   7   1 4538.80 254.972  31
   2   7   1 4483.48 230.282  25
   2   7   1 4325.36 242.924  17
   2   7   1 4189.43 230.961  16
   2   7   1 4147.19 260.790  20
  -2  -7  -2 696.132 175.270  41
   2   7   2 725.145 99.8246  39
   2   7   2 851.325 128.235  38
   2   7   2 829.082 111.330  37
   2   7   2 682.708 91.3891  12
   2   7   2 825.299 128.382  31
   2   7   2 790.960 97.5963  25
   2   7   2 809.259 106.907  16
   2   7   2 743.291 111.720  17
   2   7   3 264.286 76.1253  39
   2   7   3 247.220 71.6584  37
   2   7   3 336.793 83.9149  16
   2   7   3 275.711 66.5591  12
   2   7   3 227.529 97.9674  31
   2   7   3 245.828 62.4051  25
   2   7   3 370.946 110.958  20
   2   7   3 365.940 96.3600  17
   2   7   4 1552.58 157.485  31
   2   7   4 1613.26 123.118  12
   2   7   4 1484.56 151.303  38
   2   7   4 1412.74 132.552  39
   2   7   4 1436.01 135.172  16
   2   7   4 1702.33 152.809  17
   2   7   5 2670.14 173.162  38
   2   7   5 2588.73 164.432  39
   2   7   5 2547.86 162.697  16
   2   7   5 2359.48 172.062  17
   2   7   5 2589.24 183.710  31
   2   7   6 1444.44 108.617  39
   2   7   6 1408.95 111.715  18
   2   7   6 1178.26 98.3697  16
   2   7   7 1955.69 100.328  17
   2   7   7 1867.43 100.987  18
   2   8 -11 1527.09 77.9891  10
   2   8 -10 670.782 74.6505  10
  -2  -8  10 685.390 75.0341   3
  -2  -8  10 743.770 75.5857  13
   2   8  -9 300.345 71.5408  10
  -2  -8   9 292.426 70.8770   3
  -2  -8   9 329.151 73.2561  13
  -2  -8   8 73.0021 61.4359   8
   2   8  -8 124.514 53.7783   9
  -2  -8   8 112.470 75.7473   3
   2   8  -7 825.549 102.632   9
  -2  -8   7 949.329 112.579   8
  -2  -8   7 886.372 123.999   3
  -2  -8   7 834.948 119.298  13
   2   8  -6 3840.13 217.723   9
  -2  -8   6 3834.44 213.507   8
  -2  -8   6 3669.85 229.346  13
  -2  -8   5 4618.16 376.894  41
  -2  -8   5 4256.40 341.280   7
   2   8  -5 5561.80 275.079   9
  -2  -8   5 5117.58 249.282   8
  -2  -8   5 4975.15 351.053   4
  -2  -8   5 4939.21 274.630  13
  -2  -8   4 2199.55 270.656  41
  -2  -8   4 2046.52 148.219   8
  -2  -8   4 1824.52 224.403   7
   2   8  -4 2227.75 171.531   9
  -2  -8   4 2112.87 234.313   4
   2   8  -4 2044.09 145.201  16
  -2  -8   4 2344.31 184.952  13
   2   8  -3 5030.54 239.575  16
  -2  -8   3 5110.50 270.633  13
   2   8  -3 4520.33 221.764  10
  -2  -8   3 4988.43 403.565  41
   2   8  -2 3408.53 207.773  38
  -2  -8   2 3481.06 348.117  41
  -2  -8   2 3514.10 216.794  13
   2   8  -2 3464.95 196.250  16
   2   8  -2 3462.30 214.221   9
  -2  -8   2 3265.99 295.431   4
  -2  -8   1 6232.72 403.284   4
  -2  -8   1 5397.15 441.376  41
   2   8  -1 5395.63 284.972  38
   2   8  -1 5948.40 269.132  16
  -2  -8   1 5182.31 266.248  13
   2   8  -1 5229.73 244.369  12
   2   8  -1 5675.86 272.542   9
   2   8  -1 6233.26 309.183  18
  -2  -8   0 4750.14 394.571   5
  -2  -8   0 4282.88 390.063  41
   2   8   0 4519.60 261.992  38
   2   8   0 4058.68 211.338  12
   2   8   0 4448.18 238.796  31
   2   8   0 5149.51 273.604  18
   2   8   0 4674.75 238.512  16
   2   8   0 4599.35 236.868  17
   2   8   0 4959.06 237.064   9
   2   8   1 1608.68 152.977  37
   2   8   1 1486.74 157.202  38
   2   8   1 1561.05 121.772  12
   2   8   1 1479.70 127.749  25
   2   8   1 1803.73 157.034  18
   2   8   1 1601.94 139.146  16
   2   8   1 1728.58 146.273  17
   2   8   1 1925.97 158.722  31
   2   8   2 1001.14 115.613  37
   2   8   2 1027.89 135.002  38
   2   8   2 1105.06 130.716  31
   2   8   2 928.774 96.4423  25
   2   8   2 1132.22 127.901  18
   2   8   2 937.131 108.027  16
   2   8   2 964.797 118.218  17
   2   8   3 531.875 103.811  31
   2   8   3 489.480 81.2517  16
   2   8   3 469.076 74.6851  37
   2   8   3 454.307 95.7734  38
   2   8   3 524.049 95.4531  17
   2   8   4 962.069 112.961  31
   2   8   4 683.532 83.9453  16
   2   8   4 860.329 102.288  17
   2   8   4 673.627 77.0760  39
   2   8   4 829.629 103.606  38
   2   8   5 1420.90 110.640  17
   2   8   5 1540.92 109.389  38
   2   8   6 1781.93 92.0603  17
   2   8   6 1738.36 90.0173  18
   2   9 -10 1234.40 73.6746  10
  -2  -9  10 1176.39 70.7438  13
  -2  -9   9 283.438 55.3305   3
  -2  -9   9 310.483 58.3240  13
   2   9  -8 154.422 57.5125  10
   2   9  -8 151.912 45.4328   9
  -2  -9   8 160.643 63.7356   3
  -2  -9   7 281.322 66.5450   8
   2   9  -7 361.426 71.3556  10
   2   9  -7 388.956 69.8568   9
  -2  -9   7 412.642 86.5326   3
  -2  -9   7 352.841 84.1813  13
  -2  -9   6 1885.32 155.660  13
   2   9  -6 1728.70 133.446  10
   2   9  -6 1980.89 142.623   9
  -2  -9   6 1825.06 129.472   8
  -2  -9   5 4985.57 254.657  13
   2   9  -5 4902.48 241.790   9
  -2  -9   5 4417.26 209.604   8
   2   9  -5 4477.48 220.605  10
  -2  -9   4 1645.05 148.429  13
   2   9  -4 1562.80 140.216   9
   2   9  -3 2357.38 181.948  18
  -2  -9   3 2005.05 159.449  13
   2   9  -2 3381.71 195.319   9
   2   9  -2 3229.59 188.729  38
   2   9  -1 2985.65 200.340  18
   2   9  -1 3089.18 179.001   9
   2   9  -1 2965.58 191.910  38
   2   9   0 2891.21 171.986  25
   2   9   0 3310.41 210.186  37
   2   9   0 3420.29 207.026  38
   2   9   0 3273.02 201.708  18
   2   9   1 2564.47 174.542  37
   2   9   1 2702.58 183.552  38
   2   9   1 2844.27 181.836  18
   2   9   1 2611.57 157.987  17
   2   9   2 1198.96 119.054  38
   2   9   2 969.376 98.8545  37
   2   9   2 1233.50 114.590  18
   2   9   2 979.155 99.1380  17
   2   9   3 660.421 86.4908  38
   2   9   3 567.575 77.0906  17
   2   9   4 878.002 77.8874  18
   2   9   4 830.388 73.6811  17
   2  10  -9 239.427 30.5053  10
  -2 -10   8 305.669 51.1340  13
   2  10  -8 237.926 40.9535  10
  -2 -10   7 592.289 73.7474  13
   2  10  -7 451.593 57.2004   9
   2  10  -7 447.449 57.3595  10
  -2 -10   7 410.953 67.5522   3
  -2 -10   6 1173.15 101.461  13
  -2 -10   6 1275.62 111.030   3
   2  10  -6 1171.85 94.5906   9
   2  10  -6 1022.18 89.2853  37
  -2 -10   5 2585.41 153.629  13
   2  10  -5 2524.60 149.690   9
   2  10  -5 2469.71 160.760  18
  -2 -10   4 4334.28 209.820  13
   2  10  -4 4585.68 229.538  18
   2  10  -4 4976.21 219.651   9
   2  10  -3 3304.13 194.788  37
   2  10  -3 3182.77 184.932  18
   2  10  -2 2339.13 167.159  37
   2  10  -2 2506.88 161.805  18
   2  10  -1 1218.16 100.439  38
   2  10  -1 1283.41 114.305  18
   2  10   0 570.975 76.0408  38
   2  10   0 550.954 81.9321  37
   2  10   0 578.129 78.6119  18
   2  10   1 609.806 74.8541  38
   2  10   1 574.340 72.5872  37
   2  10   1 612.253 74.9909  18
   2  10   2 1069.75 83.2410  38
   2  10   2 1015.38 80.3054  18
   2  10   3 1046.54 62.5244  18
   2  11  -6 311.130 40.9438  18
   2  11  -5 888.580 65.2839  37
   2  11  -5 1221.51 81.6885  18
   2  11  -4 2175.93 117.752  37
   2  11  -4 2217.14 117.801  18
   2  11  -3 2974.77 148.282  37
   2  11  -3 3110.47 143.502  18
   2  11  -2 1107.09 87.8366  37
   2  11  -2 1060.99 81.7601  18
   2  11  -1 267.872 44.6198  18
   2  11   0 427.403 44.2637  18
  -3  12   1 766.205 56.8774  16
  -3  12   1 911.500 59.6778  12
  -3  12   0 638.787 49.5991  25
  -3  12   0 772.790 61.5984  24
  -3  12   0 775.325 65.5749  16
  -3  12   0 815.691 63.9530  12
  -3  12  -1 324.720 44.7562  24
  -3  12  -1 292.880 40.6830  27
  -3  12  -1 270.726 35.9504  25
  -3  12  -1 274.212 50.2221  16
  -3  12  -1 402.721 52.3784  12
  -3  12  -2 263.463 38.0669  24
  -3  12  -2 213.558 38.1078  27
   3 -12   2 257.903 49.0001  11
  -3  12  -2 364.689 54.5219  16
  -3  12  -2 297.455 47.7758  12
   3 -12   3 1012.51 78.2190  11
  -3  12  -3 1019.84 77.0053  16
   3 -12   4 633.592 57.7347  11
  -3  12  -4 519.142 53.8514  16
  -3  11   4 281.680 34.2494  12
  -3  11   4 258.677 34.0850  25
  -3  11   3 1226.92 82.4879  12
  -3  11   3 1297.73 86.5153  16
  -3  11   3 1092.70 75.3536  27
  -3  11   3 1165.42 82.1977  25
  -3  11   2 1985.98 119.268  12
  -3  11   2 1904.00 114.004  25
  -3  11   2 1881.23 110.349  27
  -3  11   2 1883.54 120.905  24
  -3  11   2 1903.81 120.086  16
  -3  11   1 3090.11 164.377  24
  -3  11   1 2857.62 150.286  27
  -3  11   1 3074.19 155.328  25
  -3  11   1 2985.74 165.273  16
  -3  11   1 3217.02 166.222  12
  -3  11   1 2817.21 145.554   2
  -3  11   0 2283.17 150.712  12
  -3  11   0 2627.05 157.384  16
  -3  11   0 2438.00 139.814   2
   3 -11   0 2346.18 142.629  11
  -3  11   0 2414.18 138.812  25
  -3  11   0 2364.54 147.448  24
  -3  11  -1 1361.71 118.486  16
  -3  11  -1 1375.23 119.739  12
  -3  11  -1 1217.14 101.627  25
  -3  11  -1 1446.03 113.178  24
   3 -11   1 1347.68 119.982  11
  -3  11  -2 195.171 68.1627  16
  -3  11  -2 223.579 70.0864  12
  -3  11  -2 186.329 58.8264   2
  -3  11  -2 248.374 56.5806  25
  -3  11  -2 171.957 53.6416  24
   3 -11   2 152.920 67.5145  11
  -3  11  -3 1777.35 131.199  16
  -3  11  -3 1422.63 122.332  12
  -3  11  -3 1671.36 116.092   2
  -3  11  -3 1440.97 101.907  25
  -3  11  -3 1510.16 103.339  24
  -3  11  -3 1561.86 101.227  10
   3 -11   3 1627.10 128.488  11
  -3  11  -4 1256.64 112.920  12
   3 -11   4 1217.55 108.214  11
  -3  11  -4 1143.61 87.5166  10
  -3  11  -4 1347.40 97.0535   2
   3 -11   5 435.946 70.2806  11
  -3  11  -5 371.577 54.7730  10
   3 -11   6 345.506 53.3029  11
  -3  11  -7 648.665 46.9976  10
  -3  10   6 731.337 50.1280  25
  -3  10   5 1128.83 79.0484  12
  -3  10   5 1080.42 81.2893  16
  -3  10   5 1111.78 80.0539  27
  -3  10   5 1187.88 86.1840  25
  -3  10   4 645.281 76.8921  12
  -3  10   4 668.901 76.4857  27
  -3  10   4 663.652 78.7306  25
  -3  10   4 611.919 77.4813  16
  -3  10   3 2686.80 145.959  12
  -3  10   3 2880.58 150.957  25
  -3  10   3 2547.71 138.309  27
  -3  10   3 2746.59 150.009  16
  -3  10   2 2795.21 169.566  25
  -3  10   2 2768.93 180.641  24
  -3  10   2 2695.32 165.777  27
  -3  10   2 2702.92 174.737  16
  -3  10   2 2748.31 174.292  12
  -3  10   2 2659.10 152.100   2
  -3  10   1 3271.07 201.237  12
  -3  10   1 3601.70 204.737  16
  -3  10   1 3208.73 179.599   2
  -3  10   1 3431.45 195.789  25
  -3  10   1 3472.53 204.943  24
   3 -10  -1 2722.33 179.000  11
  -3  10   0 2568.62 186.319  12
  -3  10   0 2554.28 180.657  16
  -3  10   0 2398.79 161.693   2
  -3  10   0 2554.56 169.694  25
  -3  10   0 2636.95 178.731  24
   3 -10   0 2317.28 176.384  11
  -3  10  -1 1563.63 145.891  16
  -3  10  -1 1469.39 142.977  12
  -3  10  -1 1560.37 132.067   2
  -3  10  -1 1560.99 136.559  24
  -3  10  -1 1353.40 108.542  10
   3 -10   1 1348.27 143.578  11
  -3  10  -2 357.947 96.2586  12
  -3  10  -2 413.688 82.1524   2
  -3  10  -2 304.623 70.4793  10
   3 -10   2 338.914 99.6623  11
  -3  10  -3 5.42848 69.5507  12
  -3  10  -3 25.6678 57.7457   2
   3 -10   3 80.9068 78.6160  11
  -3  10  -3 55.6031 56.4554  10
  -3  10  -4 903.971 121.327  12
   3 -10   4 775.533 85.3246  13
  -3  10  -4 1189.61 108.515   2
  -3  10  -4 980.079 103.171  10
  -3  10  -5 1894.35 152.188  12
   3 -10   5 1667.12 118.687  13
  -3  10  -5 2002.13 126.290   2
   3 -10   5 2197.42 149.888  11
  -3  10  -6 3364.82 168.723  10
   3 -10   6 3216.64 171.035  11
  -3  10  -6 3116.38 184.372  12
   3 -10   6 3220.18 160.901  13
  -3  10  -7 2080.53 113.056  10
   3 -10   7 1873.57 109.647  13
  -3  10  -8 981.625 62.6857  10
  -3   9   7 570.074 48.2840  12
  -3   9   7 560.991 53.7301  27
  -3   9   7 470.900 56.0274  25
  -3   9   6 1300.15 94.0790  12
  -3   9   6 1182.77 93.6904  16
  -3   9   6 1366.84 100.573  27
  -3   9   6 1362.92 103.022  25
  -3   9   5 1836.76 130.838  12
  -3   9   5 1923.01 135.775  16
  -3   9   5 2171.17 140.761  27
  -3   9   5 2063.65 142.770  25
  -3   9   4 1594.13 123.686  15
  -3   9   4 1667.10 136.039  12
  -3   9   4 1740.31 143.730  25
  -3   9   4 1689.32 135.335  27
  -3   9   4 1714.61 137.944  16
  -3   9   3 2709.33 182.244  25
  -3   9   3 2714.65 177.015  27
  -3   9   3 2619.92 154.471   2
  -3   9   3 2508.24 176.717  16
  -3   9   3 2421.24 175.119  12
  -3   9   2 4675.10 258.458  24
  -3   9   2 4576.98 245.710  25
  -3   9   2 4500.55 227.530   2
  -3   9   2 4298.40 245.894  12
  -3   9   2 4708.16 251.754  16
  -3   9   1 1978.77 153.971   2
  -3   9   1 1870.93 161.736  12
  -3   9   1 2134.87 166.224  16
  -3   9   1 2199.36 164.846  25
  -3   9   1 1977.09 165.935  24
  -3   9   1 1541.72 113.470  10
   3  -9  -1 1879.97 165.644  11
  -3   9   0 4455.24 247.335  16
  -3   9   0 4014.73 247.808  12
   3  -9   0 3664.69 353.052   5
  -3   9   0 4122.52 317.668   1
  -3   9   0 3855.39 198.666  10
   3  -9   0 3709.51 241.432  11
   3  -9   0 4153.73 351.665  36
   3  -9   1 2442.44 259.456  36
  -3   9  -1 2487.17 197.176  12
   3  -9   1 1904.38 249.428  41
  -3   9  -1 2881.97 188.247   2
   3  -9   1 2310.91 279.839   5
  -3   9  -1 2322.49 245.190   1
   3  -9   1 2457.50 192.779  11
  -3   9  -1 2483.71 165.419  10
  -3   9  -2 412.975 103.307  12
   3  -9   2 479.771 153.175  41
   3  -9   2 508.838 156.006   5
  -3   9  -2 440.225 95.7422   2
  -3   9  -2 423.117 132.954   1
  -3   9  -2 418.156 86.5721  10
   3  -9   3 59.5664 55.2553  13
  -3   9  -3 168.034 68.7273   2
  -3   9  -3 203.488 76.0609  10
   3  -9   4 2290.58 161.759  13
  -3   9  -4 2936.25 179.896   2
   3  -9   4 2689.64 195.150  11
   3  -9   5 2972.56 184.840  13
  -3   9  -5 3211.60 177.751   2
  -3   9  -5 3297.12 198.601  10
   3  -9   5 3175.52 201.730  11
  -3   9  -6 3236.08 190.642  10
   3  -9   6 2926.09 183.102  11
  -3   9  -7 2498.81 151.436  10
   3  -9   7 2585.52 158.451  13
   3  -9   8 1071.37 95.2098  28
   3  -9   8 1197.38 98.4262  22
  -3   9  -8 1370.56 92.1806  10
   3  -9   9 169.361 36.8191  28
   3  -9   9 185.016 42.0162  22
  -3   8   8 21.8615 38.9686  25
  -3   8   8 77.5727 38.7138  27
  -3   8   7 1834.94 124.060  27
  -3   8   7 1690.33 121.434  25
  -3   8   7 1471.87 106.729  16
  -3   8   7 1597.16 108.103  12
  -3   8   6 2531.85 168.333  27
  -3   8   6 2755.91 173.226  25
  -3   8   6 2481.49 159.098  16
  -3   8   6 2724.91 154.844  15
  -3   8   6 2449.29 155.918  12
  -3   8   5 4812.11 249.346  25
  -3   8   5 4503.24 246.392  24
  -3   8   5 4526.04 237.301  16
  -3   8   5 4694.78 228.197  15
  -3   8   5 4417.47 235.253  12
  -3   8   4 6468.72 280.567  12
  -3   8   4 6915.99 294.367  25
  -3   8   4 6220.42 277.013  16
  -3   8   3 1845.01 158.567  12
  -3   8   3 1671.10 146.351  16
   3  -8  -3 1366.61 222.336   5
  -3   8   3 1658.72 135.482   2
  -3   8   3 1626.27 185.808   1
  -3   8   3 1815.36 154.572  25
  -3   8   3 1826.51 164.238  24
   3  -8  -3 1405.69 245.610  36
   3  -8  -2 2383.99 296.375  36
   3  -8  -2 2046.46 166.910  11
  -3   8   2 2278.16 171.370  16
  -3   8   2 2289.21 177.161  12
  -3   8   2 2547.83 180.021  25
  -3   8   2 2449.32 183.466  24
   3  -8  -2 2257.89 277.830   5
  -3   8   2 2400.27 234.279   1
  -3   8   2 2223.86 161.792   2
  -3   8   1 1272.07 131.007  16
  -3   8   1 1347.28 141.680  12
   3  -8  -1 1271.31 216.075  36
   3  -8  -1 1176.37 213.065   5
  -3   8   1 1329.05 189.575   1
  -3   8   1 1171.66 126.208   2
   3  -8  -1 1127.89 139.555  11
  -3   8   1 954.733 101.245  10
   3  -8   0 1648.58 223.483  41
  -3   8   0 1885.15 165.492  12
   3  -8   0 1839.90 247.021  36
  -3   8   0 1877.52 157.489  37
   3  -8   0 1925.38 254.868   5
  -3   8   0 1729.36 138.947  10
   3  -8   1 1972.42 252.036  41
  -3   8  -1 1878.47 172.643  12
  -3   8  -1 2154.51 230.423   1
  -3   8  -1 2026.93 162.070   2
  -3   8  -1 1925.53 152.356  10
   3  -8   1 2105.06 240.570  36
  -3   8  -1 1812.83 151.402  37
   3  -8   2 2729.70 302.131  41
   3  -8   2 2394.17 238.371  36
  -3   8  -2 2928.71 189.970  10
   3  -8   2 2983.15 299.979   5
  -3   8  -2 3071.97 274.527   1
  -3   8  -2 2705.89 189.170   2
   3  -8   3 737.525 182.432  41
   3  -8   3 837.088 176.329   5
  -3   8  -3 949.822 167.616   1
  -3   8  -3 1088.87 124.228   2
   3  -8   3 1122.07 120.158  13
  -3   8  -4 1341.25 140.383  10
   3  -8   4 1523.26 212.250   5
  -3   8  -4 1383.19 186.548   1
  -3   8  -4 1564.16 136.100   2
   3  -8   4 1225.28 131.820  13
  -3   8  -5 4566.40 255.590  10
   3  -8   5 4579.25 256.121  11
  -3   8  -5 5050.45 236.784   2
   3  -8   5 4886.63 256.927  13
   3  -8   6 5215.82 265.175  13
  -3   8  -6 5498.32 272.029  10
   3  -8   6 5374.97 260.876  11
   3  -8   7 5080.86 250.799  29
  -3   8  -7 4996.33 243.361  10
   3  -8   7 5349.42 259.047  13
   3  -8   8 1502.69 129.538  22
   3  -8   8 1446.51 128.035  28
  -3   8  -8 1541.57 110.883  10
   3  -8   8 1431.56 123.787  13
   3  -8   9 262.360 60.6722  28
   3  -8   9 297.888 67.8571  22
   3  -8  10-10.4959 26.0218  28
   3  -8  10 22.1246 30.6639  22
  -3   7   9 807.798 73.7573  27
  -3   7   9 887.905 74.9210  25
  -3   7   8 99.3299 46.8717  16
  -3   7   8 33.3406 43.9940  12
  -3   7   7 1842.13 133.135  12
  -3   7   7 1904.17 140.800  15
  -3   7   7 1761.13 135.051  16
  -3   7   7 1872.32 147.856  25
  -3   7   6 3360.78 199.174  15
  -3   7   6 3379.69 202.246  12
  -3   7   6 3421.24 215.061  25
  -3   7   6 3882.01 212.064  16
   3  -7  -5 4122.91 398.525  36
  -3   7   5 5243.63 255.494  15
  -3   7   5 4832.24 251.886  12
  -3   7   5 4246.05 217.415  30
  -3   7   5 4794.05 261.167  25
  -3   7   5 4531.47 259.429  24
  -3   7   5 4934.41 252.431  16
  -3   7   4 3378.72 205.636  16
  -3   7   4 3762.17 218.840  12
  -3   7   4 2987.19 236.083   1
  -3   7   4 3128.47 176.040   2
  -3   7   4 3403.43 212.489  25
   3  -7  -4 3159.22 335.261  36
  -3   7   3 4644.78 245.972  16
  -3   7   3 4846.57 258.154  12
   3  -7  -3 4387.58 355.169   5
  -3   7   3 4126.99 294.875   1
  -3   7   3 4481.82 226.492   2
  -3   7   3 5014.57 257.395  25
  -3   7   3 4839.04 262.013  24
   3  -7  -3 4846.87 392.388  36
   3  -7  -2 3420.48 209.586  11
  -3   7   2 3128.93 173.041  10
  -3   7   2 3552.31 214.095  12
  -3   7   2 3916.20 215.677  16
  -3   7   2 4082.25 228.570  24
  -3   7   2 3794.18 216.084  25
   3  -7  -2 3414.28 307.094   5
  -3   7   2 3589.75 272.554   1
   3  -7  -1 2105.54 225.756  41
  -3   7   1 2334.71 173.719  12
   3  -7  -1 2408.54 260.776  36
  -3   7   1 2236.28 170.334  37
  -3   7   1 2463.40 230.127   1
   3  -7  -1 2561.60 264.907   5
   3  -7  -1 2360.33 175.835  11
  -3   7   1 2280.58 149.622  10
   3  -7   0 1773.25 220.154  41
  -3   7   0 1858.10 157.634  12
   3  -7   0 2566.01 263.352   5
  -3   7   0 2017.59 148.944  10
   3  -7   0 2255.23 247.232  36
  -3   7   0 2265.81 159.351  37
   3  -7   1 3771.74 311.950  41
  -3   7  -1 3376.33 224.335  35
   3  -7   1 3428.72 285.838  36
  -3   7  -1 3181.28 186.982  37
  -3   7  -1 3920.26 290.054   1
  -3   7  -1 3778.62 209.209  10
   3  -7   2 4236.76 341.514  41
   3  -7   2 3592.89 198.351  13
  -3   7  -2 3840.33 255.835  35
   3  -7   2 3658.23 274.589  36
  -3   7  -2 3980.33 291.490   1
   3  -7   2 4055.65 326.676   5
  -3   7  -2 3745.81 215.182  10
   3  -7   3 4115.32 222.483  13
  -3   7  -3 4145.03 289.515  35
   3  -7   3 4718.03 344.997   5
  -3   7  -3 4401.89 305.338   1
   3  -7   3 3914.54 341.218  41
  -3   7  -4 4143.57 306.680  35
  -3   7  -4 4053.52 237.609  10
   3  -7   4 3976.63 318.069   5
  -3   7  -4 3837.40 293.774   1
  -3   7  -4 4594.65 229.956   2
   3  -7   4 4245.98 234.209  13
  -3   7  -5 2115.56 233.205  35
  -3   7  -5 2682.53 185.106  10
   3  -7   5 2366.36 179.658  11
  -3   7  -5 2203.87 154.982   2
   3  -7   5 2465.12 182.894  13
   3  -7   6 4189.82 238.976  13
  -3   7  -6 3312.64 298.904  35
  -3   7  -6 3860.33 225.021  10
   3  -7   6 4085.42 222.227  11
   3  -7   7 3181.64 209.003  29
   3  -7   7 3423.99 208.680  13
  -3   7  -7 3221.90 191.545  10
   3  -7   8 1780.15 143.885  29
  -3   7  -8 1716.91 124.689  10
   3  -7   8 2058.49 165.258  28
   3  -7   9 855.748 103.282  28
   3  -7   9 998.494 109.873  22
   3  -7  10 67.5159 47.6047  22
   3  -7  10 95.8964 48.6850  28
  -3   6  10 3812.45 125.273  25
  -3   6  10 223.192 39.2359  30
  -3   6   9 2227.83 146.296  25
  -3   6   9 2323.49 138.204  15
  -3   6   9 2424.54 144.176  30
  -3   6   8 1053.69 113.547  15
  -3   6   8 1088.27 104.011  12
  -3   6   8 1091.02 123.908  25
  -3   6   8 1128.03 105.875  16
  -3   6   8 1100.42 118.748  30
  -3   6   7 1663.14 142.857  15
  -3   6   7 1694.41 138.056  12
  -3   6   7 1736.73 149.155  30
  -3   6   7 1864.78 156.954  27
  -3   6   7 1569.59 123.082  26
  -3   6   7 1862.85 158.269  25
  -3   6   7 1696.83 141.133  16
  -3   6   7 1463.52 135.654  18
   3  -6  -6 3454.42 350.712  36
  -3   6   6 4312.71 232.161  15
  -3   6   6 4177.38 228.658  12
  -3   6   6 4162.76 228.106  30
  -3   6   6 3703.48 201.817  23
  -3   6   6 4260.92 238.971  27
  -3   6   6 3954.75 209.110  26
  -3   6   6 4095.21 240.971  25
  -3   6   6 3975.41 215.973  18
  -3   6   6 3865.69 221.123  16
   3  -6  -5 3102.83 330.899  36
  -3   6   5 3567.73 208.643  12
  -3   6   5 3438.63 199.012  30
  -3   6   5 3470.21 214.757  25
  -3   6   5 3459.21 218.594  24
  -3   6   5 2978.02 178.104  23
  -3   6   5 3529.91 214.978  27
  -3   6   5 3492.80 203.133  16
   3  -6  -4 6949.69 459.588  36
  -3   6   4 7000.15 299.057  16
  -3   6   4 6483.31 300.772  12
  -3   6   4 6042.80 274.989  30
  -3   6   4 6846.18 307.151  27
  -3   6   4 7410.81 316.040  25
   3  -6  -4 6139.54 391.889   5
  -3   6   4 6782.60 355.572   1
   3  -6  -3 6604.27 432.839  36
  -3   6   3 7264.36 299.799  16
  -3   6   3 6714.50 302.405  12
  -3   6   3 6675.86 302.317  43
  -3   6   3 6923.44 310.282  24
  -3   6   3 6973.42 301.570  25
  -3   6   3 6729.91 363.159   1
   3  -6  -3 6486.23 401.876   5
  -3   6   2 2433.33 210.175   1
   3  -6  -2 2064.11 228.302   5
  -3   6   2 2262.27 148.600  45
  -3   6   2 2209.37 152.141  16
  -3   6   2 2304.04 158.376  12
  -3   6   2 2437.52 155.009  25
  -3   6   2 2468.51 163.502  24
   3  -6  -2 2063.03 157.595  11
  -3   6   2 2224.60 139.300  10
  -3   6   1 786.271 94.6007  45
   3  -6  -1 827.338 140.335  41
  -3   6   1 762.560 95.2561  12
  -3   6   1 753.968 135.102   1
   3  -6  -1 706.167 149.594   5
   3  -6  -1 688.431 103.126  11
  -3   6   1 719.756 89.4921  10
   3  -6  -1 938.421 172.718  36
  -3   6   1 774.692 98.9187  37
  -3   6   1 670.268 97.8950  35
   3  -6   0 116.022 90.5239  41
   3  -6   0 100.196 104.258   5
  -3   6   0 59.5794 54.1941  10
  -3   6   0 104.600 58.9731  35
   3  -6   0 243.801 113.783  36
  -3   6  -1 2842.68 170.516  45
   3  -6   1 2738.97 250.892  41
  -3   6  -1 2824.65 236.183   1
  -3   6  -1 2825.03 171.967  10
  -3   6  -1 2825.25 205.646  35
   3  -6   1 3111.81 238.505  36
  -3   6  -2 10800.7 473.740  35
   3  -6   2 10645.5 459.353  36
  -3   6  -2 10535.9 488.562   1
   3  -6   2 11059.1 527.198   5
  -3   6  -2 10208.2 388.097  45
   3  -6   2 10822.5 536.869  41
  -3   6  -3 9934.72 381.813  45
   3  -6   3 10997.4 555.146  41
  -3   6  -3 11342.1 503.418  35
  -3   6  -3 10282.5 402.840  10
  -3   6  -3 10764.0 490.718   1
   3  -6   3 10131.1 501.926   5
   3  -6   3 10637.4 393.505  13
  -3   6  -4 6645.79 393.611  35
  -3   6  -4 6922.01 312.779  10
  -3   6  -4 7646.92 390.305   1
   3  -6   4 6801.19 392.261   5
   3  -6   4 7183.24 312.849  13
  -3   6  -5 2199.47 237.389  35
  -3   6  -5 2395.75 170.946  10
   3  -6   5 2215.51 164.048  11
   3  -6   5 1880.88 127.060   3
   3  -6   5 1904.66 196.012   5
   3  -6   5 2515.01 175.970  13
  -3   6  -6 2219.12 251.546  35
   3  -6   6 2333.26 175.433  13
   3  -6   6 2070.42 155.135  11
  -3   6  -6 2212.87 162.461  10
   3  -6   6 1986.60 132.388   3
  -3   6  -7 4522.77 357.071  35
   3  -6   7 4510.46 255.133  29
   3  -6   7 3906.69 215.706  21
  -3   6  -7 4392.02 223.907  10
   3  -6   8 2701.16 197.629  28
   3  -6   8 2395.64 160.962  21
   3  -6   8 2385.34 173.561  13
   3  -6   8 2608.49 181.795  29
   3  -6   9 653.549 107.172  28
   3  -6   9 618.971 103.653  22
   3  -6   9 577.454 80.8171  21
   3  -6   9 588.020 90.9654  29
   3  -6  10 239.259 67.7443  28
   3  -6  10 190.634 46.4354  21
   3  -6  11 29.2464 26.4830  28
  -3   5  11 2023.17 77.8829  27
  -3   5  11 182.777 38.5825  30
  -3   5  10 723.958 88.5645  27
  -3   5  10 945.514 89.8545  15
  -3   5  10 780.979 92.7704  30
  -3   5   9 2141.50 152.208  15
  -3   5   9 2049.73 139.575  23
  -3   5   9 2249.13 159.595  27
  -3   5   9 1839.49 153.955  25
  -3   5   9 2021.84 129.718  16
  -3   5   9 2210.52 162.539  30
  -3   5   8 3662.99 215.222  15
  -3   5   8 3643.00 197.662  12
  -3   5   8 3544.10 202.862  23
  -3   5   8 3462.26 215.161  27
  -3   5   8 3248.41 186.108  26
  -3   5   8 3859.65 226.807  25
  -3   5   8 3337.85 190.951  16
  -3   5   8 3277.54 193.973  32
  -3   5   8 3716.13 222.797  30
  -3   5   7 417.669 90.1129  15
  -3   5   7 271.835 75.7164  16
  -3   5   7 279.750 76.0889  12
  -3   5   7 332.516 76.0893  32
  -3   5   7 279.750 86.9538  30
  -3   5   7 416.226 98.1294  25
  -3   5   7 437.063 99.6262  27
  -3   5   7 366.228 83.9750  23
  -3   5   7 299.247 77.9786  26
  -3   5   7 385.185 88.3585  18
   3  -5  -6 7265.31 487.321  36
  -3   5   6 8091.68 340.614  15
  -3   5   6 8146.31 336.266  12
  -3   5   6 7690.64 343.031  30
  -3   5   6 7401.92 310.808  32
  -3   5   6 8159.34 351.279  27
  -3   5   6 7747.02 330.551  23
  -3   5   6 7916.72 350.067  25
  -3   5   6 7462.79 322.841  18
  -3   5   6 7768.92 330.432  16
   3  -5  -5 2954.00 301.318  36
  -3   5   5 3292.42 190.747  12
  -3   5   5 3035.93 187.668  30
  -3   5   5 3085.95 191.480  25
  -3   5   5 2941.53 195.541  24
  -3   5   5 3238.36 196.099  27
  -3   5   5 3197.90 184.677  23
  -3   5   5 2942.94 179.210  16
  -3   5   4 5252.26 217.664  45
  -3   5   4 4914.31 242.183  43
   3  -5  -4 6269.40 395.828  36
  -3   5   4 5068.79 242.011  12
  -3   5   4 5057.34 234.636  16
  -3   5   4 5110.09 236.345  30
  -3   5   4 5357.57 249.632  25
  -3   5   4 5218.16 289.589   1
   3  -5  -4 5027.09 324.545   5
   3  -5  -3 7165.03 414.762  36
  -3   5   3 6583.62 285.343  24
   3  -5  -3 6734.13 378.352   5
  -3   5   3 6412.63 337.639   1
  -3   5   3 6778.79 262.874  45
  -3   5   2 5582.72 232.160  45
   3  -5  -2 4784.86 265.962  41
   3  -5  -2 6053.63 347.061   5
  -3   5   2 5399.48 305.826   1
  -3   5   2 5671.12 276.097  35
   3  -5  -1 1485.42 159.553  41
  -3   5   1 1696.74 120.790  45
   3  -5  -1 1623.29 180.413   5
  -3   5   1 1433.25 160.051   1
  -3   5   1 1524.19 138.547  35
   3  -5  -1 1563.25 191.250  36
   3  -5   0 3774.88 262.217  41
  -3   5   0 3990.92 191.017  45
   3  -5   0 3977.72 275.879   5
  -3   5   0 3555.29 248.958   1
  -3   5   0 4085.22 234.841  35
   3  -5   0 3977.16 265.616  36
  -3   5  -1 7014.01 275.275  45
   3  -5   1 7001.04 379.992  41
   3  -5   1 6999.30 378.200   5
  -3   5  -1 6770.01 356.637   1
  -3   5  -1 7435.23 350.314  35
   3  -5   1 7470.84 358.396  36
  -3   5  -2 6938.62 278.420  45
   3  -5   2 7270.68 401.152  41
   3  -5   2 7342.03 385.150   5
  -3   5  -2 7144.39 363.893   1
  -3   5  -2 8095.62 378.944  35
   3  -5   2 7218.25 333.872  36
  -3   5  -3 13260.9 445.609  45
   3  -5   3 13551.4 564.034   5
  -3   5  -3 12573.2 532.428   1
  -3   5  -3 14109.7 571.510  35
  -3   5  -4 8219.26 426.444  35
  -3   5  -4 7662.75 297.195  45
   3  -5   4 7796.11 320.822  13
  -3   5  -4 7914.68 380.315   1
   3  -5   4 7977.14 395.864   5
  -3   5  -4 7095.55 311.293  10
   3  -5   4 7426.28 316.541  11
   3  -5   5 5543.56 264.412  13
   3  -5   5 5017.03 212.871   3
  -3   5  -5 5132.15 250.177  10
   3  -5   5 4953.18 245.312  11
  -3   5  -5 5365.37 355.364  35
   3  -5   6 96.2911 70.2396  21
  -3   5  -6 11.9261 89.1770  35
   3  -5   6 3.17336 44.2951   3
  -3   5  -6 63.7589 62.9733  10
   3  -5   7 2618.34 184.791  13
   3  -5   7 2254.87 140.817   3
   3  -5   7 2736.09 200.208  29
   3  -5   7 2600.96 182.772  21
  -3   5  -7 2445.59 159.727  10
   3  -5   8 2255.14 187.789  28
   3  -5   8 2290.49 186.213  22
   3  -5   8 2025.89 163.879  21
   3  -5   8 2166.19 174.574  29
   3  -5   8 2137.70 163.709  13
   3  -5   9 2262.87 158.983  21
   3  -5   9 2479.41 182.507  28
   3  -5   9 2372.77 166.040  29
   3  -5  10 559.695 79.7127  21
   3  -5  10 693.312 95.5576  28
   3  -5  10 604.291 87.2195  22
   3  -5  11 226.237 46.5721  28
  -3   4  11 275.140 49.9922  23
  -3   4  11 264.182 56.2100  15
  -3   4  10 736.539 103.015  27
  -3   4  10 902.151 99.8928  23
  -3   4  10 772.036 98.7533  32
  -3   4  10 786.723 99.9968  15
  -3   4   9 2473.93 176.426  23
  -3   4   9 2227.26 178.121  25
  -3   4   9 2632.96 183.508  27
  -3   4   9 2548.18 176.082  32
  -3   4   9 2417.15 177.461  15
   3  -4  -8 7581.38 522.218  42
  -3   4   8 7121.13 304.357  12
  -3   4   8 6965.57 326.021  15
  -3   4   8 7656.45 346.911  30
  -3   4   8 7517.56 325.128  32
  -3   4   8 7817.33 336.960  23
  -3   4   8 6859.27 328.394  27
  -3   4   8 6824.20 307.796  26
  -3   4   8 6602.75 333.192  25
  -3   4   8 6685.76 295.643  16
  -3   4   8 6501.91 284.472  19
   3  -4  -7 3089.44 317.990  36
  -3   4   7 4155.48 231.427  15
  -3   4   7 4192.78 219.738  12
  -3   4   7 4043.41 237.947  30
  -3   4   7 3763.99 215.814  32
  -3   4   7 4268.46 235.961  23
  -3   4   7 4092.31 236.866  27
  -3   4   7 3955.98 219.197  26
  -3   4   7 4159.82 240.644  25
  -3   4   7 3872.90 210.790  16
  -3   4   7 4035.66 227.199  18
   3  -4  -6 3015.39 295.616  36
  -3   4   6 2865.62 174.388  12
  -3   4   6 2539.53 165.034  32
  -3   4   6 2804.40 188.328  30
  -3   4   6 2833.71 184.116  27
  -3   4   6 2935.26 186.949  23
  -3   4   6 2917.65 186.534  25
  -3   4   6 2613.01 165.912  16
  -3   4   6 2742.99 176.094  18
  -3   4   5 3991.46 212.989  43
   3  -4  -5 4530.80 334.462  36
  -3   4   5 4234.94 209.467  12
  -3   4   5 4296.34 220.709  30
  -3   4   5 4247.35 219.833  25
  -3   4   5 4491.56 222.893  27
  -3   4   5 4101.82 231.448   1
   3  -4  -4 3297.92 245.676   5
  -3   4   4 3662.99 226.034   1
  -3   4   4 3541.44 162.955  45
  -3   4   4 3884.30 203.503  43
   3  -4  -4 4117.51 307.756  36
   3  -4  -3 2667.70 218.743   5
  -3   4   3 2825.26 197.659   1
  -3   4   3 2891.02 144.293  45
   3  -4  -3 2701.94 242.145  36
   3  -4  -2 7854.36 385.819   5
  -3   4   2 7614.87 352.283   1
  -3   4   2 7827.00 275.512  45
  -3   4   2 8263.63 342.551  35
   3  -4  -1 6393.24 334.064   5
   3  -4  -1 5963.85 291.428  41
  -3   4   1 6309.44 232.561  45
   3  -4  -1 6327.13 334.148  36
  -3   4   1 6612.85 293.113  35
  -3   4   0 2503.49 195.333   1
   3  -4   0 2794.45 204.931  41
  -3   4   0 2789.44 145.260  45
   3  -4   0 3294.77 220.636  36
  -3   4   0 3009.10 199.000  35
   3  -4   1 3310.45 229.379   5
  -3   4  -1 2605.49 198.480   1
  -3   4  -1 2566.30 142.686  45
   3  -4   1 2809.51 219.682  41
  -3   4  -1 3156.63 210.135  35
   3  -4   1 3102.11 204.321  36
   3  -4   2 9269.18 418.767   5
  -3   4  -2 8265.28 386.268   1
  -3   4  -2 8952.20 314.625  45
   3  -4   2 9092.82 362.555  36
  -3   4  -2 9877.70 422.581  35
   3  -4   3 14216.7 555.529   5
  -3   4  -3 14803.4 546.578   1
  -3   4  -3 15242.5 584.483  35
  -3   4  -3 13433.0 443.966  45
   3  -4   4 12434.2 434.296  13
   3  -4   4 12279.5 495.334   5
  -3   4  -4 12618.9 488.003   1
  -3   4  -4 11685.6 397.143  45
  -3   4  -5 6863.69 286.477  10
   3  -4   5 6702.56 367.403  14
   3  -4   5 6818.77 295.107  21
   3  -4   5 6734.00 253.883   3
  -3   4  -6 455.163 137.900  35
   3  -4   6 467.301 93.0279  13
   3  -4   6 344.865 100.567  14
   3  -4   6 483.640 97.0101  21
   3  -4   6 349.042 61.4778   3
   3  -4   7 2056.30 156.698  19
  -3   4  -7 1932.62 244.291  35
   3  -4   7 2308.08 189.287  29
   3  -4   7 1944.16 132.175   3
   3  -4   7 2472.13 200.620  28
   3  -4   7 2099.20 173.789  21
   3  -4   7 2562.58 176.266  13
   3  -4   8 3246.53 184.371  19
   3  -4   8 3962.95 234.924  28
   3  -4   8 3705.36 218.070  21
   3  -4   8 3568.83 216.242  29
   3  -4   9 752.202 113.819  29
   3  -4   9 666.343 95.5232  19
   3  -4   9 832.419 125.074  28
   3  -4   9 864.707 120.569  22
   3  -4   9 810.731 116.420  21
   3  -4  10 579.913 84.7597  29
   3  -4  10 895.067 81.6556  19
   3  -4  10 752.768 101.483  28
   3  -4  10 598.752 90.3384  21
   3  -4  10 614.772 90.5904  22
   3  -4  11 679.888 70.5080  28
   3  -4  11 654.093 64.6109  21
  -3   3  12 277.085 40.2009  23
  -3   3  12 249.910 39.4710  32
  -3   3  12 297.286 43.1566  30
  -3   3  11 373.320 72.0572  23
  -3   3  11 425.866 80.3747  32
  -3   3  11 303.634 78.9129  30
  -3   3  11 376.904 76.1273  15
  -3   3  10 1394.87 136.410  32
  -3   3  10 1509.85 145.397  30
  -3   3  10 1420.90 139.261  15
  -3   3  10 1284.48 115.386  19
  -3   3  10 1491.38 140.128  23
  -3   3  10 1199.89 135.360  27
  -3   3   9 2680.02 189.388  32
  -3   3   9 2537.28 192.678  30
  -3   3   9 2454.48 186.368  23
  -3   3   9 2419.23 181.699  27
  -3   3   9 2013.81 179.478  25
  -3   3   9 2238.54 164.136  19
   3  -3  -8 2316.33 303.044  42
  -3   3   8 1984.71 145.939  12
  -3   3   8 2160.77 170.767  32
  -3   3   8 2135.90 172.947  23
  -3   3   8 2123.12 172.863  27
  -3   3   8 1987.41 158.092  26
  -3   3   8 1835.76 171.332  25
  -3   3   8 1934.10 154.385  19
  -3   3   7 4762.65 238.345  19
  -3   3   7 5082.26 254.272  18
   3  -3  -7 4134.90 346.788  36
  -3   3   7 4981.84 232.876  12
  -3   3   7 4660.42 244.156  32
  -3   3   7 4490.20 246.934  27
  -3   3   7 5032.02 264.156  23
  -3   3   7 4987.87 248.561  26
  -3   3   7 4874.54 257.471  25
  -3   3   7 4576.97 214.870   3
  -3   3   6 5391.15 252.156  18
   3  -3  -6 5743.66 383.968  36
  -3   3   6 6004.04 267.420  15
  -3   3   6 5863.41 250.022  12
  -3   3   6 5573.37 255.329  32
  -3   3   6 5995.39 276.794  30
  -3   3   6 5614.22 262.831  27
  -3   3   6 5494.93 265.661  25
  -3   3   6 5783.36 232.748   3
  -3   3   5 6323.79 279.360  43
  -3   3   5 6114.47 229.703   3
  -3   3   5 5956.33 277.538   1
   3  -3  -5 5962.39 322.707   5
   3  -3  -5 6984.45 394.579  36
  -3   3   4 1094.66 79.8049  45
  -3   3   4 1133.00 110.436  43
   3  -3  -4 765.240 124.244   5
  -3   3   4 858.369 113.579   1
   3  -3  -4 1114.15 173.306  36
  -3   3   3 4714.12 190.732  45
  -3   3   3 5314.80 240.461  43
   3  -3  -3 4976.13 280.466   5
   3  -3  -3 5271.06 313.849  36
  -3   3   2 7386.38 252.621  45
  -3   3   2 6820.09 228.641  40
   3  -3  -2 7008.81 345.074   5
  -3   3   2 7646.30 323.143  35
   3  -3  -1 10874.5 450.487   5
  -3   3   1 11579.5 430.452  35
  -3   3   1 10971.6 358.960  40
   3  -3  -1 11433.6 455.695  36
  -3   3   0 11740.5 373.763  45
  -3   3   0 11869.6 438.101   4
  -3   3   0 13054.8 462.906  35
   3  -3   0 11681.2 459.892  36
  -3   3  -1 3073.20 145.223  45
   3  -3   1 3308.32 219.378   5
  -3   3  -1 3324.94 195.292   4
   3  -3   1 3233.98 196.933  36
  -3   3  -2 4369.39 180.636  45
   3  -3   2 4585.98 261.852   5
   3  -3   2 4459.02 216.408  36
  -3   3  -3 5977.49 221.286  45
  -3   3  -3 5873.82 322.281  35
  -3   3  -3 5150.19 273.432   1
   3  -3   3 5829.37 295.992   5
  -3   3  -4 9379.70 386.849   1
   3  -3   4 9039.75 390.615   5
   3  -3   5 9403.94 371.724  19
   3  -3   5 10800.1 490.609  14
   3  -3   5 10790.4 391.104  13
  -3   3  -5 10513.8 508.856  35
   3  -3   5 10685.6 393.210  23
   3  -3   5 10394.0 394.096  21
   3  -3   5 9661.48 336.521   3
   3  -3   6 4956.60 259.533  19
  -3   3  -6 6233.81 393.401  35
   3  -3   6 4792.57 330.828  14
   3  -3   6 5928.42 271.684  13
   3  -3   6 6337.71 304.203  28
   3  -3   6 5482.88 278.206  21
   3  -3   6 6948.97 299.312  23
   3  -3   6 5000.87 224.664   3
   3  -3   7 540.048 109.425  21
   3  -3   7 298.128 98.2256  19
  -3   3  -7 246.153 118.779  35
   3  -3   7 540.759 122.499  14
   3  -3   7 378.919 77.7649  31
   3  -3   7 504.712 112.332  29
   3  -3   7 483.934 113.633  28
   3  -3   7 568.714 76.6474   3
   3  -3   8 1994.75 169.210  19
   3  -3   8 2146.50 182.759  29
  -3   3  -8 1734.42 231.659  35
   3  -3   8 2473.31 195.436  28
   3  -3   8 2116.69 176.340  22
   3  -3   8 2219.41 185.303  21
   3  -3   8 1875.62 130.453   3
   3  -3   9 810.228 106.998  19
   3  -3   9 1121.16 126.633  22
   3  -3   9 1060.90 138.160  28
   3  -3   9 936.030 122.093  21
   3  -3   9 951.774 127.247  29
   3  -3  10 2093.37 145.094  29
   3  -3  10 2066.33 133.009  19
   3  -3  10 2160.39 150.142  21
   3  -3  10 2145.94 156.209  28
   3  -3  10 1874.52 134.111  22
   3  -3  11 1167.36 86.2110  21
  -3   2  12 987.129 81.5749  30
  -3   2  12 1098.55 90.5931  32
  -3   2  11 914.442 107.471  30
  -3   2  11 912.272 111.988  32
  -3   2  11 840.194 95.5948  19
  -3   2  10 1274.97 141.224  32
  -3   2  10 1306.13 141.664  30
  -3   2  10 1100.15 130.857  27
  -3   2  10 1112.40 126.185  19
  -3   2   9 686.951 91.3395   3
  -3   2   9 696.482 118.714  15
   3  -2  -9 813.322 204.581  42
  -3   2   9 713.009 123.147  32
  -3   2   9 955.121 134.386  30
  -3   2   9 785.286 117.355  27
  -3   2   9 856.211 134.960  25
  -3   2   9 740.236 90.9134  21
  -3   2   9 913.927 119.888  19
  -3   2   8 5966.28 252.550   3
   3  -2  -8 5857.98 458.370  42
  -3   2   8 5157.01 274.469  15
  -3   2   8 5867.29 289.567  32
  -3   2   8 5345.60 287.213  30
  -3   2   8 5601.71 280.371  27
  -3   2   8 5629.05 279.009  26
  -3   2   8 5053.80 277.752  25
  -3   2   8 5224.86 248.990  21
  -3   2   8 5935.23 281.861  19
   3  -2  -7 11541.5 573.418  36
  -3   2   7 12313.9 452.236  15
  -3   2   7 12529.8 459.277  32
  -3   2   7 12671.4 468.820  30
  -3   2   7 11568.6 447.095  27
  -3   2   7 12442.0 454.325  26
  -3   2   7 11310.7 454.055  25
  -3   2   7 12939.4 422.504   3
  -3   2   6 10411.3 421.487  43
   3  -2  -6 11831.9 544.497  36
  -3   2   6 11102.1 403.055  15
  -3   2   6 11135.2 406.638  32
  -3   2   6 11435.1 414.387  30
  -3   2   6 11039.1 403.519  27
  -3   2   6 12044.0 413.175  26
  -3   2   6 10955.9 408.874  25
  -3   2   6 11217.6 370.913   3
   3  -2  -5 4057.82 241.306   5
  -3   2   5 4122.89 169.686   3
  -3   2   5 4483.86 229.168  43
   3  -2  -5 4290.41 295.612  36
   3  -2  -4 1051.67 136.577   5
  -3   2   4 1168.68 108.087   4
  -3   2   4 1087.38 109.628  43
  -3   2   4 1278.77 83.1317  45
   3  -2  -4 1240.06 171.009  36
   3  -2  -3 2366.76 186.265   5
  -3   2   3 2382.54 152.391   4
  -3   2   3 2148.84 110.783  45
  -3   2   3 2243.23 122.131  40
  -3   2   3 2481.06 156.204  43
   3  -2  -3 2055.32 190.381  36
  -3   2   2 4448.66 188.206  40
  -3   2   2 4445.56 216.883   4
   3  -2  -2 4540.74 251.582   5
  -3   2   2 4136.65 156.147   7
  -3   2   2 4428.73 232.994  35
  -3   2   1 8479.44 310.527  40
   3  -2  -1 8841.99 374.122  36
   3  -2  -1 8710.25 372.199   5
   3  -2   0 10140.1 397.900  36
  -3   2   0 10617.8 398.745  35
  -3   2   0 9913.56 375.826   4
   3  -2   1 20554.0 655.141  36
  -3   2  -1 21798.7 686.983  35
  -3   2  -1 19810.1 644.947   4
   3  -2   1 20307.9 682.159   5
   3  -2   2 2663.01 155.062  36
  -3   2  -2 2564.16 190.732  35
   3  -2   2 2615.00 184.339   5
  -3   2  -2 2249.42 153.412   4
  -3   2  -2 2330.12 117.794  45
  -3   2  -3 12779.9 502.878  35
   3  -2   3 12634.5 463.760   5
  -3   2  -3 11746.0 430.498   4
  -3   2  -3 11523.6 367.077  45
   3  -2   4 17675.2 590.212   5
   3  -2   4 16830.0 505.854   3
  -3   2  -4 17260.0 577.049   1
   3  -2   5 9380.73 368.230  19
  -3   2  -5 9736.48 478.466  35
   3  -2   5 9060.45 457.428  14
   3  -2   5 9535.70 381.415  29
   3  -2   5 10084.8 390.432  28
   3  -2   5 9836.88 379.818  21
   3  -2   5 8900.75 367.873  23
   3  -2   5 9306.70 321.363   3
   3  -2   6 2417.54 183.380  19
  -3   2  -6 3118.80 271.532  35
   3  -2   6 2233.95 235.021  14
   3  -2   6 2856.72 202.288  28
   3  -2   6 2653.76 190.171  21
   3  -2   6 2907.74 193.797  22
   3  -2   6 3442.42 214.416  23
   3  -2   6 2520.92 146.713   3
   3  -2   7 17.7398 77.0065  21
   3  -2   7-89.4140 99.8566  19
  -3   2  -7 129.345 103.560  35
   3  -2   7 33.7362 57.1800  31
   3  -2   7 46.0232 49.6582   3
   3  -2   7 27.3192 72.6535  22
   3  -2   7 18.2826 86.2379  28
   3  -2   7 21.5996 79.4525  14
   3  -2   8 875.344 128.273  21
   3  -2   8 503.281 96.8688  20
   3  -2   8 580.291 112.595  19
   3  -2   8 727.177 133.092  28
   3  -2   8 604.143 109.730  22
   3  -2   8 656.499 83.3088   3
   3  -2   8 553.107 86.6038  31
   3  -2   8 715.305 127.076  29
   3  -2   9 1570.66 153.334  29
   3  -2   9 1577.14 148.256  19
   3  -2   9 1567.75 162.485  28
   3  -2   9 1599.36 154.988  21
   3  -2   9 1448.86 134.023  22
   3  -2  10 1308.64 118.825  29
   3  -2  10 1549.18 122.874  19
   3  -2  10 1234.42 118.388  21
   3  -2  11 982.921 72.0802  29
  -3   1  12 1040.40 91.7167  30
  -3   1  12 1207.98 97.2024  19
  -3   1  11 679.083 101.800  30
  -3   1  11 674.357 100.431  19
  -3   1  11 631.420 102.653  23
  -3   1  11 707.196 110.628  15
  -3   1  10 1195.16 139.984  15
  -3   1  10 1082.64 115.438  21
  -3   1  10 1191.28 133.431  19
  -3   1  10 1327.52 141.573  30
  -3   1  10 1388.94 147.390  23
  -3   1  10 1101.75 130.737  27
  -3   1  10 1104.95 107.815   3
  -3   1   9 2799.55 173.920   3
  -3   1   9 2974.84 207.803  15
   3  -1  -9 2469.48 308.746  42
  -3   1   9 3211.33 218.444  32
  -3   1   9 3195.01 215.412  30
  -3   1   9 3273.75 216.276  23
  -3   1   9 2707.21 199.819  27
  -3   1   9 3183.37 195.472  21
  -3   1   9 3169.04 211.968  19
   3  -1  -8 3033.92 326.806  42
  -3   1   8 3220.16 202.907  15
  -3   1   8 3073.60 208.862  32
  -3   1   8 3114.86 204.874  30
  -3   1   8 2857.69 189.080  27
  -3   1   8 3061.62 206.789  23
  -3   1   8 2726.11 199.299  25
  -3   1   8 3265.02 177.372   3
   3  -1  -7 5218.98 387.863  42
   3  -1  -7 3765.06 295.517  36
  -3   1   7 4184.72 224.570  15
  -3   1   7 4765.54 242.084  32
  -3   1   7 4587.96 234.364  30
  -3   1   7 4444.59 225.570  27
  -3   1   7 3991.85 227.780  25
  -3   1   7 4521.28 204.178   3
  -3   1   6 9468.93 331.119   3
   3  -1  -6 10155.6 478.439  36
  -3   1   5 7052.26 248.748   3
  -3   1   5 7478.32 290.827   4
  -3   1   5 7856.15 327.749  43
   3  -1  -5 7633.80 392.522  36
  -3   1   4 339.590 77.4118  43
  -3   1   4 421.870 72.9902   4
   3  -1  -4 308.722 89.3083   5
  -3   1   4 326.197 65.6526   7
   3  -1  -4 378.295 120.223  36
  -3   1   4 311.627 70.3302  40
  -3   1   3 754.236 86.9007  40
  -3   1   3 838.560 101.255  43
   3  -1  -3 563.863 105.719   5
  -3   1   3 848.085 95.1661   4
  -3   1   3 740.946 80.9188   7
   3  -1  -3 839.751 133.108  36
  -3   1   2 1798.46 141.954  35
   3  -1  -2 1842.14 161.107  36
   3  -1  -2 1724.30 155.877   5
  -3   1   2 1613.42 127.473   4
  -3   1   2 1642.13 122.334  40
  -3   1   1 23456.7 694.279  40
  -3   1   1 23317.8 714.798  35
   3  -1  -1 22807.0 734.514  36
   3  -1  -1 21494.3 734.938   5
  -3   1   1 22319.5 693.260   4
   3  -1   0 28958.0 872.477  36
  -3   1   0 29217.9 850.957  40
  -3   1   0 28002.5 859.109  35
  -3   1   0 28087.5 844.424   4
   3  -1   1 31081.4 828.753  36
  -3   1  -1 31551.3 840.271  35
   3  -1   1 30943.9 852.903   5
  -3   1  -1 29511.3 802.408   4
   3  -1   2 6169.93 263.002  36
  -3   1  -2 6483.58 303.783  35
   3  -1   2 6331.59 295.832   5
  -3   1  -2 6023.07 263.959   4
  -3   1  -3 4832.26 269.645  35
  -3   1  -3 4207.18 212.341   4
   3  -1   4 2906.07 158.910  34
  -3   1  -4 3250.47 236.425  35
   3  -1   4 2883.10 137.335   3
   3  -1   5 4193.71 227.421  19
   3  -1   5 4112.23 209.474  39
  -3   1  -5 4176.37 290.139  35
   3  -1   5 4424.80 309.380  14
   3  -1   5 4251.41 230.734  29
   3  -1   5 4090.13 231.535  28
   3  -1   5 4552.32 227.520  22
   3  -1   5 4337.65 230.066  21
   3  -1   5 4088.56 227.186  23
   3  -1   5 4091.78 184.904   3
   3  -1   6 2566.81 191.377  19
   3  -1   6 2328.47 162.920  39
  -3   1  -6 2510.41 243.198  35
   3  -1   6 2633.35 258.427  14
   3  -1   6 2342.29 166.986  32
   3  -1   6 2942.83 201.206  29
   3  -1   6 2585.09 182.936  31
   3  -1   6 2877.77 190.101  22
   3  -1   6 2900.11 205.260  28
   3  -1   6 3079.81 203.657  23
   3  -1   6 2803.17 195.311  21
   3  -1   6 2783.94 152.761   3
   3  -1   7 1020.60 125.938  20
   3  -1   7 873.915 133.701  19
   3  -1   7 965.066 106.970  39
  -3   1  -7 946.517 169.780  35
   3  -1   7 873.409 115.202  32
   3  -1   7 908.760 119.200  31
   3  -1   7 986.452 98.5176   3
   3  -1   7 1053.77 147.161  28
   3  -1   7 1061.60 128.899  22
   3  -1   7 948.707 166.603  14
   3  -1   8 271.755 77.4681  20
   3  -1   8 270.849 99.2963  19
   3  -1   8 257.687 101.061  28
   3  -1   8 263.171 87.0702  22
   3  -1   8 325.187 68.4164   3
   3  -1   8 238.333 70.6049  31
   3  -1   9 3000.09 196.305  19
   3  -1   9 3148.56 203.859  29
   3  -1  10 2036.51 141.939  29
   3  -1  10 1860.58 136.139  21
   3  -1  11 1266.35 76.9186  29
   3  -1  11 1523.68 87.6175  28
  -3   0  13 84.6572 27.8811  19
  -3   0  13 108.010 34.4356  32
  -3   0  12 683.222 91.0710  32
  -3   0  12 534.851 77.6637  23
  -3   0  12 724.996 87.4420  19
  -3   0  11 3469.54 211.624  15
  -3   0  11 3309.64 186.988  21
  -3   0  11 3541.00 210.591  19
  -3   0  11 3402.37 192.747  30
  -3   0  11 3669.64 214.537  32
  -3   0  11 3695.16 210.345  23
  -3   0  11 3189.80 172.870   3
  -3   0  10 5689.72 290.268  15
  -3   0  10 5342.36 270.059  21
  -3   0  10 5343.91 285.391  19
  -3   0  10 4887.14 267.359  30
  -3   0  10 5913.43 297.359  32
  -3   0  10 5846.67 290.721  23
  -3   0  10 5244.49 262.957  27
  -3   0  10 5064.76 241.701   3
  -3   0   9 5140.72 240.909   3
  -3   0   9 5054.41 272.676  15
   3   0  -9 4368.15 402.698  42
  -3   0   9 5228.79 271.866  30
  -3   0   9 5332.10 279.200  23
  -3   0   9 4499.07 254.654  27
  -3   0   9 5525.72 286.102  19
   3   0  -8 3628.76 347.965  42
  -3   0   8 3498.56 215.538  15
  -3   0   8 3873.53 224.452  30
  -3   0   8 3354.04 209.493  27
  -3   0   8 4130.67 233.548  23
  -3   0   8 3562.01 219.891  26
  -3   0   8 3902.33 198.208   3
  -3   0   7 4253.70 237.019  44
   3   0  -7 4376.07 348.257  42
   3   0  -7 3204.33 261.019  36
  -3   0   7 4114.53 214.195  15
  -3   0   7 4179.81 217.589  30
  -3   0   7 4094.57 209.183  27
  -3   0   7 4087.95 215.913  26
  -3   0   7 4012.82 218.889  25
  -3   0   7 4125.21 193.771   3
   3   0  -6 4672.55 301.679  36
  -3   0   6 4960.11 202.616   3
  -3   0   6 4632.73 209.658   4
  -3   0   5 8415.68 352.954  43
  -3   0   5 8488.14 365.914  40
   3   0  -5 7978.90 322.108  34
  -3   0   5 8696.63 320.987   4
  -3   0   5 7872.97 272.139   3
  -3   0   5 8527.29 359.810   7
   3   0  -5 8375.84 402.770  36
   3   0  -4 169.266 105.379  42
  -3   0   4 173.988 75.0995  43
  -3   0   4 296.429 71.5693   4
  -3   0   4 221.199 74.1449   7
  -3   0   4 80.9580 67.2342  40
   3   0  -4 147.821 102.229  36
   3   0  -3 1057.46 150.888  36
  -3   0   3 1465.36 120.170   4
   3   0  -3 1342.56 149.902  42
  -3   0   3 1417.60 125.406  40
   3   0  -2 11677.4 468.094  36
  -3   0   2 12272.3 437.165  35
   3   0  -2 11203.4 452.701   5
   3   0  -2 12890.5 445.154  42
  -3   0   2 12728.2 441.129  40
  -3   0   2 12134.0 416.550  43
  -3   0   1 9278.12 356.177  35
   3   0  -1 8889.96 380.809   5
  -3   0   1 9028.82 347.510   4
  -3   0   1 9511.26 363.845  40
  -3   0   1 9461.24 335.470  43
   3   0  -1 9716.96 337.236  42
   3   0   0 14995.0 516.201  36
  -3   0   0 14546.0 484.419  35
   3   0   0 14552.2 514.212   5
  -3   0   0 14027.5 474.311   4
   3   0   0 13382.4 411.173  42
   3   0   1 29498.4 876.008  36
  -3   0  -1 27085.8 847.832  35
  -3   0  -1 28248.5 841.401   4
  -3   0  -2 16823.8 573.183  35
  -3   0  -2 16429.0 543.918   4
   3   0   3 825.343 91.5213  34
   3   0   3 885.719 133.837  14
  -3   0  -3 936.060 125.121  35
   3   0   3 766.603 67.0400   3
  -3   0  -3 816.827 93.9166   4
  -3   0  -4 4947.31 287.026  35
   3   0   4 4972.19 198.723   3
   3   0   5 1487.46 147.805  19
   3   0   5 1544.82 131.365  17
   3   0   5 1698.47 141.322  39
  -3   0  -5 1857.08 188.602  35
   3   0   5 1978.66 216.860  14
   3   0   5 1713.07 142.905  32
   3   0   5 1888.03 153.993  29
   3   0   5 1825.45 156.767  31
   3   0   5 2205.69 171.847  28
   3   0   5 1769.04 157.648  23
   3   0   5 1816.72 144.075  22
   3   0   5 1906.04 123.360   3
   3   0   6 2543.43 166.874  17
   3   0   6 2474.75 187.474  20
   3   0   6 2558.52 192.596  19
   3   0   6 2517.57 164.811  18
   3   0   6 2766.15 182.411  39
  -3   0  -6 2688.71 243.308  35
   3   0   6 2282.94 250.927  14
   3   0   6 2383.60 176.444  32
   3   0   6 2761.25 197.534  29
   3   0   6 2575.36 187.284  31
   3   0   6 2742.47 203.201  28
   3   0   6 2988.06 202.170  23
   3   0   6 2789.53 196.768  21
   3   0   6 2422.96 174.152  22
   3   0   6 2815.75 157.289   3
   3   0   7 2370.39 171.417  39
   3   0   7 1923.21 231.992  14
   3   0   7 2543.21 196.114  29
   3   0   7 2311.00 176.790  32
   3   0   7 2179.50 175.451  31
   3   0   7 2636.84 206.261  28
   3   0   7 2528.87 193.288  21
   3   0   7 2542.47 180.191  22
   3   0   7 2177.51 178.043  20
   3   0   7 2243.24 191.848  19
   3   0   8 1272.30 126.695  31
   3   0   8 1450.73 130.669  39
   3   0   8 1434.53 151.351  21
   3   0   8 1165.42 125.003  20
   3   0   8 1333.50 153.710  19
   3   0   9 1811.47 149.532  21
   3   0   9 1947.47 160.808  19
   3   0  10 1358.63 115.547  28
   3   0  10 1211.56 110.121  29
  -3  -1  13 222.402 40.8275  19
  -3  -1  13 130.809 38.3608  32
  -3  -1  12 653.551 69.2795   3
  -3  -1  12 860.305 97.1572  32
  -3  -1  12 760.414 83.7019  23
  -3  -1  12 835.773 88.6853  21
  -3  -1  12 767.929 92.6245  19
  -3  -1  11 2323.29 171.930  15
  -3  -1  11 2043.56 138.272   3
  -3  -1  11 1724.48 135.178  30
  -3  -1  11 2162.50 170.241  32
  -3  -1  11 2094.25 156.169  23
  -3  -1  11 2354.93 165.628  21
  -3  -1  11 2304.49 171.752  19
  -3  -1  10 6167.33 314.019  15
  -3  -1  10 6009.30 276.656   3
  -3  -1  10 6082.16 293.340  30
  -3  -1  10 6548.17 323.424  32
  -3  -1  10 6359.22 310.937  23
  -3  -1  10 6820.40 327.022  19
  -3  -1   9 3757.78 229.233  15
   3   1  -9 3264.72 348.728  42
  -3  -1   9 3549.40 213.822  30
  -3  -1   9 4194.93 247.091  32
  -3  -1   9 3534.07 212.303  27
  -3  -1   9 3976.23 231.428  23
  -3  -1   9 3848.62 205.572   3
  -3  -1   8 1384.58 118.565   3
   3   1  -8 1091.85 216.636  42
  -3  -1   8 1115.98 137.524  44
  -3  -1   8 1401.17 136.953  15
  -3  -1   8 1382.73 129.742  30
  -3  -1   8 1331.55 144.367  32
  -3  -1   8 1067.49 118.794  27
  -3  -1   8 1255.02 131.807  23
  -3  -1   8 1197.10 106.581   8
  -3  -1   7 552.978 81.7745   3
   3   1  -7 699.555 176.462  42
  -3  -1   7 464.071 94.1867  44
   3   1  -7 558.576 117.179  36
  -3  -1   7 558.305 89.0747  15
  -3  -1   7 570.239 87.0858  30
  -3  -1   7 365.390 81.4450  27
  -3  -1   7 544.393 93.2429  26
  -3  -1   7 633.072 83.2801   8
   3   1  -6 1365.15 199.635  42
  -3  -1   6 1597.70 147.297  44
  -3  -1   6 1091.25 95.9485   3
  -3  -1   6 1204.66 106.547   4
  -3  -1   6 1225.28 149.966   7
   3   1  -6 1261.10 162.114  36
   3   1  -6 1145.35 116.116  34
  -3  -1   5 7129.46 353.931  40
  -3  -1   5 7000.69 242.252  45
  -3  -1   5 6674.60 247.903   3
  -3  -1   5 7264.22 297.953   4
  -3  -1   5 7557.13 356.189   7
   3   1  -5 7469.64 381.703  36
   3   1  -5 7296.89 308.534  34
  -3  -1   4 15629.6 508.104  41
   3   1  -4 17521.4 651.455  42
  -3  -1   4 17951.0 614.439  40
   3   1  -4 17243.0 648.053  36
   3   1  -4 17323.9 573.080  34
  -3  -1   4 17372.1 567.408   4
  -3  -1   4 18649.8 611.835   7
   3   1  -3 4602.19 278.520  36
   3   1  -3 4446.45 258.604  42
  -3  -1   3 4673.68 230.573  43
  -3  -1   3 4751.75 248.616  40
  -3  -1   3 4370.22 221.688   4
   3   1  -3 4616.28 235.019  34
  -3  -1   2 12884.4 439.442  43
   3   1  -2 12690.6 464.386  42
   3   1  -2 12640.8 508.057  36
   3   1  -2 13174.9 466.510  34
  -3  -1   1 12442.3 437.743  35
   3   1  -1 12943.6 430.109  42
  -3  -1   1 12926.3 428.337  43
  -3  -1   1 12753.0 450.303   4
  -3  -1   0 16619.6 563.169  40
  -3  -1   0 15542.1 514.698  35
   3   1   0 18105.2 593.914  36
   3   1   0 14486.1 452.440  42
  -3  -1   0 16128.0 496.867  43
  -3  -1   0 15492.7 528.228   4
   3   1   0 16809.0 547.559  34
  -3  -1  -1 20206.4 663.393  40
  -3  -1  -1 19000.8 606.295  35
   3   1   1 19543.1 623.639  34
  -3  -1  -1 18193.7 565.092  43
  -3  -1  -1 18806.2 616.021   4
   3   1   2 22604.0 717.388  34
  -3  -1  -2 24550.8 789.213  40
  -3  -1  -2 21473.3 712.312  35
   3   1   2 23825.5 801.570  14
  -3  -1  -2 22646.3 649.488  45
  -3  -1  -2 23158.8 719.329   4
   3   1   3 456.077 75.5734  34
   3   1   3 506.910 115.976  14
  -3  -1  -3 469.952 111.579  40
  -3  -1  -3 312.185 81.1998  35
  -3  -1  -3 338.797 72.9958   4
   3   1   4 76.2095 60.6011  39
  -3  -1  -4 68.3425 62.5330  35
   3   1   4 85.1666 83.4046  14
   3   1   4 116.400 74.0567  28
   3   1   4 93.8139 58.8425  22
   3   1   4 151.671 69.6914  21
   3   1   4 60.7792 68.0017  20
   3   1   4 43.2852 56.1638  17
   3   1   4 129.171 70.1912  32
   3   1   4 55.4120 62.0129  29
   3   1   4 135.375 67.6068  31
  -3  -1  -5 1117.00 177.881  40
   3   1   5 1161.29 125.796  39
   3   1   5 1110.85 133.306  28
   3   1   5 1224.37 129.441  21
   3   1   5 1649.91 145.625  23
   3   1   5 1089.24 107.887  18
   3   1   5 1016.37 117.583  16
   3   1   5 1210.34 133.784  20
   3   1   5 1097.19 120.167  17
   3   1   5 1078.43 129.063  32
   3   1   5 1104.52 125.995  29
   3   1   5 1094.22 130.175  31
  -3  -1  -6 2416.80 260.403  40
   3   1   6 2781.75 193.636  39
   3   1   6 2591.92 190.136  32
   3   1   6 2999.74 205.809  29
   3   1   6 2955.64 205.600  31
   3   1   6 2743.30 197.564  21
   3   1   6 3557.30 219.936  23
   3   1   6 2817.67 212.050  28
   3   1   6 2459.43 172.048  18
   3   1   6 3826.04 229.274  16
   3   1   6 3011.82 203.686  20
   3   1   6 2807.93 184.124  17
   3   1   7 3926.34 233.452  39
   3   1   7 3308.58 307.082  14
   3   1   7 4218.97 246.434  32
   3   1   7 3944.45 246.226  29
   3   1   7 3734.74 230.897  31
   3   1   7 3841.81 236.276  21
   3   1   7 3192.92 193.956  17
   3   1   7 3746.45 229.142  20
   3   1   7 3521.33 209.423  18
   3   1   8 4006.49 240.577  29
   3   1   8 3896.04 215.060  31
   3   1   8 3799.44 214.473  39
   3   1   8 4091.02 227.559  21
   3   1   8 3480.76 203.471  20
   3   1   9 2111.75 159.764  28
   3   1   9 2316.99 164.646  29
   3   1  10 1032.17 90.5803  28
  -3  -2  13 350.404 43.2749  21
  -3  -2  13 388.629 48.4748  19
  -3  -2  13 333.546 45.0791  32
  -3  -2  12 870.672 80.1104   3
  -3  -2  12 841.956 80.2542  23
  -3  -2  12 954.841 97.7875  21
  -3  -2  12 935.276 97.3973  19
  -3  -2  12 1026.80 102.507  32
  -3  -2  11 2273.90 146.953   3
  -3  -2  11 2299.81 171.962  32
  -3  -2  11 2272.39 152.491  23
  -3  -2  11 2651.68 179.542  21
  -3  -2  11 2400.65 173.867  19
  -3  -2  10 6202.23 302.602  15
  -3  -2  10 5918.27 272.218   3
  -3  -2  10 6115.05 307.848  32
  -3  -2  10 5827.35 284.496  23
  -3  -2  10 6947.13 322.404  19
  -3  -2   9 7905.54 319.644   3
  -3  -2   9 7623.20 342.525  15
  -3  -2   9 6803.70 376.105  44
   3   2  -9 6823.01 495.265  42
  -3  -2   9 8517.10 364.908  32
  -3  -2   9 6664.80 303.647  30
  -3  -2   9 7664.34 333.318  23
  -3  -2   9 7692.39 303.596   8
  -3  -2   8 1242.79 117.860   3
  -3  -2   8 1116.34 127.433  15
   3   2  -8 1088.76 210.226  42
  -3  -2   8 1208.86 157.012  44
  -3  -2   8 965.005 109.135  30
  -3  -2   8 1164.68 122.476  23
   3   2  -8 1029.63 126.210   9
  -3  -2   8 1274.03 117.491   8
  -3  -2   7 220.503 67.3703   3
   3   2  -7 187.249 138.357  42
  -3  -2   7 227.829 86.7894  44
  -3  -2   7 287.563 75.9779  15
  -3  -2   7 186.771 62.7075  30
  -3  -2   7 226.493 66.3719  23
  -3  -2   7 248.985 69.4300   8
   3   2  -7 188.010 82.6468   9
  -3  -2   6 824.401 72.1668  45
  -3  -2   6 1018.88 135.907  44
  -3  -2   6 1025.35 154.173  40
  -3  -2   6 878.640 92.3800   3
  -3  -2   6 889.748 101.718   4
  -3  -2   6 969.299 150.029   7
   3   2  -6 725.129 108.372  34
   3   2  -6 794.213 142.728  36
  -3  -2   5 3376.64 179.821  41
  -3  -2   5 4327.99 276.542  40
  -3  -2   5 3644.43 170.394   3
  -3  -2   5 4015.38 219.426   4
  -3  -2   5 3966.28 262.819   7
   3   2  -5 3805.60 269.138  36
   3   2  -5 3817.69 224.276  34
   3   2  -4 10454.6 478.531  42
  -3  -2   4 10433.7 386.914  41
  -3  -2   4 10815.3 460.168  40
  -3  -2   4 10385.7 411.902   4
  -3  -2   4 11042.6 456.560   7
   3   2  -4 10416.2 476.951  36
   3   2  -4 10907.0 426.578  34
   3   2  -3 3542.80 257.348  36
   3   2  -3 3901.24 225.680  34
  -3  -2   3 3403.88 208.581   4
   3   2  -3 3737.05 243.814  42
  -3  -2   3 3512.19 200.144  41
  -3  -2   3 4013.99 217.185  43
   3   2  -2 11837.7 497.502  36
   3   2  -2 11253.4 439.340  34
   3   2  -2 11069.5 433.049  42
  -3  -2   2 11407.5 454.273  40
  -3  -2   2 11142.0 410.699  43
  -3  -2   1 7554.59 345.143  40
   3   2  -1 7419.57 297.066  42
  -3  -2   1 7307.39 291.925  43
  -3  -2   1 7040.67 319.616   4
  -3  -2   0 12754.7 443.975  35
   3   2   0 13798.3 505.687  34
  -3  -2   0 13714.6 449.458  43
  -3  -2   0 14713.8 533.352  40
   3   2   0 13515.0 427.306  42
  -3  -2   0 13784.7 499.768   4
   3   2   0 14931.3 511.711  14
   3   2   1 15335.8 561.568  14
  -3  -2  -1 14941.7 531.122   4
   3   2   1 14932.5 534.707  34
  -3  -2  -1 15555.7 571.451  40
  -3  -2  -1 13725.7 471.339  35
   3   2   2 11728.7 497.840  14
   3   2   2 11378.1 440.616  34
  -3  -2  -2 11307.8 486.487  40
  -3  -2  -2 11361.9 440.093   4
   3   2   3 3796.52 207.396  19
   3   2   3 4279.02 223.531  17
  -3  -2  -3 4414.59 285.218  40
   3   2   3 3812.59 217.668  34
   3   2   3 4625.04 306.838  14
   3   2   3 4481.94 226.930  32
   3   2   3 4257.72 224.538  31
   3   2   3 4181.60 229.249  28
  -3  -2  -3 3973.31 224.047   4
  -3  -2  -4 754.646 144.595  40
   3   2   4 533.286 85.4896  38
   3   2   4 473.091 85.3405  16
   3   2   4 597.256 82.6741  12
   3   2   4 877.092 153.857  14
   3   2   4 905.749 129.119  32
   3   2   4 547.106 93.8739  29
   3   2   4 555.041 105.791  28
   3   2   4 496.863 89.3474  21
   3   2   4 517.846 101.983  20
   3   2   4 654.308 100.408  17
   3   2   4 565.856 79.2897  18
   3   2   4 523.083 98.9302  19
   3   2   5 1764.82 159.215  39
  -3  -2  -5 1560.73 203.291  40
   3   2   5 1423.26 126.971  38
   3   2   5 1671.04 219.160  14
   3   2   5 1492.77 126.541  33
   3   2   5 1658.63 154.953  29
   3   2   5 1946.29 166.792  31
   3   2   5 1707.19 165.879  28
   3   2   5 1599.05 146.053  21
   3   2   5 1578.26 136.227  18
   3   2   5 1718.44 160.531  20
   3   2   5 1532.10 143.320  16
   3   2   5 1689.80 149.608  17
   3   2   5 1614.73 155.049  19
   3   2   6 2058.87 174.983  39
   3   2   6 1721.59 222.836  14
   3   2   6 1943.72 167.233  21
   3   2   6 2044.75 161.824  18
   3   2   6 1970.45 166.007  16
   3   2   6 1750.42 168.804  19
   3   2   6 1800.48 156.099  17
   3   2   6 2012.57 177.180  20
   3   2   6 1992.42 172.867  29
   3   2   6 1772.23 169.585  31
   3   2   7 3527.65 220.095  39
   3   2   7 3247.57 205.823  21
   3   2   7 3224.42 193.394  17
   3   2   7 3210.29 206.183  20
   3   2   7 3502.40 223.720  19
   3   2   7 3244.98 196.476  18
   3   2   7 3865.10 237.170  29
   3   2   7 3398.83 218.702  31
   3   2   8 3553.21 207.498  39
   3   2   8 3527.89 219.363  29
   3   2   8 3303.71 219.991  28
   3   2   8 3339.99 197.116  31
   3   2   9 2940.77 153.732  39
   3   2   9 2870.53 169.979  29
   3   2   9 2839.76 170.419  28
   3   2  10 340.644 45.6509  28
   3   2  10 358.537 49.7303  29
  -3  -3  13 579.095 53.9877  21
  -3  -3  13 590.512 50.0238  19
  -3  -3  12 974.388 94.4678  32
  -3  -3  12 919.625 93.9176  19
  -3  -3  12 999.327 84.1701   3
  -3  -3  11 1239.82 123.968  32
  -3  -3  11 1352.28 132.026  19
  -3  -3  11 922.768 92.9207  23
  -3  -3  11 1287.42 111.404   3
  -3  -3  10 1609.70 136.062   3
  -3  -3  10 1727.49 158.417  19
  -3  -3  10 1285.37 121.188  23
  -3  -3  10 1595.60 151.956  32
  -3  -3  10 1612.31 121.189   8
  -3  -3   9 7514.50 310.344   3
   3   3  -9 6642.08 491.529  42
  -3  -3   9 6382.21 381.107  44
  -3  -3   9 7636.99 340.623  32
  -3  -3   9 6387.77 293.588  23
  -3  -3   9 7320.44 304.306   8
  -3  -3   8 1011.31 157.482  44
   3   3  -8 868.266 201.769  42
  -3  -3   8 1172.24 118.504   8
   3   3  -8 890.377 121.090   9
  -3  -3   8 1088.18 117.196   3
  -3  -3   8 1041.03 105.870  13
  -3  -3   8 1046.62 123.091  15
   3   3  -7 696.210 186.003  42
  -3  -3   7 866.008 139.634  44
  -3  -3   7 717.447 95.9842  13
  -3  -3   7 701.622 98.2015  15
   3   3  -7 754.008 113.874   9
  -3  -3   7 786.452 103.684   8
  -3  -3   7 741.439 153.939   7
  -3  -3   7 823.112 102.230   3
  -3  -3   6 772.512 131.375  44
  -3  -3   6 757.424 152.242  40
  -3  -3   6 673.273 90.7162  13
   3   3  -6 724.466 119.481  34
   3   3  -6 591.861 105.217   9
  -3  -3   6 813.631 100.958   8
  -3  -3   6 768.590 150.212   7
  -3  -3   6 656.973 91.2741   3
  -3  -3   6 726.814 104.922   4
   3   3  -5 5795.39 365.503  42
  -3  -3   5 4708.02 257.304  41
  -3  -3   5 5228.57 324.440   7
   3   3  -5 5231.26 295.007  34
  -3  -3   5 5467.96 284.146   4
   3   3  -4 16332.5 603.426  34
  -3  -3   4 16253.2 575.218  41
   3   3  -4 15326.7 641.293  42
  -3  -3   4 16140.7 636.831  40
  -3  -3   4 16034.2 584.770   4
   3   3  -3 17316.8 626.592  34
   3   3  -3 18018.0 647.409  42
  -3  -3   3 16357.0 597.563  41
  -3  -3   3 17031.5 642.590  40
  -3  -3   3 16488.7 603.732   4
   3   3  -2 11287.3 470.411  34
  -3  -3   2 11115.9 457.732   4
  -3  -3   2 11385.7 479.310  40
   3   3  -2 11437.0 452.507  42
  -3  -3   2 11607.8 467.387  41
  -3  -3   1 17532.0 630.301   4
   3   3  -1 18121.1 593.193  42
  -3  -3   1 17687.1 646.065  40
   3   3  -1 17094.5 574.530  14
   3   3   0 4464.85 266.946  34
  -3  -3   0 4302.36 257.389   4
  -3  -3   0 4332.02 271.690  40
   3   3   0 4639.25 249.907  14
   3   3   1 1330.90 143.770  34
   3   3   1 1275.10 148.842  14
  -3  -3  -1 1313.76 144.197   4
  -3  -3  -1 1310.69 155.430  40
  -3  -3  -2 3659.49 258.357  40
   3   3   2 3197.77 189.131  39
   3   3   2 3101.32 214.457  34
   3   3   2 3436.19 252.086  14
   3   3   2 3405.40 205.920  28
   3   3   2 3076.29 191.040  31
  -3  -3  -2 3374.23 221.864   4
   3   3   2 3036.64 191.901  20
   3   3   2 3445.23 197.933  17
   3   3   3 2863.71 188.553  39
   3   3   3 2509.34 184.149  34
   3   3   3 2742.67 159.296  12
   3   3   3 2995.57 252.072  14
   3   3   3 2637.55 180.846  33
   3   3   3 2740.22 176.742  29
   3   3   3 2975.22 199.044  31
   3   3   3 3065.13 202.656  28
  -3  -3  -3 2767.39 237.737  40
   3   3   3 2823.77 168.135  18
   3   3   3 3364.98 197.091  19
   3   3   3 2564.10 164.633  16
   3   3   4 1557.91 150.293  39
   3   3   4 1652.48 144.455  38
   3   3   4 1571.18 130.005  12
   3   3   4 1974.98 222.475  14
   3   3   4 1773.09 168.311  28
   3   3   4 1542.64 145.756  29
   3   3   4 1673.32 158.001  31
   3   3   4 1390.29 131.021  33
  -3  -3  -4 1704.71 199.531  40
   3   3   4 1758.43 163.987  20
   3   3   4 1629.70 153.080  17
   3   3   4 1870.44 142.832  18
   3   3   4 2005.80 163.094  19
   3   3   4 1507.87 135.986  16
   3   3   5 1153.13 116.138  33
   3   3   5 1314.44 141.089  29
   3   3   5 1229.89 191.275  14
   3   3   5 1240.29 127.728  18
   3   3   5 1478.48 146.613  17
   3   3   5 1172.30 144.170  20
   3   3   5 1164.77 129.868  16
   3   3   5 1724.94 159.255  19
   3   3   5 1186.09 125.132  38
   3   3   6 2586.41 193.145  29
   3   3   6 2088.78 183.575  31
   3   3   6 1958.23 234.650  14
   3   3   6 2508.33 175.419  18
   3   3   6 2350.44 177.067  17
   3   3   6 1965.75 169.332  16
   3   3   6 2536.43 189.785  20
   3   3   6 2073.09 150.654  38
   3   3   7 3650.25 209.272  17
   3   3   7 3655.16 218.171  20
   3   3   7 3548.61 208.678  18
   3   3   7 4048.61 236.932  29
   3   3   7 3992.05 234.809  31
   3   3   7 3776.55 231.602  39
   3   3   8 3647.51 207.644  28
   3   3   8 3414.07 199.040  29
   3   3   8 3379.89 184.653  31
   3   3   8 3460.14 194.465  39
   3   3   9 2154.55 124.991  28
   3   3   9 2154.21 126.410  29
   3   3   9 2210.08 120.021  39
  -3  -4  12 1428.89 108.707  21
  -3  -4  12 1142.95 91.6532  19
  -3  -4  12 1168.65 89.4995  32
  -3  -4  11 998.636 118.466  21
  -3  -4  11 959.784 104.713  19
  -3  -4  11 899.020 94.2237   3
  -3  -4  11 730.713 97.3870  32
  -3  -4  10 823.333 111.388  19
  -3  -4  10 733.259 107.451  32
  -3  -4  10 642.549 90.9353   8
  -3  -4  10 769.607 97.8351   3
   3   4  -9 3589.58 355.037  42
  -3  -4   9 3432.91 284.545  44
  -3  -4   9 4204.81 237.224  32
  -3  -4   9 4033.29 219.748   8
  -3  -4   9 4254.17 221.182   3
  -3  -4   9 3811.25 200.274  13
   3   4  -8 3573.61 360.191  42
  -3  -4   8 3910.80 295.507  44
  -3  -4   8 3801.12 217.522   8
   3   4  -8 3437.92 214.754   9
  -3  -4   8 3995.17 215.263   3
  -3  -4   8 3663.51 206.997  13
  -3  -4   7 233.149 103.397  44
   3   4  -7 85.3549 73.9261   9
  -3  -4   7 255.235 79.3627   8
  -3  -4   7 170.124 106.733   7
  -3  -4   7 279.084 84.8064   3
  -3  -4   7 192.102 74.8804  13
  -3  -4   6 1958.38 178.345  41
  -3  -4   6 2075.98 157.962  13
   3   4  -6 1997.41 173.833   9
  -3  -4   6 2329.78 193.988   4
  -3  -4   5 3145.35 268.972  40
  -3  -4   5 2547.51 210.071  41
   3   4  -5 3039.18 272.655  42
  -3  -4   5 3126.43 238.070  44
  -3  -4   5 2713.88 171.698   8
   3   4  -5 2519.29 185.773   9
  -3  -4   5 2890.33 220.424   4
   3   4  -5 2781.40 229.421  34
   3   4  -4 5265.76 331.317  42
  -3  -4   4 4572.07 315.096  40
  -3  -4   4 4794.81 287.028  41
  -3  -4   4 4880.81 289.373  44
  -3  -4   4 3982.70 288.733   7
   3   4  -4 4511.05 244.161   9
   3   4  -4 4788.69 300.685  34
  -3  -4   4 4573.33 280.963   4
   3   4  -3 17756.6 668.372  34
   3   4  -3 17559.4 666.161  42
  -3  -4   3 16818.9 670.317  40
  -3  -4   3 17640.9 654.874  41
  -3  -4   3 15577.3 628.339   4
   3   4  -2 15115.1 593.902  34
   3   4  -2 13999.7 553.690  42
  -3  -4   2 13876.9 575.460  41
  -3  -4   2 13944.4 579.724  40
  -3  -4   2 14164.9 569.081   4
   3   4  -1 9018.88 430.080  34
  -3  -4   1 8549.11 409.271   4
  -3  -4   1 8565.77 417.264  40
   3   4  -1 8437.66 376.046  42
   3   4   0 3023.34 231.081  34
   3   4   0 2820.52 194.416  14
  -3  -4   0 2469.17 208.977   4
  -3  -4   0 2755.12 222.943  40
  -3  -4   0 2966.87 254.315  41
  -3  -4  -1 3212.61 245.933  40
   3   4   1 3077.83 185.477  39
   3   4   1 3387.01 239.574  34
   3   4   1 2875.66 222.564  14
   3   4   1 3214.10 204.290  28
   3   4   1 3059.67 190.041  31
  -3  -4  -1 3258.79 236.653   4
   3   4   1 3197.90 196.159  20
   3   4   1 3412.23 184.526  18
   3   4   1 3420.50 200.734  17
  -3  -4  -2 3485.97 268.588  40
   3   4   2 3408.86 209.179  39
   3   4   2 3240.68 256.292  14
   3   4   2 3314.09 190.176  29
   3   4   2 3648.72 216.464  33
   3   4   2 4020.36 237.967  28
   3   4   2 3929.60 225.930  31
  -3  -4  -2 3704.39 247.391   4
   3   4   2 3557.45 223.643  20
   3   4   2 3838.26 206.537  18
   3   4   2 3321.62 186.008  16
   3   4   2 4036.83 225.302  17
   3   4   3 5268.87 275.141  39
   3   4   3 5578.11 278.289  38
   3   4   3 5261.44 345.234  14
   3   4   3 4778.18 229.595  12
   3   4   3 4966.48 264.146  33
   3   4   3 5232.56 256.684  29
   3   4   3 5271.44 290.776  28
   3   4   3 4911.35 277.101  31
  -3  -4  -3 5071.54 334.462  40
   3   4   3 4601.22 240.606  16
   3   4   3 5156.50 254.856  18
   3   4   3 5458.77 281.682  17
   3   4   4 4962.66 274.616  39
   3   4   4 4838.71 262.411  38
   3   4   4 4940.93 235.511  12
   3   4   4 5000.54 350.133  14
   3   4   4 4483.83 246.775  33
   3   4   4 4724.26 256.335  29
   3   4   4 4842.91 278.123  31
  -3  -4  -4 4972.93 389.533  41
   3   4   4 4926.12 255.456  18
   3   4   4 5016.04 281.111  20
   3   4   4 4777.78 248.683  16
   3   4   5 3649.08 206.413  33
   3   4   5 3715.91 228.415  29
   3   4   5 3395.51 298.400  14
   3   4   5 3995.68 227.059  18
   3   4   5 3828.44 237.735  17
   3   4   5 3925.81 244.409  20
   3   4   5 3355.77 213.069  16
   3   4   5 3750.24 239.186  39
   3   4   5 3577.12 217.958  38
   3   4   6 1579.10 142.832  18
   3   4   6 1688.69 149.830  17
   3   4   6 1418.88 137.660  16
   3   4   6 1715.07 154.191  20
   3   4   6 1746.31 162.774  31
   3   4   6 1740.31 157.907  29
   3   4   6 1795.63 162.481  39
   3   4   7 872.526 104.275  20
   3   4   7 696.288 92.8354  17
   3   4   7 772.542 96.8844  18
   3   4   7 1037.59 119.554  29
   3   4   7 1044.12 128.735  28
   3   4   7 945.910 114.858  31
   3   4   8 840.839 88.5570  31
   3   4   8 1134.73 102.795  29
   3   4   8 1028.90 98.3417  39
  -3  -5  12 1160.46 90.9540  21
  -3  -5  11 553.724 88.8640  21
  -3  -5  11 417.608 67.0873  19
  -3  -5  11 487.467 72.8608   3
  -3  -5  11 438.502 69.4418  32
  -3  -5  10 243.742 70.1918  19
  -3  -5  10 119.380 66.9187  32
  -3  -5  10 102.915 63.2365   8
  -3  -5  10 184.834 67.3393   3
  -3  -5   9 170.433 66.3945  13
  -3  -5   9 172.424 71.2267  19
  -3  -5   9 240.238 80.4629  32
  -3  -5   9 219.249 80.3566   8
   3   5  -9 170.695 66.5554   9
  -3  -5   9 139.355 72.3357   3
   3   5  -8 6805.24 487.986  42
  -3  -5   8 7037.51 419.411  44
  -3  -5   8 7237.36 321.039   8
   3   5  -8 6379.35 306.790   9
  -3  -5   8 7364.24 317.056   3
  -3  -5   8 7034.61 313.911  13
   3   5  -7 2929.10 199.556   9
  -3  -5   7 2509.41 180.453   3
  -3  -5   7 2621.69 186.231  13
   3   5  -6 2918.42 303.076  42
  -3  -5   6 3226.02 264.655  44
  -3  -5   6 2917.47 243.966  41
  -3  -5   6 3314.17 299.109   7
  -3  -5   6 3001.61 194.099   8
   3   5  -6 2797.29 201.885   9
  -3  -5   6 2984.44 240.880   4
  -3  -5   6 3026.50 198.613  13
  -3  -5   5 2635.01 239.033  41
   3   5  -5 2913.48 275.173  42
  -3  -5   5 2949.83 246.973  44
  -3  -5   5 2853.59 273.350  40
  -3  -5   5 2572.91 183.907  13
  -3  -5   5 2762.50 265.052   7
  -3  -5   5 2836.51 182.869   8
   3   5  -5 2816.71 198.047   9
  -3  -5   5 2995.33 241.499   4
   3   5  -4 7450.61 407.279  34
   3   5  -4 7451.68 423.408  42
  -3  -5   4 7343.58 425.564  40
  -3  -5   4 7188.69 398.595  41
  -3  -5   4 6968.88 377.256  44
  -3  -5   4 6596.14 297.757   8
  -3  -5   4 6790.04 405.406   7
   3   5  -4 6476.50 318.397   9
  -3  -5   4 7288.39 391.130   4
   3   5  -3 7197.38 309.856  33
   3   5  -3 8369.00 427.926  42
  -3  -5   3 7952.61 433.331  40
  -3  -5   3 8330.85 433.243  41
  -3  -5   3 7749.39 386.443  44
  -3  -5   3 6904.14 304.516   8
   3   5  -3 7686.58 332.318   9
   3   5  -3 7921.33 424.961  34
  -3  -5   2 9078.68 451.746   4
  -3  -5   2 9663.06 487.165  41
  -3  -5   2 9711.95 476.780  40
  -3  -5   2 9548.62 422.778  44
   3   5  -2 10645.8 468.467  42
   3   5  -2 9119.33 367.072  33
  -3  -5   2 8718.48 346.015   8
   3   5  -2 9172.32 367.254   9
   3   5  -2 8680.82 353.975  20
  -3  -5   1 6688.46 375.258   4
   3   5  -1 7191.67 399.233  34
  -3  -5   1 6870.27 334.104  44
  -3  -5   1 6817.95 385.308  40
   3   5  -1 6362.66 303.120  33
   3   5  -1 6650.54 290.088   9
   3   5  -1 6943.72 303.820  20
   3   5  -1 7101.53 299.429  17
  -3  -5   0 2892.59 236.883   4
   3   5   0 2720.02 237.070  34
   3   5   0 2286.77 160.491  39
  -3  -5   0 2919.77 270.946  41
  -3  -5   0 2648.51 236.206  40
   3   5   0 2785.46 189.484  33
   3   5   0 2550.46 172.064  31
   3   5   0 2409.55 158.826   9
   3   5   0 2677.50 184.172  20
   3   5   0 2818.31 186.621  17
   3   5   0 2790.46 179.770  18
  -3  -5  -1 1351.22 168.684   4
  -3  -5  -1 1049.99 159.408  40
  -3  -5  -1 1375.14 202.443  41
   3   5   1 983.200 114.438  39
   3   5   1 1163.17 131.883  38
   3   5   1 1041.11 124.754  31
   3   5   1 963.799 97.7057   9
   3   5   1 1022.11 128.963  20
   3   5   1 984.276 100.039  16
   3   5   1 1289.58 132.502  17
   3   5   1 1300.97 125.954  18
  -3  -5  -2 584.757 161.617  41
   3   5   2 569.177 101.765  39
   3   5   2 466.534 79.0649  16
   3   5   2 600.306 121.889  14
   3   5   2 659.830 109.730  31
   3   5   2 897.522 143.847  28
   3   5   2 590.182 107.636  33
  -3  -5  -2 568.714 116.863   4
   3   5   2 697.130 100.942  18
   3   5   2 648.938 120.391  20
   3   5   2 660.684 111.816  17
   3   5   3 2297.21 179.417  39
   3   5   3 2712.69 196.755  38
   3   5   3 1938.67 212.868  14
   3   5   3 2252.83 145.801  12
   3   5   3 2283.26 179.877  33
   3   5   3 2529.50 193.273  31
   3   5   3 2068.56 160.829  29
  -3  -5  -3 2446.81 281.857  41
   3   5   3 2172.64 160.227  16
   3   5   3 2299.02 168.863  18
   3   5   3 2282.44 184.663  17
   3   5   4 3920.06 238.095  39
   3   5   4 3711.72 231.497  38
   3   5   4 3702.31 192.613  12
   3   5   4 2848.69 267.177  14
   3   5   4 3617.28 218.646  33
   3   5   4 3697.24 244.080  31
   3   5   4 3746.60 220.154  29
  -3  -5  -4 3102.35 313.780  41
   3   5   4 4108.95 248.954  20
   3   5   4 3591.51 218.880  18
   3   5   4 3827.22 215.698  16
   3   5   5 6349.19 306.973  17
   3   5   5 6042.95 288.223  18
   3   5   5 6347.20 307.359  20
   3   5   5 5644.02 272.964  16
   3   5   5 5997.09 309.832  31
   3   5   5 6036.49 288.349  29
   3   5   5 5973.46 300.441  39
   3   5   5 5779.69 285.076  38
   3   5   6 714.242 93.0413  16
   3   5   6 582.904 93.7943  20
   3   5   6 419.552 85.1365  18
   3   5   6 510.113 90.8894  17
   3   5   6 671.403 100.524  29
   3   5   6 598.972 102.453  39
   3   5   7 1348.94 105.101  17
   3   5   7 1347.71 103.021  18
   3   5   7 1334.49 115.427  31
   3   5   7 1492.74 118.486  39
   3   5   8 1240.98 72.5040  31
  -3  -6  12 856.593 60.5612  21
  -3  -6  11 560.203 76.9551  21
  -3  -6  11 640.255 70.4271   3
  -3  -6  10 211.202 55.8175  32
  -3  -6  10 315.999 68.5519   8
  -3  -6  10 310.422 69.9490   3
  -3  -6   9 846.756 99.6845  32
   3   6  -9 880.617 97.4032   9
  -3  -6   9 976.460 114.330   3
  -3  -6   9 1009.43 110.222  13
  -3  -6   8 3918.30 221.582   8
   3   6  -8 3479.27 207.219   9
  -3  -6   8 3455.25 208.091   3
  -3  -6   8 3805.74 219.781  13
   3   6  -7 2470.47 295.150  42
  -3  -6   7 2184.47 239.899  44
  -3  -6   7 2881.99 190.444   8
   3   6  -7 2504.13 181.798   9
  -3  -6   7 1941.04 243.655   7
  -3  -6   7 2731.52 189.569   3
  -3  -6   7 2662.51 191.903  13
   3   6  -6 1442.53 220.031  42
  -3  -6   6 1264.11 186.221  44
  -3  -6   6 1255.35 178.784  41
  -3  -6   6 1336.10 210.056   7
  -3  -6   6 1283.47 132.915   8
   3   6  -6 1234.76 139.853   9
  -3  -6   6 1246.02 175.663   4
  -3  -6   6 1541.48 154.287  13
   3   6  -5 3476.91 319.358  42
  -3  -6   5 3390.70 295.368  41
  -3  -6   5 3566.22 284.587  44
  -3  -6   5 3686.81 322.099   7
  -3  -6   5 3434.85 212.371   8
   3   6  -5 3746.35 232.236   9
  -3  -6   5 3996.23 300.755   4
  -3  -6   4 2794.62 278.615  40
  -3  -6   4 3494.58 300.258  41
  -3  -6   4 3322.35 263.534  44
   3   6  -4 3361.70 296.902  42
  -3  -6   4 3380.68 217.812  13
  -3  -6   4 3224.76 197.810   8
  -3  -6   4 3238.32 292.285   7
   3   6  -4 3184.68 211.432   9
  -3  -6   4 3711.08 289.591   4
   3   6  -3 4678.25 248.862  33
  -3  -6   3 4828.65 351.979  40
  -3  -6   3 5557.84 378.621  41
  -3  -6   3 5207.43 321.925  44
   3   6  -3 6030.77 377.004  42
  -3  -6   3 4952.95 244.955   8
  -3  -6   3 4981.38 346.511   7
   3   6  -3 5178.74 269.992   9
   3   6  -3 4684.24 252.159  38
   3   6  -2 7427.13 333.474  38
  -3  -6   2 8143.29 474.284  41
  -3  -6   2 7546.79 436.987  40
  -3  -6   2 6965.18 373.807  44
   3   6  -2 7270.54 331.755  33
   3   6  -2 7356.78 326.178   9
  -3  -6   2 7743.41 432.166   4
  -3  -6   1 7630.11 429.860   4
   3   6  -1 7950.80 354.401  38
  -3  -6   1 7372.19 426.261  40
   3   6  -1 7515.13 346.629  33
   3   6  -1 7718.36 325.978   9
   3   6  -1 7814.26 346.497  20
   3   6  -1 7024.89 318.533  17
  -3  -6   0 5586.16 361.427   4
   3   6   0 4911.96 248.340  39
   3   6   0 5335.82 289.539  38
  -3  -6   0 5140.49 392.983  41
   3   6   0 5445.24 267.189  31
   3   6   0 5363.26 286.748  33
   3   6   0 5565.35 252.497   9
   3   6   0 5360.67 286.534  20
   3   6   0 5079.27 269.207  17
   3   6   0 5505.73 281.518  18
  -3  -6  -1 1499.43 190.842   4
   3   6   1 1406.09 136.630  39
   3   6   1 1568.42 160.211  38
  -3  -6  -1 1682.82 237.061  41
   3   6   1 1517.44 147.273  31
   3   6   1 1422.53 117.429   9
   3   6   1 1571.24 151.846  17
   3   6   1 1763.88 150.349  18
   3   6   1 1631.05 163.715  20
   3   6   1 1331.77 119.065  16
   3   6   2 1440.36 150.990  33
   3   6   2 1303.08 146.324  31
  -3  -6  -2 1360.49 225.994  41
   3   6   2 1486.13 139.377  39
   3   6   2 1349.06 145.453  17
   3   6   2 1653.56 151.982  18
   3   6   2 1157.88 115.467  16
   3   6   2 1473.85 163.074  20
   3   6   3 1966.71 174.354  31
   3   6   3 1811.26 134.890  37
   3   6   3 1824.12 158.729  39
   3   6   3 2246.23 182.680  38
   3   6   3 1962.51 172.010  17
   3   6   3 2019.22 165.175  18
   3   6   3 1814.89 142.292  16
   3   6   4 1444.86 158.960  31
   3   6   4 1351.46 138.321  39
   3   6   4 1276.70 138.970  38
   3   6   4 1568.19 148.947  17
   3   6   4 1313.80 131.270  18
   3   6   4 1327.51 144.841  20
   3   6   4 1284.35 120.998  16
   3   6   5 3605.51 222.547  31
   3   6   5 3929.81 215.078  39
   3   6   5 3792.40 208.202  38
   3   6   5 3786.22 206.505  18
   3   6   5 3864.63 216.898  20
   3   6   6 3063.38 166.857  39
   3   6   6 2982.00 157.320  18
   3   6   6 2703.15 161.077  17
   3   6   7 640.383 62.6401  31
   3   6   7 653.586 61.6637  39
  -3  -7  11 525.035 48.8365  21
   3   7 -11 703.576 63.0280  10
  -3  -7  10 464.424 67.1124  21
  -3  -7  10 614.799 75.2485   3
   3   7  -9 75.9673 48.8979   9
  -3  -7   9 70.9697 59.3911   8
  -3  -7   9 101.550 61.2768   3
  -3  -7   9 96.6017 62.9522  13
   3   7  -8 356.182 78.9381   9
  -3  -7   8 256.434 76.6908   8
  -3  -7   8 337.041 86.7811   3
  -3  -7   8 338.440 87.9072  13
  -3  -7   7 3767.97 216.596   8
   3   7  -7 4038.62 224.127   9
  -3  -7   7 3945.30 228.341   3
  -3  -7   7 3841.08 230.894  13
  -3  -7   6 2895.35 299.609   7
  -3  -7   6 4099.75 225.312   8
   3   7  -6 3656.75 226.387   9
  -3  -7   6 3887.68 308.135  44
  -3  -7   6 3190.96 291.608  41
   3   7  -6 3446.75 334.695  42
  -3  -7   5 6625.91 441.148  41
  -3  -7   5 6217.00 395.791  44
   3   7  -5 6840.06 464.627  42
  -3  -7   5 6082.71 424.416   7
  -3  -7   5 6760.29 307.359   8
   3   7  -5 7479.35 338.022   9
  -3  -7   5 6979.27 424.363   4
  -3  -7   5 7233.17 339.150  13
  -3  -7   4 4454.81 363.404  41
  -3  -7   4 4200.57 313.097  44
  -3  -7   4 4690.23 265.003  13
  -3  -7   4 4766.06 239.340   8
  -3  -7   4 4190.68 345.752   7
  -3  -7   4 4716.91 348.697   4
  -3  -7   3 3623.33 227.544  13
   3   7  -3 3005.19 194.953  38
  -3  -7   3 3252.75 189.732   8
  -3  -7   3 3149.38 292.321   7
   3   7  -3 3340.21 211.844   9
  -3  -7   3 3344.86 324.622  41
  -3  -7   3 3094.76 293.422  40
  -3  -7   2 3559.90 336.560  41
   3   7  -2 3982.77 232.151  38
  -3  -7   2 3711.12 228.053  13
  -3  -7   2 3176.96 288.937   7
   3   7  -2 3554.55 216.123   9
  -3  -7   2 3501.89 298.519   4
  -3  -7   1 3059.54 321.193  41
   3   7  -1 3304.20 218.158  38
  -3  -7   1 2720.36 272.664   4
   3   7  -1 3098.86 217.322  33
   3   7  -1 3155.73 193.427  17
   3   7  -1 3356.15 219.553  18
   3   7  -1 3198.27 194.839   9
   3   7   0 2002.39 144.526   9
  -3  -7   0 2002.05 273.953  41
   3   7   0 2272.88 185.427  38
   3   7   0 1987.83 158.392  17
   3   7   0 2078.00 167.032  18
   3   7   0 1999.36 157.243  31
   3   7   0 1731.43 129.950  25
  -3  -7   0 2000.57 230.664   4
   3   7   1 1411.21 124.378  39
   3   7   1 1382.01 153.540  38
   3   7   1 1446.13 142.574  17
   3   7   1 1490.11 162.997  20
   3   7   1 1612.97 148.565  18
   3   7   1 1480.70 121.226  16
   3   7   1 1363.27 110.718   9
   3   7   1 1542.06 148.034  31
   3   7   2 714.809 119.496  31
   3   7   2 685.974 94.8336  39
   3   7   2 628.261 92.5786  37
   3   7   2 781.509 121.947  38
   3   7   2 767.172 110.271  18
   3   7   2 771.616 127.278  20
   3   7   2 748.267 112.607  17
   3   7   3 513.145 102.181  31
   3   7   3 320.300 75.3757  39
   3   7   3 384.533 85.3524  18
   3   7   3 509.188 99.7066  17
   3   7   4 2428.11 168.761  31
   3   7   4 2152.10 142.903  39
   3   7   4 2082.80 158.208  38
   3   7   4 2376.50 155.777  18
   3   7   4 2204.06 157.129  17
   3   7   5 3369.92 177.020  31
   3   7   5 3304.86 165.155  18
   3   7   5 3427.27 175.543  17
   3   7   5 3283.08 161.615  39
   3   7   5 3254.36 164.985  38
   3   7   6 3257.01 127.483  18
   3   8 -10 292.842 50.4263  10
  -3  -8  10 282.210 45.2184  13
  -3  -8   9 81.4974 50.9123   3
  -3  -8   9 146.332 50.8007   8
   3   8  -9 126.161 39.7466   9
  -3  -8   9 153.071 56.0088  13
  -3  -8   8 391.080 77.5156   3
  -3  -8   8 320.884 71.1307   8
   3   8  -8 321.743 65.9051   9
  -3  -8   8 407.403 82.5334  13
  -3  -8   7 1712.54 142.304   3
  -3  -8   7 1813.40 134.431   8
   3   8  -7 1672.70 134.825   9
  -3  -8   6 4310.54 243.454  13
  -3  -8   6 4429.71 223.306   8
   3   8  -6 4547.64 237.905   9
  -3  -8   5 4796.67 261.299  13
  -3  -8   5 4670.91 227.776   8
   3   8  -5 4572.23 248.583   9
  -3  -8   4 4696.08 256.412  13
  -3  -8   4 4054.22 208.503   8
  -3  -8   3 2561.53 187.127  13
   3   8  -3 2099.89 156.197  38
   3   8  -3 2648.22 181.634   9
  -3  -8   2 638.913 111.900  13
   3   8  -2 861.924 113.621  38
   3   8  -2 899.829 112.796   9
  -3  -8   1 1152.11 128.124  13
   3   8  -1 1334.91 121.328   9
   3   8  -1 1254.37 138.886  38
   3   8   0 2196.05 176.659  38
   3   8   0 2386.09 175.793  18
   3   8   0 2139.21 152.063  17
   3   8   0 2043.26 135.765   9
   3   8   0 2166.47 150.317  31
   3   8   1 2900.13 178.976  31
   3   8   1 3306.14 195.996  37
   3   8   1 3306.36 212.620  38
   3   8   1 3027.62 194.611  18
   3   8   1 3186.86 186.646  17
   3   8   2 1817.65 139.875  31
   3   8   2 1815.69 154.581  38
   3   8   2 1946.67 145.076  18
   3   8   2 1946.80 141.678  17
   3   8   3 1428.46 118.970  31
   3   8   3 1435.39 114.775  18
   3   8   3 1504.47 120.485  17
   3   8   4 1036.95 90.2367  38
   3   8   4 1049.63 86.7420  18
   3   8   4 980.001 86.6108  17
   3   8   5 1172.59 68.6168  17
   3   9  -9 388.347 50.1412  10
  -3  -9   9 500.223 56.0473  13
   3   9  -8 656.297 70.7161  10
   3   9  -8 639.617 63.1757   9
  -3  -9   7 1452.31 114.233   3
   3   9  -7 1139.85 97.0716  10
   3   9  -7 1538.09 107.423   9
  -3  -9   7 1434.66 98.9798   8
  -3  -9   7 1499.09 119.230  13
  -3  -9   6 4364.63 209.895   3
  -3  -9   6 3728.15 202.682  13
  -3  -9   6 3635.10 171.632   8
   3   9  -6 4008.76 196.728   9
  -3  -9   5 6945.44 298.569  13
   3   9  -5 6611.24 284.693   9
  -3  -9   4 3074.39 188.950  13
   3   9  -4 3434.65 209.310  18
   3   9  -3 1084.62 106.078   9
  -3  -9   3 880.412 109.243  13
   3   9  -2 424.589 76.1301  38
   3   9  -2 447.462 74.5528   9
  -3  -9   2 412.763 78.7937  13
   3   9  -1 543.118 75.0543   9
   3   9  -1 600.455 91.5456  38
   3   9   0 995.794 107.324  37
   3   9   0 933.439 106.461  38
   3   9   1 2509.19 155.661  38
   3   9   1 2372.66 138.744  37
   3   9   1 2065.30 119.312  17
   3   9   2 1529.31 110.732  38
   3   9   2 1632.87 106.920  18
   3   9   3 862.431 71.7939  38
   3   9   3 856.584 66.0089  18
  -3 -10   8 702.386 50.8040  13
   3  10  -8 457.088 46.4928  18
  -3 -10   7 1120.96 76.9796  13
   3  10  -7 974.976 79.8856  18
   3  10  -7 1037.80 67.9642   9
  -3 -10   6 849.765 77.8754  13
   3  10  -6 754.568 79.3443  18
   3  10  -6 791.170 72.9573  37
   3  10  -6 858.772 73.2923   9
  -3 -10   5 2089.29 121.450  13
   3  10  -5 2332.67 123.358   9
   3  10  -5 2147.94 132.535  18
   3  10  -4 2216.13 135.231  18
  -3 -10   4 1929.17 115.639  13
  -3 -10   3 949.527 79.1641  13
   3  10  -3 1313.54 104.082  18
   3  10  -3 1224.01 90.5676   9
   3  10  -3 1278.14 108.737  37
   3  10  -2 764.348 80.9200  18
   3  10  -1 640.026 72.7314  37
   3  10  -1 533.807 57.3663  38
   3  10   0 452.510 53.1177  38
   3  10   0 561.181 58.0373  37
  -4  12   0 164.825 29.3558  27
   4 -12   0 169.725 44.3242   6
  -4  12   0 177.245 29.2812  12
  -4  12  -1 121.221 29.8627  27
   4 -12   1 181.970 46.8642   6
  -4  12  -1 164.845 32.6715  12
  -4  12  -2 411.562 42.6231  27
  -4  12  -2 420.303 45.2462  12
   4 -12   2 506.176 48.0091  11
  -4  12  -3 507.337 45.0899  12
   4 -12   3 531.723 48.8706  11
  -4  11   3 520.594 54.5749  27
  -4  11   3 427.594 47.2445  12
  -4  11   2 746.590 67.7418  16
  -4  11   2 740.910 60.4343  25
   4 -11  -2 786.740 88.2158   6
  -4  11   2 869.279 73.1376  12
  -4  11   1 910.306 84.2728  16
  -4  11   1 936.416 71.7921  25
  -4  11   1 1038.32 87.6087  24
  -4  11   1 946.553 81.9263   2
  -4  11   1 1044.97 87.6117  12
  -4  11   0 752.572 65.2706  25
  -4  11   0 893.541 83.7648  24
  -4  11   0 965.941 86.6294   2
  -4  11   0 979.575 89.5809  12
  -4  11   0 932.238 87.9147  16
   4 -11   0 887.273 92.4375  11
   4 -11   1 260.824 68.1861  11
  -4  11  -1 194.816 49.3657  24
  -4  11  -1 240.922 57.1712   2
  -4  11  -1 289.387 61.2329  16
  -4  11  -1 158.002 56.4845  12
  -4  11  -2 555.411 60.7572  10
   4 -11   2 589.527 84.8632  11
  -4  11  -2 577.552 60.5088  24
  -4  11  -2 671.765 75.2840   2
  -4  11  -2 498.380 74.1156  16
  -4  11  -2 689.177 82.5299  12
  -4  11  -3 960.810 75.0447  10
   4 -11   3 1000.11 96.3428  11
  -4  11  -3 911.910 81.1825   2
  -4  11  -3 945.057 90.8555  16
  -4  11  -3 890.423 90.1951  12
  -4  11  -4 2066.77 105.791  10
  -4  11  -4 1984.54 121.470  16
  -4  11  -4 1799.25 118.174  12
  -4  11  -5 1383.61 94.1267  12
   4 -11   5 1564.26 94.0122  11
  -4  11  -6 595.821 51.8735  16
  -4  11  -6 775.648 58.0031  12
  -4  10   5 825.811 64.3899  25
  -4  10   5 844.052 60.8851  12
  -4  10   4 1647.54 103.861  25
  -4  10   4 1528.18 97.2267  16
  -4  10   4 1466.64 98.2152  12
  -4  10   3 526.169 71.2893  25
  -4  10   3 463.807 80.3528  24
  -4  10   3 389.468 65.4530  16
  -4  10   3 421.412 68.1334  15
  -4  10   3 452.635 68.9505  12
   4 -10  -3 514.865 93.1300   6
  -4  10   2 983.385 108.007  24
  -4  10   2 1143.59 98.4045  25
  -4  10   2 992.998 100.950  16
  -4  10   2 1020.52 103.044  12
  -4  10   2 1010.08 96.0136   2
  -4  10   1 2086.64 148.094  24
  -4  10   1 2039.74 132.087  25
  -4  10   1 2146.60 147.981  16
  -4  10   1 2007.16 147.278  12
   4 -10  -1 1998.47 152.700  11
  -4  10   1 2019.65 140.104   2
  -4  10   0 2298.69 140.075  25
  -4  10   0 2375.97 156.573  24
  -4  10   0 2507.39 164.380  16
  -4  10   0 2314.01 163.927  12
   4 -10   0 2506.53 178.266  11
  -4  10  -1 970.133 111.579  16
  -4  10  -1 1064.62 118.953  12
  -4  10  -1 818.584 86.6603  25
  -4  10  -1 1048.25 104.111  24
  -4  10  -1 1127.35 112.533   2
  -4  10  -1 1047.83 96.0856  10
   4 -10   1 781.705 113.599  11
  -4  10  -2 847.189 111.025  12
  -4  10  -2 862.132 89.4303  24
  -4  10  -2 1085.84 110.438   2
  -4  10  -2 926.125 93.7397  10
   4 -10   2 857.950 118.397  11
  -4  10  -3 1298.67 110.129  10
   4 -10   3 1627.95 140.892  11
  -4  10  -3 1492.82 119.834   2
  -4  10  -3 1250.65 126.054  12
  -4  10  -4 1221.58 101.863   2
  -4  10  -4 1056.95 114.977  12
   4 -10   5 2578.02 151.539  11
  -4  10  -5 2673.44 142.539  10
   4 -10   6 1617.07 109.702  29
  -4  10  -6 1693.98 118.100  12
  -4  10  -7 535.539 49.7950  10
  -4  10  -7 440.974 55.6445  12
  -4   9   7 876.742 60.3055  25
  -4   9   6 2109.44 117.874  25
  -4   9   6 1940.06 103.532  12
  -4   9   5 2595.71 153.255  27
  -4   9   5 2562.26 149.693  25
  -4   9   5 2297.70 133.546  16
  -4   9   5 2370.56 140.643  15
  -4   9   5 2557.22 140.970  12
  -4   9   4 1864.36 134.601  16
  -4   9   4 1887.80 154.344  24
  -4   9   4 2079.28 147.985  27
  -4   9   4 2187.48 144.999  25
  -4   9   4 2210.22 144.535  15
  -4   9   4 1892.79 138.012  12
   4  -9  -4 1829.84 143.429   6
  -4   9   3 1297.46 119.254  25
  -4   9   3 1119.90 127.727  24
  -4   9   3 1448.53 132.482  27
  -4   9   3 1262.37 119.862  16
  -4   9   3 1318.77 122.146  12
  -4   9   3 1110.85 106.726   2
  -4   9   2 526.258 90.7318  16
  -4   9   2 606.822 99.2079  12
  -4   9   2 699.253 109.704  24
  -4   9   2 638.678 94.0023  25
  -4   9   2 618.401 94.2616   2
   4  -9  -2 550.327 99.1953  11
  -4   9   1 297.576 81.5357  16
  -4   9   1 396.121 93.4655  12
  -4   9   1 389.979 78.3828  25
  -4   9   1 458.803 93.8091  24
  -4   9   1 349.270 80.5666   2
  -4   9   1 315.335 63.7746  10
   4  -9  -1 394.881 99.7839  11
  -4   9   0 1540.33 127.682  25
  -4   9   0 1878.24 147.432  24
  -4   9   0 1452.34 139.416  16
  -4   9   0 1518.98 148.810  12
   4  -9   0 1657.85 161.817  11
  -4   9   0 1515.88 125.612  10
  -4   9  -1 3234.62 215.473  12
  -4   9  -1 2899.92 173.887  25
  -4   9  -1 3576.14 199.954  24
  -4   9  -1 3527.84 212.305   2
  -4   9  -1 3467.95 195.189  10
   4  -9   1 3256.18 219.915  11
  -4   9  -2 2346.23 185.234  12
  -4   9  -2 2425.66 157.181  24
  -4   9  -2 2391.49 173.636   2
  -4   9  -2 2570.36 170.067  10
   4  -9   2 2751.66 201.384  11
  -4   9  -3 1184.52 137.829  12
  -4   9  -3 1226.54 122.768   2
   4  -9   4 2353.73 153.807  13
  -4   9  -4 2629.83 161.357   2
   4  -9   4 2349.99 178.267  11
  -4   9  -4 2709.37 173.092  10
   4  -9   5 2713.66 167.247  13
   4  -9   5 3198.77 189.814  11
  -4   9  -5 3281.01 183.623  10
  -4   9  -6 2729.43 151.932  10
   4  -9   6 2676.20 151.258  11
   4  -9   7 1623.21 114.849  29
  -4   9  -7 1725.40 102.565  10
   4  -9   8 90.4485 31.6921  22
  -4   8   8 787.040 68.9379  27
  -4   8   8 742.940 64.1870  25
  -4   8   7 1023.71 94.6062  27
  -4   8   7 1050.45 96.9182  25
  -4   8   7 1073.49 91.7091  15
  -4   8   7 979.912 77.4488  12
  -4   8   6 1507.97 125.865  27
  -4   8   6 1561.69 126.112  25
  -4   8   6 1503.56 122.107  15
  -4   8   6 1492.94 109.943  12
  -4   8   5 3473.08 202.783  27
  -4   8   5 3363.74 197.932  25
  -4   8   5 3261.61 182.158  16
  -4   8   5 3426.98 194.471  15
  -4   8   5 3299.98 185.592  12
  -4   8   4 3014.50 183.925  16
  -4   8   4 2931.53 184.593  12
  -4   8   4 2804.43 166.083   2
   4  -8  -4 3268.77 212.224   6
  -4   8   4 3064.77 193.057  25
  -4   8   4 3318.27 217.007  24
  -4   8   4 3413.94 204.384  27
  -4   8   3 1480.30 138.334  12
  -4   8   3 1463.05 131.523  16
  -4   8   3 1604.69 138.608  25
  -4   8   3 1596.86 151.824  24
  -4   8   3 1317.68 125.648   2
   4  -8  -2 151.644 86.7227  11
  -4   8   2 111.523 52.4465  10
  -4   8   2 108.720 65.7683  16
  -4   8   2 42.8083 67.0959  12
   4  -8  -2 89.7671 127.109  36
  -4   8   2 142.639 65.8090  25
  -4   8   2 139.295 76.0001  24
   4  -8  -2 182.402 127.834   5
  -4   8   2 212.881 108.952   1
  -4   8   1 1059.66 110.796  10
   4  -8  -1 1070.33 135.770  11
  -4   8   1 1226.63 126.258  16
  -4   8   1 1093.63 128.977  12
   4  -8  -1 1093.07 213.433  36
  -4   8   1 1264.84 120.685  25
  -4   8   1 1196.33 130.823  24
  -4   8   1 1270.97 188.183   1
   4  -8  -1 1250.62 218.720   5
   4  -8   0 3401.46 229.181  11
  -4   8   0 3591.62 207.049  10
  -4   8   0 3768.24 231.895  12
   4  -8   0 3943.36 344.987  36
  -4   8   0 3905.62 204.553  25
  -4   8   0 3940.70 220.216  24
   4  -8   0 3739.62 360.200   5
   4  -8   1 4903.93 282.323  11
  -4   8  -1 5172.99 258.759  10
  -4   8  -1 5237.77 282.161  12
  -4   8  -1 5306.54 254.189  24
   4  -8   1 4996.52 366.367  36
  -4   8  -1 5302.98 368.246   1
   4  -8   2 6680.27 464.897   5
  -4   8  -2 6872.95 418.559   1
   4  -8   2 6818.67 337.712  11
  -4   8  -2 6669.34 309.909  10
   4  -8   3 1115.60 118.309  13
   4  -8   3 1453.28 217.557   5
  -4   8  -3 1331.11 186.848   1
  -4   8  -3 1303.24 129.662   2
  -4   8  -3 1350.11 136.080  10
   4  -8   4 1139.28 123.996  13
  -4   8  -4 1023.82 114.967   2
  -4   8  -4 1063.81 119.466  10
   4  -8   4 1139.57 140.359  11
   4  -8   5 2452.70 172.414  13
  -4   8  -5 2322.66 167.001  10
   4  -8   5 2229.19 169.376  11
   4  -8   5 2029.07 153.475  22
   4  -8   6 2456.15 167.473  13
  -4   8  -6 2540.36 160.582  10
   4  -8   6 2220.84 152.572  11
   4  -8   6 2075.13 149.422  28
   4  -8   6 2180.36 156.716  22
   4  -8   7 1100.29 114.468  29
  -4   8  -7 926.895 88.6337  10
   4  -8   7 926.859 99.2707  28
   4  -8   7 1148.38 108.870  22
   4  -8   8 469.491 71.0389  29
   4  -8   8 445.191 62.9595  28
   4  -8   8 588.728 76.8377  22
  -4   8  -8 385.005 46.1106  10
   4  -8   9 30.1688 32.9457  22
  -4   7   9 592.469 58.7865  15
  -4   7   9 479.272 60.0106  27
  -4   7   8 3000.84 159.122  15
  -4   7   8 3271.78 169.656  27
  -4   7   8 2743.33 159.310  25
  -4   7   7 1512.97 127.352  15
  -4   7   7 1433.51 107.576  12
  -4   7   7 1594.77 133.101  27
  -4   7   7 1461.18 126.369  25
  -4   7   6 2764.61 177.896  15
  -4   7   6 2363.64 153.747  12
  -4   7   6 2554.76 177.024  27
  -4   7   6 2173.87 149.163  26
  -4   7   6 2575.31 176.940  25
  -4   7   5 3175.44 200.157  15
  -4   7   5 2994.86 183.388  12
  -4   7   5 3183.66 200.830  27
  -4   7   5 2986.80 194.222  25
  -4   7   5 2692.42 173.390  16
   4  -7  -4 2255.66 296.200  36
  -4   7   4 2304.22 162.702  12
  -4   7   4 1833.25 199.446   1
  -4   7   4 2386.87 169.437  25
  -4   7   4 2346.86 184.257  24
  -4   7   4 2299.70 171.039  27
  -4   7   4 1999.43 153.015  16
  -4   7   3 1519.35 119.218  10
  -4   7   3 1612.73 141.344  12
  -4   7   3 1447.50 131.794  16
  -4   7   3 1709.56 140.333  25
  -4   7   3 1727.04 154.364  24
  -4   7   3 1606.44 194.424   1
   4  -7  -3 1363.80 213.022   5
  -4   7   2 891.816 153.589   1
   4  -7  -2 734.395 173.744   5
   4  -7  -2 698.646 189.670  36
  -4   7   2 884.378 113.876  45
  -4   7   2 722.991 96.1519  16
  -4   7   2 756.305 108.229  12
  -4   7   2 850.862 102.642  25
  -4   7   2 837.194 116.189  24
  -4   7   2 801.231 97.6697  10
   4  -7  -2 849.927 121.182  11
  -4   7   1 522.585 132.510   1
   4  -7  -1 527.787 156.539   5
   4  -7  -1 1026.61 204.323  36
  -4   7   1 808.949 112.800  45
  -4   7   1 749.093 108.386  12
  -4   7   1 740.829 92.7618  25
  -4   7   1 779.718 106.186  24
  -4   7   1 716.964 96.6177  10
   4  -7  -1 643.902 116.177  11
  -4   7   0 1715.60 174.901  35
  -4   7   0 1947.02 149.783  10
   4  -7   0 1659.15 162.960  11
  -4   7   0 1685.42 153.858  12
  -4   7   0 2017.96 150.192  24
  -4   7   0 1890.46 223.268   1
   4  -7   0 1697.24 243.416   5
  -4   7  -1 6605.78 403.733   1
   4  -7   1 7069.30 462.700   5
  -4   7  -1 6640.66 370.455  35
   4  -7   1 6464.63 401.537  36
  -4   7  -1 6651.27 306.527  45
  -4   7  -1 6905.81 289.256  24
   4  -7   1 6212.61 317.090  11
  -4   7  -1 6540.75 303.109  10
   4  -7   2 7025.72 300.698  13
  -4   7  -2 7473.14 326.347  45
  -4   7  -2 6711.12 412.371   1
   4  -7   2 7692.10 472.940   5
  -4   7  -2 7158.78 406.586  35
   4  -7   3 7110.61 318.750  13
  -4   7  -3 7919.11 443.654  35
   4  -7   3 7916.53 356.410  11
  -4   7  -3 7587.10 336.671  10
   4  -7   3 7494.02 461.972   5
  -4   7  -3 7181.01 420.183   1
   4  -7   4 799.426 112.094  13
  -4   7  -4 749.867 153.908  35
  -4   7  -4 940.665 115.930  10
   4  -7   4 828.931 122.163  11
  -4   7  -4 894.429 155.682   1
   4  -7   4 757.131 150.993   5
   4  -7   5 2807.79 192.427  11
  -4   7  -5 3182.90 199.213  10
   4  -7   5 3190.81 206.188  13
  -4   7  -5 2678.53 268.354  35
   4  -7   5 3115.64 200.872  22
   4  -7   5 2950.55 183.564   6
   4  -7   6 1487.10 143.634  13
   4  -7   6 1462.87 138.330  28
   4  -7   6 1361.14 139.257  22
  -4   7  -6 1273.66 121.170  10
   4  -7   6 1246.26 119.137  11
   4  -7   7 1245.89 123.828  28
   4  -7   7 1409.77 134.092  22
  -4   7  -7 1082.69 99.3509  10
   4  -7   7 1316.44 138.988  29
   4  -7   8 970.358 107.205  29
   4  -7   8 803.248 101.932  22
   4  -7   8 853.562 97.2771  28
   4  -7   9 305.256 53.7418  29
   4  -7   9 220.062 52.5675  28
   4  -7   9 301.853 60.9405  22
  -4   6  10 1250.83 76.5026  15
  -4   6  10 1013.59 73.8526  27
  -4   6   9 1264.52 105.191  30
  -4   6   9 1226.21 103.159  15
  -4   6   9 1326.76 105.685  27
  -4   6   9 1086.07 102.143  25
  -4   6   8 2832.18 170.929  30
  -4   6   8 2751.61 173.157  15
  -4   6   8 2713.70 143.769  12
  -4   6   8 2711.92 173.121  27
  -4   6   8 2734.24 154.520  26
  -4   6   8 2479.96 170.895  25
  -4   6   7 2283.96 166.485  30
  -4   6   7 2132.03 147.744  23
  -4   6   7 2253.84 168.356  27
  -4   6   7 2160.41 153.323  26
  -4   6   7 2195.87 165.517  25
  -4   6   7 2365.24 169.190  15
  -4   6   7 2088.82 141.716  12
  -4   6   6 1002.99 119.951  30
  -4   6   6 1198.89 114.706  12
  -4   6   6 1073.93 113.946  23
  -4   6   6 1174.43 128.026  27
  -4   6   6 1211.28 133.040  25
   4  -6  -6 988.062 220.243  36
  -4   6   5 1001.56 112.516  30
  -4   6   5 1079.49 113.815  12
  -4   6   5 1114.06 126.065  27
  -4   6   5 1044.32 110.263  23
  -4   6   5 955.259 121.073  25
   4  -6  -5 926.199 217.349  36
  -4   6   4 3584.60 271.827   1
   4  -6  -4 3308.58 308.741   5
  -4   6   4 4213.09 205.381  45
   4  -6  -4 4919.10 397.362  36
  -4   6   4 3841.30 205.100  30
  -4   6   4 4104.80 219.883  25
  -4   6   4 3998.37 235.669  24
  -4   6   4 4143.14 228.204  27
  -4   6   4 3658.78 206.899  12
  -4   6   4 3586.05 186.853  10
  -4   6   3 3116.22 256.643   1
   4  -6  -3 3388.13 301.162   5
  -4   6   3 3682.65 196.692  45
  -4   6   3 3326.23 225.637  43
  -4   6   3 3120.06 189.412  12
   4  -6  -3 2916.80 191.856  11
  -4   6   3 3150.60 186.561  25
  -4   6   3 3616.98 212.101  24
  -4   6   3 3129.32 176.595  10
   4  -6  -2 3715.26 313.968   5
  -4   6   2 3389.24 268.244   1
   4  -6  -2 3344.10 315.236  36
  -4   6   2 3544.89 196.238  45
  -4   6   2 3011.56 191.025  12
  -4   6   2 3738.17 208.768  24
  -4   6   2 3402.81 186.810  10
   4  -6  -2 3206.15 202.484  11
   4  -6  -1 2914.73 282.589   5
  -4   6   1 3073.21 262.092   1
   4  -6  -1 3752.39 309.728  36
  -4   6   1 3257.07 234.524  35
  -4   6   1 3111.79 192.194  45
  -4   6   1 2906.57 185.575  12
  -4   6   1 3337.96 190.319  24
   4  -6  -1 3097.05 200.846  11
  -4   6   1 3236.77 184.273  10
   4  -6   0 2333.07 252.935   5
  -4   6   0 2126.36 226.521   1
  -4   6   0 2198.83 163.727  45
  -4   6   0 2366.50 152.864  24
   4  -6   0 2432.22 244.880  36
  -4   6   0 2352.53 208.569  35
   4  -6   0 2321.28 178.402  11
  -4   6   0 2552.90 165.915  10
  -4   6  -1 6217.03 356.978  35
   4  -6   1 6054.83 362.807  36
  -4   6  -1 5811.36 270.621  45
   4  -6   1 6511.06 406.786   5
  -4   6  -1 5519.02 354.674   1
   4  -6   1 5793.88 289.113  11
   4  -6   2 9378.70 455.217  36
  -4   6  -2 11438.0 526.017  35
  -4   6  -2 10867.6 400.349  45
   4  -6   2 9921.28 382.156  13
   4  -6   2 10324.1 534.071   5
  -4   6  -2 10067.2 497.606   1
   4  -6   2 10191.8 419.483  11
  -4   6  -2 10646.3 406.558  10
  -4   6  -3 15075.4 650.204  35
  -4   6  -3 13616.2 490.442  45
   4  -6   3 14134.5 501.802  13
  -4   6  -3 14764.2 616.854   1
   4  -6   3 14645.4 650.851   5
   4  -6   3 13562.1 515.024  11
  -4   6  -3 13949.6 506.182  10
  -4   6  -4 271.598 115.989  35
  -4   6  -4 298.443 80.9223  45
   4  -6   4 340.953 89.1655  13
   4  -6   4 178.079 82.6775  11
  -4   6  -4 354.060 84.2544  10
  -4   6  -4 343.199 109.857   1
   4  -6   4 371.259 119.379   5
  -4   6  -5 555.701 143.232  35
   4  -6   5 656.985 112.012  22
  -4   6  -5 566.052 93.5786  10
   4  -6   5 640.909 101.824  11
   4  -6   5 718.808 113.031  13
  -4   6  -6 762.111 162.743  35
   4  -6   6 713.373 109.950  13
   4  -6   6 619.102 87.6772  11
   4  -6   6 829.796 120.826  28
   4  -6   6 837.071 121.985  22
  -4   6  -6 591.992 90.9405  10
   4  -6   7 778.522 115.707  28
   4  -6   7 977.383 125.284  22
  -4   6  -7 725.268 84.8590  10
   4  -6   7 1034.98 135.127  29
   4  -6   8 983.722 120.154  29
   4  -6   8 1045.98 113.834  28
   4  -6   8 1130.49 124.235  22
   4  -6   9 1807.85 122.710  29
   4  -6   9 1692.24 122.046  28
   4  -6   9 1802.06 128.601  22
   4  -6  10 754.734 60.1395  28
  -4   5  10 1142.69 105.164  30
  -4   5  10 1221.77 102.113  15
  -4   5   9 4423.56 222.055  30
  -4   5   9 3680.94 205.662  15
  -4   5   9 4103.14 202.725  23
  -4   5   9 3990.01 208.764  27
  -4   5   9 3461.81 200.005  25
  -4   5   8 3879.39 215.310  23
  -4   5   8 3973.80 224.339  27
  -4   5   8 3525.82 202.457  26
  -4   5   8 3476.14 218.566  25
  -4   5   8 4022.38 229.411  30
  -4   5   7 4024.04 232.765  30
  -4   5   7 3719.74 193.247  12
  -4   5   7 3624.80 217.142  23
  -4   5   7 3626.73 221.687  27
  -4   5   7 3487.48 208.284  26
  -4   5   7 3557.84 218.340  25
   4  -5  -7 3354.95 344.847  36
  -4   5   6 1473.68 142.620  30
  -4   5   6 1514.82 142.462  15
  -4   5   6 1180.97 113.716  12
  -4   5   6 1461.26 139.852  27
  -4   5   6 1377.77 135.588  23
  -4   5   6 1278.12 132.749  25
   4  -5  -6 1104.63 219.298  36
   4  -5  -5 680.003 181.204  36
  -4   5   5 555.639 74.3126  45
  -4   5   5 536.395 96.3763  30
  -4   5   5 582.100 91.5709  25
  -4   5   5 549.530 96.0867  27
  -4   5   5 435.172 96.2934   1
  -4   5   4 461.558 109.201   1
   4  -5  -4 443.174 132.023   5
  -4   5   4 548.092 81.8203  45
  -4   5   4 528.605 95.6823  43
   4  -5  -4 486.874 165.526  36
  -4   5   4 568.917 91.4970  30
  -4   5   4 402.842 76.2485  25
  -4   5   4 532.820 92.0821  24
  -4   5   4 539.144 79.4956  10
   4  -5  -3 3740.47 294.149   5
  -4   5   3 3401.38 257.418   1
  -4   5   3 3687.19 187.307  45
  -4   5   3 3987.87 237.568  43
   4  -5  -3 3236.73 194.854  11
  -4   5   3 3202.59 180.418  30
  -4   5   3 3327.65 195.701  24
  -4   5   3 3251.04 179.144  10
  -4   5   2 8083.48 311.791  45
   4  -5  -2 7884.98 438.919   5
  -4   5   2 7472.82 402.786   1
   4  -5  -2 7950.87 454.819  36
  -4   5   2 8360.20 391.700  35
  -4   5   2 7835.28 316.894  24
  -4   5   2 8172.88 310.543  10
   4  -5  -2 7040.93 316.805  11
  -4   5   1 2182.52 143.260  10
   4  -5  -1 1756.19 147.201  11
  -4   5   1 2043.86 189.134  35
   4  -5  -1 2552.00 239.783  36
   4  -5  -1 2268.58 234.887   5
  -4   5   0 4410.01 281.196  35
   4  -5   0 4318.67 299.362  36
  -4   5   0 4249.60 211.252  45
   4  -5   0 4197.73 224.927  11
  -4   5   0 3836.39 282.975   1
  -4   5  -1 7995.11 405.702  35
   4  -5   1 7130.77 379.574  36
   4  -5   1 7920.49 435.886   5
  -4   5  -1 6658.36 379.706   1
  -4   5  -1 7669.99 303.364  45
  -4   5  -1 7073.23 301.889  10
   4  -5   2 10441.0 453.067  36
  -4   5  -2 11965.4 533.759  35
   4  -5   2 11075.8 531.380   5
  -4   5  -2 10765.9 495.384   1
   4  -5   2 11004.3 392.076  13
  -4   5  -2 9961.83 380.734  45
  -4   5  -2 10813.3 401.543  10
   4  -5   2 10309.9 411.176  11
  -4   5  -3 11552.5 536.293  35
   4  -5   3 10434.8 509.914   5
  -4   5  -3 10039.0 477.863   1
   4  -5   3 10084.8 393.309  13
  -4   5  -3 10709.9 384.412  45
   4  -5   3 9734.95 399.776  11
  -4   5  -3 10504.1 397.396  10
  -4   5  -4 4577.46 338.478  35
  -4   5  -4 4184.63 287.957   1
   4  -5   4 4075.76 223.182   6
   4  -5   4 4262.07 302.855   5
  -4   5  -4 4669.61 216.960  45
   4  -5   4 4199.94 231.877  11
  -4   5  -4 4229.21 223.423  10
   4  -5   4 4309.51 233.989  13
   4  -5   5 22.8311 58.5188  21
   4  -5   5 10.4648 69.5805  13
   4  -5   5 119.690 82.5861  14
   4  -5   5 113.864 75.1990  28
   4  -5   5 37.4955 74.4269  22
  -4   5  -5 142.008 65.0316  10
   4  -5   5 35.6725 58.0802  11
   4  -5   6 1821.25 163.777  28
   4  -5   6 1984.38 157.216  21
   4  -5   6 2060.84 174.614  22
  -4   5  -6 1627.97 131.445  10
   4  -5   7 259.045 94.2063  28
   4  -5   7 275.420 98.1157  22
   4  -5   7 292.761 82.9296  21
   4  -5   7 299.460 103.714  29
   4  -5   8 1948.98 162.219  29
   4  -5   8 1854.62 156.374  28
   4  -5   8 2197.85 168.245  22
   4  -5   8 1859.79 146.165  21
   4  -5   9 3204.64 176.903  29
   4  -5   9 2946.83 170.954  28
   4  -5   9 2761.25 153.445  21
   4  -5   9 3047.65 176.465  22
   4  -5  10 1375.39 89.3597  29
   4  -5  10 1502.80 96.3762  28
  -4   4  11 1168.30 79.9816  27
  -4   4  11 681.564 68.4151  23
  -4   4  10 1066.84 111.994  27
  -4   4  10 1248.90 116.361  23
  -4   4   9 2456.04 160.443  32
  -4   4   9 2918.54 195.689  30
  -4   4   9 2644.17 180.890  23
  -4   4   9 2640.80 177.664  27
  -4   4   9 2324.00 163.792  26
  -4   4   9 2240.56 171.991  25
  -4   4   8 5253.08 254.756  32
  -4   4   8 5809.63 293.374  30
  -4   4   8 5667.52 285.327  23
  -4   4   8 5725.79 280.076  27
  -4   4   8 5287.51 265.767  26
  -4   4   8 5086.73 273.977  25
  -4   4   8 4917.09 270.107  15
  -4   4   7 3121.56 190.139  32
  -4   4   7 3729.17 226.725  30
  -4   4   7 3516.41 214.312  15
  -4   4   7 3503.19 212.684  27
  -4   4   7 3506.26 218.921  23
  -4   4   7 3253.83 204.718  26
  -4   4   7 3223.18 205.997  25
  -4   4   6 157.101 57.1304  32
  -4   4   6 145.239 80.9932  30
  -4   4   6 74.0348 68.9484  15
  -4   4   6 72.0859 64.9291  25
  -4   4   6 144.385 70.8241  27
   4  -4  -6 109.241 127.086  36
   4  -4  -5 363.276 150.655  36
  -4   4   5 296.211 59.5779  45
  -4   4   5 295.137 81.2368  43
  -4   4   5 297.638 83.5265  30
  -4   4   5 282.835 72.1022  25
  -4   4   5 379.176 79.8308  27
   4  -4  -5 279.943 118.344   5
  -4   4   5 239.324 80.4061   1
  -4   4   4 2570.34 146.525  45
  -4   4   4 2740.70 194.129  43
   4  -4  -4 2344.42 235.706   5
  -4   4   4 2449.22 205.872   1
   4  -4  -4 2737.60 275.422  36
  -4   4   4 2400.29 162.783  24
  -4   4   4 2584.30 160.430  27
  -4   4   4 2497.79 150.985  10
   4  -4  -3 5654.89 353.218   5
  -4   4   3 5500.91 323.991   1
  -4   4   3 6183.53 252.992  45
  -4   4   3 6979.07 320.443  43
   4  -4  -3 6353.30 400.034  36
   4  -4  -2 12406.5 559.512   5
  -4   4   2 12303.7 421.071  45
   4  -4  -2 12396.6 575.627  36
  -4   4   2 13495.0 526.624  35
   4  -4  -1 19488.0 745.078   5
  -4   4   1 20519.7 705.121  35
   4  -4  -1 20570.3 745.482  36
  -4   4   0 5826.34 246.476  45
  -4   4   0 6377.80 337.567  35
   4  -4   0 6039.33 341.117  36
  -4   4   0 5417.64 261.779  40
   4  -4   1 5285.65 334.406   5
  -4   4  -1 4938.31 224.448  45
  -4   4  -1 5862.70 330.547  35
   4  -4   1 4956.64 294.370  36
   4  -4   2 4514.47 303.994   5
  -4   4  -2 3640.42 258.580   1
   4  -4   2 4044.72 241.292  36
  -4   4  -2 4554.81 206.505  45
  -4   4  -3 3524.46 178.728  45
   4  -4   3 3408.35 200.321  11
  -4   4  -3 3232.88 182.849  10
   4  -4   3 3610.33 196.939  13
   4  -4   3 3506.52 192.801  22
   4  -4   3 3711.47 269.654   5
  -4   4  -3 3001.38 232.424   1
  -4   4  -4 6053.58 378.219  35
  -4   4  -4 5235.58 241.271  10
   4  -4   4 5057.61 249.108  11
   4  -4   4 5897.32 270.395  13
   4  -4   4 5055.19 255.738  28
   4  -4   4 5513.05 255.804  21
   4  -4   4 5148.22 258.274  22
   4  -4   4 4845.56 310.727   5
  -4   4  -4 4963.15 303.990   1
  -4   4  -5-23.8482 106.222  35
   4  -4   5 15.6893 66.6300  28
   4  -4   5 69.2508 80.9376  22
   4  -4   5 30.3750 65.9168  21
   4  -4   5-10.4674 83.1646  14
  -4   4  -6 1100.62 192.788  35
   4  -4   6 639.561 136.310  14
   4  -4   6 864.850 120.908  21
   4  -4   6 950.801 110.151  19
   4  -4   6 1019.81 138.283  28
   4  -4   6 1065.29 134.311  22
   4  -4   7 1865.32 144.352  19
   4  -4   7 2202.76 184.004  28
   4  -4   7 1833.23 168.842  22
   4  -4   7 2118.32 171.725  21
   4  -4   8 3107.52 204.398  28
   4  -4   8 2881.34 194.416  21
   4  -4   9 2091.10 152.612  28
   4  -4   9 2308.03 150.297  21
   4  -4   9 2325.09 157.115  29
   4  -4  10 2395.48 129.562  28
   4  -4  10 2257.00 124.475  29
  -4   3  12 844.235 56.9955  23
  -4   3  12 721.933 57.2746  30
  -4   3  11 1470.75 113.117  23
  -4   3  11 1198.19 102.771  32
  -4   3  11 1546.56 117.704  30
  -4   3  11 1315.33 111.356  15
  -4   3  10 1960.69 154.095  23
  -4   3  10 1493.18 133.851  27
  -4   3  10 1801.54 154.736  30
  -4   3  10 1799.81 139.757  32
  -4   3  10 2028.05 155.264  15
  -4   3   9 2427.23 175.618  32
  -4   3   9 2801.09 200.598  30
  -4   3   9 2594.45 187.638  15
  -4   3   9 2691.96 192.831  23
  -4   3   9 2493.08 177.239  27
  -4   3   9 2367.77 174.461  26
  -4   3   9 2353.64 181.326  25
  -4   3   9 2385.48 161.282  19
   4  -3  -8 3301.48 371.101  42
  -4   3   8 3066.70 203.057  15
  -4   3   8 3064.28 196.791  32
  -4   3   8 3079.82 197.713  27
  -4   3   8 3555.04 224.942  23
  -4   3   8 2926.58 198.289  26
  -4   3   8 2421.73 187.812  25
  -4   3   8 2949.31 185.798  19
   4  -3  -7 1532.33 236.327  36
  -4   3   7 1740.91 149.582  15
  -4   3   7 1669.78 144.531  32
  -4   3   7 1811.63 150.326  27
  -4   3   7 1935.98 157.497  26
  -4   3   7 1313.49 140.975  25
   4  -3  -7 2081.52 298.327  42
   4  -3  -6 1464.27 222.219  36
  -4   3   6 1396.17 129.317  15
  -4   3   6 1223.77 115.938  32
  -4   3   6 1419.39 137.764  30
  -4   3   6 1323.23 120.730  27
  -4   3   6 1237.93 122.483  25
  -4   3   6 1218.86 136.464  43
   4  -3  -5 2876.35 284.961  36
  -4   3   5 2721.27 160.859  27
  -4   3   5 2400.81 153.669  25
   4  -3  -5 2554.48 239.934   5
  -4   3   5 2761.66 204.905   1
  -4   3   5 2733.74 142.298  45
  -4   3   5 2621.95 192.281  43
   4  -3  -4 1598.76 211.474  36
   4  -3  -4 1639.33 192.706   5
  -4   3   4 1719.70 115.245  45
  -4   3   4 1558.48 148.738  43
   4  -3  -3 5867.18 370.425  36
  -4   3   3 6204.47 321.370  35
   4  -3  -3 5572.48 337.089   5
  -4   3   3 5514.96 289.457   4
  -4   3   3 5656.58 231.112  45
  -4   3   3 5837.01 290.978  43
  -4   3   2 9211.72 407.905  35
   4  -3  -2 8376.47 427.674   5
  -4   3   2 8903.20 385.271   4
  -4   3   2 8872.60 313.899  45
  -4   3   2 8467.16 322.148  40
  -4   3   1 27500.9 880.351  35
   4  -3  -1 26412.4 909.346  36
   4  -3  -1 25135.7 904.695   5
  -4   3   1 25434.1 793.072  40
   4  -3   0 5875.03 328.662  36
  -4   3   0 5986.87 285.717  40
  -4   3   0 6049.10 307.898   4
  -4   3   0 6175.86 245.395  45
  -4   3  -1 3770.58 258.336  35
   4  -3   1 4123.29 249.204  36
   4  -3   1 3515.30 263.974   5
  -4   3  -1 3561.77 227.698   4
  -4   3  -1 3505.14 172.680  45
   4  -3   2 3561.84 217.098  36
  -4   3  -2 4107.49 277.660  35
   4  -3   2 3686.76 264.758   5
  -4   3  -2 3403.54 171.719  45
  -4   3  -3 6031.96 359.052  35
  -4   3  -3 5377.39 225.964  45
   4  -3   3 5346.87 249.743  22
   4  -3   3 4988.09 309.519   5
   4  -3   4 3337.10 189.294  19
  -4   3  -4 4085.37 301.942  35
   4  -3   4 3350.45 185.413  11
   4  -3   4 3775.38 211.407  28
   4  -3   4 3657.90 209.143  22
   4  -3   4 3251.74 196.680  21
   4  -3   4 2761.65 222.389   5
  -4   3  -5 3222.81 289.790  35
   4  -3   5 3255.98 287.820  14
   4  -3   5 3392.19 223.556  29
   4  -3   5 3476.06 221.296  28
   4  -3   5 3605.28 221.141  22
   4  -3   5 3635.13 219.643  21
   4  -3   5 3276.10 199.243  19
  -4   3  -6 1988.45 243.423  35
   4  -3   6 1865.52 226.683  14
   4  -3   6 2458.49 192.286  28
   4  -3   6 2409.98 186.672  22
   4  -3   6 2511.12 191.584  21
   4  -3   6 2397.83 178.372  19
   4  -3   6 2690.66 199.792  29
  -4   3  -7 2898.49 292.767  35
   4  -3   7 3209.40 225.657  29
   4  -3   7 3043.41 199.805  31
   4  -3   7 3305.58 209.184  19
   4  -3   7 3302.84 228.021  28
   4  -3   7 3505.42 226.065  21
   4  -3   8 859.589 115.502  20
   4  -3   8 922.527 121.392  21
   4  -3   8 843.879 123.934  28
   4  -3   9 1336.48 130.025  28
   4  -3   9 1635.65 133.228  21
   4  -3  10 1918.18 118.164  28
   4  -3  10 1846.26 113.821  29
  -4   2  12 1756.29 101.207  23
  -4   2  12 1409.77 93.6938  30
  -4   2  12 1555.66 98.3993  32
  -4   2  11 2712.09 165.311  32
  -4   2  11 2821.16 168.520  30
  -4   2  11 2907.11 174.023  15
  -4   2  11 2844.45 171.170  23
  -4   2  11 2335.17 145.010  19
  -4   2  10 1159.98 131.434  30
  -4   2  10 1012.07 121.811  32
  -4   2  10 1116.37 130.425  15
  -4   2  10 1054.75 127.623  23
  -4   2  10 828.774 106.715  27
  -4   2  10 964.244 112.126  19
  -4   2   9 74.8945 75.7910  32
  -4   2   9 116.966 86.8372  30
  -4   2   9 54.7737 78.9787  15
  -4   2   9 122.359 73.8449  27
  -4   2   9 118.765 87.4463  23
  -4   2   9 82.5131 73.3980  19
  -4   2   8 452.180 102.663  15
  -4   2   8 612.820 105.363  32
  -4   2   8 522.642 107.480  30
  -4   2   8 531.933 104.824  25
  -4   2   8 553.188 95.6248  27
   4  -2  -8 484.677 187.894  42
   4  -2  -7 6809.62 453.208  36
  -4   2   7 7581.73 325.055  15
  -4   2   7 7196.30 321.100  32
  -4   2   7 7750.32 341.357  30
  -4   2   7 7422.52 316.213  27
  -4   2   7 7326.40 326.927  26
  -4   2   7 6859.44 314.868  25
   4  -2  -6 2716.13 281.273  36
  -4   2   6 2825.00 168.744  15
  -4   2   6 2663.09 170.627  32
  -4   2   6 2688.30 162.712  27
  -4   2   6 2352.88 162.796  25
  -4   2   6 2748.70 204.183  43
   4  -2  -5 3235.57 257.043   5
  -4   2   5 3948.90 223.813   4
  -4   2   5 3861.53 171.324  45
  -4   2   5 3946.85 238.622  43
   4  -2  -5 3859.69 312.320  36
   4  -2  -4 3958.07 281.663   5
  -4   2   4 4592.73 246.990   4
  -4   2   4 4311.26 187.621  45
  -4   2   4 4218.64 214.221  40
  -4   2   4 4478.93 251.874  43
   4  -2  -4 4521.85 325.519  36
  -4   2   3 4609.10 198.076  45
  -4   2   3 4918.01 256.304  43
  -4   2   3 4710.51 225.935  40
   4  -2  -3 4771.37 301.652   5
  -4   2   3 4953.95 260.032   4
  -4   2   3 4437.89 186.823   7
   4  -2  -3 4910.21 321.888  36
  -4   2   2 8279.86 296.530  45
  -4   2   2 8333.17 337.382  40
   4  -2  -2 7859.80 406.842   5
  -4   2   2 8539.14 365.360   4
  -4   2   1 19713.0 587.577  45
   4  -2  -1 19086.3 722.939   5
  -4   2   1 18878.6 664.112   4
   4  -2  -1 19905.6 723.554  36
  -4   2   1 19451.9 690.695  35
  -4   2   1 20231.8 654.850  40
  -4   2   0 14820.2 466.384  45
   4  -2   0 13919.8 586.504   5
  -4   2   0 14525.4 540.262   4
  -4   2   0 15374.6 542.418  40
   4  -2   0 15129.5 574.727  36
  -4   2   0 14992.1 570.703  35
  -4   2  -1 2645.98 140.734  45
   4  -2   1 2207.67 207.099   5
  -4   2  -1 2456.23 182.654   4
   4  -2   1 2365.75 190.398  36
  -4   2  -1 2955.45 219.812  35
  -4   2  -2 2009.26 121.730  45
   4  -2   2 2051.82 192.993   5
  -4   2  -2 1810.63 161.130   4
   4  -2   2 1779.15 156.306  36
  -4   2  -2 2227.50 202.976  35
  -4   2  -3 382.229 64.3307  45
  -4   2  -3 531.406 125.933  35
   4  -2   3 455.261 87.0754  22
  -4   2  -3 460.773 93.8164   4
   4  -2   3 443.215 103.527   5
   4  -2   4 2636.56 164.014  39
  -4   2  -4 2995.92 259.092  35
   4  -2   4 3314.37 274.548  14
   4  -2   4 2680.32 189.302  29
   4  -2   4 2880.30 184.104  22
   4  -2   4 2931.29 193.370  28
   4  -2   4 2955.88 186.882  21
   4  -2   4 3050.26 184.530  19
  -4   2  -5 5042.04 348.715  35
   4  -2   5 4045.16 216.623  39
   4  -2   5 4509.41 339.045  14
   4  -2   5 4908.75 266.314  29
   4  -2   5 4747.97 257.999  22
   4  -2   5 4937.39 263.962  28
   4  -2   5 4845.76 260.765  21
   4  -2   5 4482.41 249.672  19
  -4   2  -6 2472.20 263.391  35
   4  -2   6 2673.21 200.059  29
   4  -2   6 2293.51 252.941  14
   4  -2   6 2535.89 190.861  19
   4  -2   6 2905.32 208.190  28
   4  -2   6 2755.59 202.359  21
   4  -2   7 3232.73 221.909  29
   4  -2   7 2913.23 201.021  31
   4  -2   7 3394.01 222.457  20
   4  -2   7 3376.11 220.604  19
   4  -2   7 3030.90 222.471  28
   4  -2   7 3109.05 221.060  21
   4  -2   7 3202.62 217.066  22
   4  -2   8 1856.36 167.942  29
   4  -2   8 1717.32 150.139  20
   4  -2   8 1906.59 163.943  21
   4  -2   8 1847.95 166.126  28
   4  -2   8 1838.59 158.041  22
   4  -2   9 1576.09 139.596  28
   4  -2   9 1589.23 132.911  21
   4  -2  10 1338.02 96.2374  29
   4  -2  10 1343.05 99.7465  28
  -4   1  12 2496.70 130.565  30
  -4   1  12 2907.15 146.807  32
  -4   1  12 2666.43 140.419  23
  -4   1  12 2639.61 132.728  19
  -4   1  11 2262.84 165.013  32
  -4   1  11 2405.73 162.591  30
  -4   1  11 2461.05 170.608  15
  -4   1  11 2536.32 171.377  23
  -4   1  11 2666.54 167.571  19
  -4   1  10 1320.61 141.354  32
  -4   1  10 1150.97 133.741  30
  -4   1  10 1312.03 139.607  15
  -4   1  10 1413.47 141.907  23
  -4   1  10 1170.68 120.926  27
  -4   1  10 1100.82 109.241  21
  -4   1  10 1298.59 135.448  19
   4  -1  -9 1225.86 244.691  42
  -4   1   9 1343.78 151.548  32
  -4   1   9 1559.85 155.398  30
  -4   1   9 1507.67 148.384  15
  -4   1   9 1081.33 130.622  27
  -4   1   9 1365.35 147.987  23
  -4   1   9 1527.08 150.167  26
  -4   1   9 1646.97 154.860  19
  -4   1   8 1683.93 148.647  15
  -4   1   8 1516.09 150.769  32
  -4   1   8 1582.31 155.722  30
  -4   1   8 1417.35 133.617  27
  -4   1   8 1737.76 162.094  23
  -4   1   8 1798.08 157.519  26
   4  -1  -8 1685.70 276.089  42
   4  -1  -7 4132.26 339.958  36
  -4   1   7 4271.37 225.543  15
  -4   1   7 5044.27 253.174  32
  -4   1   7 5288.14 258.951  30
  -4   1   7 4523.64 224.553  27
  -4   1   7 4527.26 238.957  26
  -4   1   7 4364.83 232.421  25
   4  -1  -7 4909.66 408.224  42
  -4   1   7 3846.63 240.689  44
   4  -1  -6 5688.23 378.934  36
  -4   1   6 5261.25 292.435  43
  -4   1   6 5393.62 237.245  15
  -4   1   6 5550.95 249.340  26
  -4   1   6 4656.68 231.321  25
  -4   1   6 4587.17 245.744   4
   4  -1  -5 2801.17 269.028  36
  -4   1   5 2760.71 190.791  40
  -4   1   5 2787.42 139.978  45
   4  -1  -5 3403.87 281.283  42
  -4   1   5 2749.13 199.034  43
  -4   1   5 2775.74 176.443   7
  -4   1   5 2895.48 189.889   4
   4  -1  -4 7767.52 422.087  36
  -4   1   4 7592.00 335.318  40
   4  -1  -4 7868.17 410.384  42
  -4   1   4 7694.96 276.464  45
  -4   1   4 7852.41 348.388  43
  -4   1   4 7270.56 310.959   7
   4  -1  -4 7394.37 383.984   5
  -4   1   4 7781.61 343.190   4
  -4   1   3 4101.36 182.809  45
  -4   1   3 4070.78 227.614  40
   4  -1  -3 4003.27 272.084   5
  -4   1   3 4096.38 236.395   4
   4  -1  -3 3946.63 289.259  36
  -4   1   3 4288.29 258.307  35
  -4   1   2 3198.70 202.045  40
  -4   1   2 3045.53 193.087  43
   4  -1  -2 2855.79 227.272   5
  -4   1   2 3347.05 223.849  35
  -4   1   1 11956.5 399.163  45
   4  -1  -1 12483.6 442.841  42
  -4   1   1 13291.3 488.262  40
  -4   1   1 12986.0 460.914  43
  -4   1   1 12056.0 470.582   4
   4  -1  -1 12758.5 528.303  36
  -4   1   1 12625.4 493.500  35
  -4   1   0 29178.2 853.739  45
   4  -1   0 29488.4 846.469  42
   4  -1   0 31188.3 1009.56   5
  -4   1   0 30086.0 944.669   4
  -4   1   0 33196.3 973.363  40
   4  -1   0 32952.7 1003.15  36
  -4   1   0 30745.6 964.916  35
  -4   1  -1 3468.19 167.677  45
   4  -1   1 3733.34 254.983   5
  -4   1  -1 3732.81 224.986   4
  -4   1  -1 3764.54 243.484  40
   4  -1   1 3837.54 245.601  36
  -4   1  -1 3845.56 242.672  35
  -4   1  -2 2967.95 148.939  45
   4  -1   2 3024.15 202.351  36
  -4   1  -2 3172.55 229.031  35
  -4   1  -2 2896.23 198.285   4
   4  -1   3 2013.56 149.445  19
   4  -1   3 1989.56 162.932  34
  -4   1  -3 2355.17 209.192  35
   4  -1   3 2025.44 150.413  21
   4  -1   3 2027.86 147.368  22
  -4   1  -3 1634.58 151.745   4
   4  -1   4 1719.92 139.720  39
  -4   1  -4 1964.23 208.540  35
   4  -1   4 1969.72 161.536  29
   4  -1   4 1765.83 152.279  28
   4  -1   4 1967.27 159.418  21
   4  -1   4 1943.24 154.863  22
   4  -1   4 1931.96 158.042  19
   4  -1   5 3545.44 204.456  39
  -4   1  -5 3270.58 277.185  35
   4  -1   5 3318.15 297.186  14
   4  -1   5 3479.74 218.366  29
   4  -1   5 3298.29 220.761  28
   4  -1   5 3248.80 215.403  21
   4  -1   5 3167.01 212.240  19
   4  -1   5 2952.79 187.450  17
   4  -1   6 5847.75 280.546  39
  -4   1  -6 5610.15 384.508  35
   4  -1   6 5674.01 405.575  14
   4  -1   6 6145.94 323.178  28
   4  -1   6 6571.53 324.218  21
   4  -1   6 6266.80 309.641  22
   4  -1   6 6530.06 327.210  20
   4  -1   6 6010.84 311.356  19
   4  -1   6 6402.16 317.896  29
   4  -1   6 6826.95 323.104  31
   4  -1   7 3312.67 191.813  39
   4  -1   7 3630.77 233.957  21
   4  -1   7 3831.99 245.731  28
   4  -1   7 3943.04 234.136  20
   4  -1   7 3834.74 233.984  19
   4  -1   7 3469.60 232.920  29
   4  -1   7 3564.94 222.878  31
   4  -1   8 1424.86 154.723  28
   4  -1   8 1516.56 136.325  20
   4  -1   8 1452.25 151.277  29
   4  -1   8 1279.73 123.062  31
   4  -1   9 998.057 110.168  29
   4  -1   9 953.412 110.402  28
   4  -1  10 459.535 60.5879  28
  -4   0  12 1384.49 102.099  23
  -4   0  12 1549.12 108.664  19
  -4   0  11 3352.83 196.791  15
  -4   0  11 3032.03 177.591  30
  -4   0  11 3723.55 200.431  23
  -4   0  11 3106.84 172.255  21
  -4   0  11 3467.22 200.499  19
  -4   0  10 1586.78 149.524  15
  -4   0  10 1539.08 119.662   3
  -4   0  10 1692.59 149.600  30
  -4   0  10 1762.47 154.736  23
  -4   0  10 1926.45 167.798  19
  -4   0   9 381.562 70.8985   3
  -4   0   9 460.269 103.634  15
   4   0  -9 428.638 181.574  42
  -4   0   9 459.637 100.327  30
  -4   0   9 356.101 85.5203  27
  -4   0   9 368.216 94.8333  23
   4   0  -9 364.018 104.695   9
   4   0  -8 380.599 174.565  42
  -4   0   8 521.112 97.2507  15
  -4   0   8 391.648 105.687  32
  -4   0   8 349.937 91.9145  30
  -4   0   8 129.758 77.8239  27
  -4   0   8 477.865 99.8104  26
  -4   0   8 417.086 95.5002  23
  -4   0   8 395.367 71.2520   3
  -4   0   7 1048.15 133.343  44
   4   0  -7 896.758 173.773  36
  -4   0   7 1130.01 118.131  15
  -4   0   7 1207.84 125.110  30
  -4   0   7 1073.02 117.539  26
  -4   0   7 1045.50 101.444   8
  -4   0   6 7248.89 325.595   4
  -4   0   6 7471.45 267.518  45
  -4   0   6 8113.35 390.836  40
   4   0  -6 8043.42 452.734  36
   4   0  -6 6778.68 334.327  34
  -4   0   6 7840.73 299.976  15
  -4   0   6 7874.69 310.340  26
  -4   0   6 7697.30 363.903   7
  -4   0   5 5324.64 213.645  45
  -4   0   5 5370.14 299.055  40
   4   0  -5 5674.95 366.674  42
  -4   0   5 5458.02 295.142  43
   4   0  -5 5102.48 279.142  34
   4   0  -5 5080.64 351.257  36
  -4   0   5 5358.61 271.756   4
  -4   0   5 5526.22 289.498   7
  -4   0   4 9057.64 323.055  45
   4   0  -4 10283.7 471.712  42
  -4   0   4 9614.60 414.724  40
   4   0  -4 9659.34 412.316  34
  -4   0   4 9158.91 391.749   4
  -4   0   4 9768.22 397.690   7
   4   0  -4 9948.05 484.538  36
   4   0  -3 7580.92 403.300  36
  -4   0   3 7487.63 341.377   4
  -4   0   3 7775.71 279.624  45
  -4   0   3 7314.05 347.484  40
   4   0  -3 7950.91 374.355  42
  -4   0   3 7494.59 339.133  43
  -4   0   2 12769.6 502.527  35
  -4   0   2 13554.1 517.044  40
   4   0  -2 13109.2 489.410  42
  -4   0   2 13186.0 480.871  43
  -4   0   1 10266.5 420.616  35
   4   0  -1 10804.4 471.877  36
  -4   0   1 9444.66 403.033   4
   4   0  -1 9798.14 363.147  42
  -4   0   1 9561.44 336.645  45
  -4   0   1 10946.2 441.723  40
  -4   0   1 10061.9 388.402  43
   4   0   0 12812.1 526.519  36
  -4   0   0 12361.3 477.726  35
  -4   0   0 12033.1 396.861  45
  -4   0   0 12274.5 439.525  43
  -4   0   0 11834.7 468.308   4
   4   0   1 6979.66 346.654  36
  -4   0  -1 6760.40 327.231  35
  -4   0  -1 6320.09 248.688  45
  -4   0  -1 6477.97 280.222  43
  -4   0  -1 6228.84 312.542   4
   4   0   1 6747.43 324.362  34
  -4   0  -2 718.452 118.134  35
  -4   0  -2 772.733 137.431  40
   4   0   2 606.905 106.724  34
  -4   0  -2 723.870 80.2991  45
  -4   0  -2 682.318 88.1602  43
  -4   0  -2 705.180 109.034   4
   4   0   3 1524.60 141.987  19
  -4   0  -3 1668.07 195.727  40
   4   0   3 1494.12 129.300  39
  -4   0  -3 1200.39 150.923  35
   4   0   3 1325.76 131.921  34
   4   0   3 1451.36 190.447  14
   4   0   3 1249.23 117.806  29
   4   0   3 1440.55 135.035  28
   4   0   3 1388.01 129.121  21
  -4   0  -3 1205.14 133.580   4
  -4   0  -4 2058.91 229.242  40
   4   0   4 1911.16 153.565  39
  -4   0  -4 1746.08 189.864  35
   4   0   4 2296.58 239.887  14
   4   0   4 1996.70 164.754  28
   4   0   4 1962.22 162.120  19
   4   0   4 1802.04 152.754  29
  -4   0  -5 3023.49 291.575  40
  -4   0  -5 2529.98 237.535  35
   4   0   5 2601.86 186.336  39
   4   0   5 2648.33 195.200  29
   4   0   5 2664.93 203.675  31
   4   0   5 2938.49 215.110  28
   4   0   5 3001.09 213.935  20
   4   0   5 2810.43 207.796  19
   4   0   5 2591.24 183.414  17
  -4   0  -6 3928.64 352.085  40
   4   0   6 4205.32 236.807  39
   4   0   6 3993.07 340.482  14
   4   0   6 4236.72 265.864  28
   4   0   6 3883.38 216.471  17
   4   0   6 4419.74 262.708  20
   4   0   6 4410.79 260.178  19
   4   0   6 4221.19 251.874  29
   4   0   6 4777.42 265.763  31
   4   0   7 6451.34 298.690  39
   4   0   7 6948.32 332.665  29
   4   0   7 6575.41 319.027  31
   4   0   7 6695.02 322.332  20
   4   0   7 7969.75 346.803  19
   4   0   7 6882.17 339.577  28
   4   0   7 6987.07 333.351  21
   4   0   8 2137.93 153.648  20
   4   0   8 2446.17 174.267  29
   4   0   8 2471.08 180.519  28
   4   0   8 2001.75 148.314  31
   4   0   9 1360.97 117.189  29
   4   0   9 1527.95 125.427  28
   4   0  10 345.141 43.0801  29
  -4  -1  13 300.283 39.9219  32
  -4  -1  12 626.504 82.4348  32
  -4  -1  12 596.729 71.2088  21
  -4  -1  12 523.596 66.6824  23
  -4  -1  11 3613.27 187.857  30
  -4  -1  11 4433.49 229.093  32
  -4  -1  11 4035.29 210.066  23
  -4  -1  11 4132.60 211.999  21
  -4  -1  10 2168.42 177.208  32
  -4  -1  10 1883.08 147.698  30
  -4  -1  10 1879.17 131.162   3
  -4  -1  10 1944.03 158.389  23
  -4  -1  10 2000.26 162.029  15
  -4  -1   9 2096.05 141.668   3
  -4  -1   9 2254.26 171.191  15
   4   1  -9 2190.73 302.216  42
  -4  -1   9 2078.99 162.484  30
  -4  -1   9 2624.27 164.419  27
  -4  -1   9 2036.48 165.634  23
   4   1  -9 1852.53 169.089   9
  -4  -1   9 2102.51 136.255   8
  -4  -1   8 823.807 92.9074   3
   4   1  -8 1009.60 211.866  42
  -4  -1   8 875.433 133.441  44
  -4  -1   8 888.415 115.401  15
  -4  -1   8 957.705 117.498  30
  -4  -1   8 1091.62 125.731  23
   4   1  -8 839.853 133.628   9
  -4  -1   8 841.580 98.6219   8
  -4  -1   7 923.127 90.5299   3
   4   1  -7 708.371 160.125  36
  -4  -1   7 1031.09 143.050  44
  -4  -1   7 958.535 107.144  15
  -4  -1   7 992.485 114.144  26
  -4  -1   7 1042.18 107.011   8
  -4  -1   6 2340.40 176.522   4
  -4  -1   6 2544.27 134.644  45
   4   1  -6 2628.65 278.514  42
  -4  -1   6 2639.50 226.609  40
  -4  -1   6 2364.47 154.413  26
  -4  -1   6 2415.04 213.712   7
  -4  -1   6 2444.14 155.715   8
   4   1  -6 2056.22 237.182  36
   4   1  -6 2116.93 181.217  34
  -4  -1   5 3907.27 184.337  45
  -4  -1   5 4492.45 284.818  40
   4   1  -5 4248.71 318.288  42
   4   1  -5 4015.92 313.390  36
   4   1  -5 4057.28 249.677  34
  -4  -1   5 4055.83 264.730   7
  -4  -1   5 4393.34 247.654   4
   4   1  -4 11952.6 516.774  42
  -4  -1   4 11135.8 372.459  45
  -4  -1   4 11975.4 492.266  40
  -4  -1   4 11743.0 457.988  43
   4   1  -4 11397.1 462.479  34
   4   1  -4 11179.6 534.718  36
  -4  -1   4 10895.8 457.302   7
  -4  -1   4 11246.7 448.282   4
   4   1  -3 15702.9 644.985  36
  -4  -1   3 14566.0 547.448   4
  -4  -1   3 13934.5 465.810  45
  -4  -1   3 16249.4 593.285  40
  -4  -1   3 15128.6 544.253  43
   4   1  -3 14665.4 571.765  42
   4   1  -3 15737.1 575.219  34
  -4  -1   2 5658.00 286.583  35
   4   1  -2 6000.91 288.973  42
  -4  -1   2 5985.98 322.184  40
  -4  -1   2 5588.75 277.987  43
   4   1  -2 6326.36 318.296  34
   4   1  -1 2584.13 230.918  36
  -4  -1   1 2422.10 177.976  35
  -4  -1   1 2329.41 182.727   4
   4   1  -1 2558.17 151.748  42
  -4  -1   1 2659.16 169.773  43
  -4  -1   0 3809.37 224.699  35
   4   1   0 3935.06 273.778  36
   4   1   0 3997.98 248.377  34
  -4  -1   0 3707.36 233.768   4
  -4  -1   0 3977.21 185.056  45
  -4  -1   0 3988.12 267.227  40
  -4  -1   0 3565.33 198.972  43
   4   1   1 5767.80 334.162  14
  -4  -1  -1 5945.37 338.731  40
  -4  -1  -1 5630.22 284.683  35
   4   1   1 5527.95 297.511  34
  -4  -1  -1 5603.46 297.280   4
  -4  -1  -1 5618.43 233.912  45
  -4  -1  -1 5570.14 249.401  43
  -4  -1  -2 8981.80 322.127  45
  -4  -1  -2 8995.83 454.128  40
  -4  -1  -2 8292.85 381.495  35
   4   1   2 9060.05 360.048  39
   4   1   2 9008.80 398.043  34
   4   1   2 9382.97 461.424  14
   4   1   2 9099.03 367.137  20
  -4  -1  -2 9169.27 400.452   4
  -4  -1  -3 5103.44 341.373  40
  -4  -1  -3 4545.90 274.524  35
   4   1   3 5447.60 261.684  39
   4   1   3 4522.88 258.383  34
   4   1   3 5337.77 349.984  14
   4   1   3 4575.18 232.987  29
   4   1   3 5190.18 267.269  31
   4   1   3 4912.92 255.117  28
   4   1   3 4766.23 250.298  21
   4   1   3 5094.77 268.841  20
   4   1   4 1430.64 140.871  39
  -4  -1  -4 1512.52 205.785  40
   4   1   4 1532.30 209.324  14
   4   1   4 1350.01 136.420  29
   4   1   4 1488.55 153.797  28
   4   1   4 1481.91 148.728  21
   4   1   4 1237.21 134.521  17
   4   1   5 1834.51 162.688  39
  -4  -1  -5 1559.00 219.318  40
   4   1   5 1608.44 223.070  14
   4   1   5 1362.76 124.955  33
   4   1   5 1769.45 157.695  29
   4   1   5 1690.81 165.431  31
   4   1   5 1706.25 172.796  28
   4   1   5 1487.19 153.882  21
   4   1   5 1702.58 166.314  20
   4   1   5 1566.21 149.351  17
   4   1   6 3582.24 224.715  29
   4   1   6 3389.18 235.895  28
   4   1   6 3695.62 235.926  31
   4   1   6 3173.59 213.018  39
   4   1   6 3575.49 225.694  21
   4   1   6 3196.38 198.387  17
   4   1   6 3486.12 228.858  20
   4   1   7 5688.76 288.530  29
   4   1   7 5985.00 307.495  28
   4   1   7 5663.19 288.577  31
   4   1   7 6030.41 283.716  39
   4   1   7 5829.99 289.334  20
   4   1   8 2739.91 175.962  29
   4   1   8 2682.23 182.224  28
   4   1   8 2214.40 151.313  31
   4   1   9 475.300 75.3732  28
   4   1   9 424.507 69.5387  29
  -4  -2  12 76.4097 36.5045  23
  -4  -2  12 81.3221 48.9047  21
  -4  -2  12 60.4047 50.9083  19
  -4  -2  12 59.5527 53.1070  32
  -4  -2  11 1847.88 131.448  23
  -4  -2  11 2326.27 161.361  21
  -4  -2  11 2273.50 162.348  19
  -4  -2  11 2252.95 162.314  32
  -4  -2  10 2310.39 148.441   3
  -4  -2  10 2814.03 198.703  32
  -4  -2  10 2365.37 164.408  23
  -4  -2  10 2766.94 195.219  19
  -4  -2   9 693.113 90.8728   3
  -4  -2   9 928.543 117.265  15
   4   2  -9 500.179 168.931  42
  -4  -2   9 815.247 132.053  44
  -4  -2   9 952.272 132.240  32
  -4  -2   9 782.106 102.295  30
  -4  -2   9 631.802 99.0246  23
   4   2  -9 593.022 109.313   9
  -4  -2   9 945.142 102.570   8
  -4  -2   8 1233.53 111.070   3
  -4  -2   8 1295.30 167.904  44
  -4  -2   8 1108.99 120.622  15
  -4  -2   8 1207.56 120.981  30
  -4  -2   8 1112.42 120.746  23
   4   2  -8 948.799 136.023   9
  -4  -2   8 1169.20 118.118   8
   4   2  -7 1211.41 187.302  36
  -4  -2   7 1339.57 165.710  44
  -4  -2   7 1214.35 176.103   7
   4   2  -7 1252.22 153.058   9
  -4  -2   7 1428.71 127.615   8
  -4  -2   7 1317.13 110.809   3
   4   2  -6 3657.56 302.023  36
   4   2  -6 3481.01 245.737  34
  -4  -2   6 3328.35 276.822  40
  -4  -2   6 3642.07 173.293  45
   4   2  -6 3952.76 328.533  42
  -4  -2   6 3357.57 184.290  13
   4   2  -6 3258.11 228.396   9
  -4  -2   6 3519.87 274.633   7
  -4  -2   6 3327.53 194.540   8
  -4  -2   6 3203.79 166.326   3
  -4  -2   6 3615.68 232.202   4
   4   2  -5 13107.8 532.023  34
   4   2  -5 12602.0 603.144  36
   4   2  -5 12324.8 484.836   9
  -4  -2   5 12583.7 551.073   7
  -4  -2   5 12790.0 452.870   8
  -4  -2   5 13003.7 430.726  45
   4   2  -5 13177.2 602.958  42
  -4  -2   5 13254.4 577.893  40
  -4  -2   5 13147.8 518.084   4
   4   2  -4 13116.8 596.825  36
   4   2  -4 12619.2 522.257  34
   4   2  -4 13000.1 560.306  42
  -4  -2   4 11580.7 458.988  41
  -4  -2   4 13086.1 555.565  40
  -4  -2   4 12520.2 503.312   4
   4   2  -3 17506.4 661.865  34
   4   2  -3 19423.4 752.026  36
   4   2  -3 18144.3 665.977  42
  -4  -2   3 17766.0 624.414  41
  -4  -2   3 17054.9 623.327  43
  -4  -2   3 17082.5 637.744   4
   4   2  -2 9179.30 423.607  34
   4   2  -2 9622.63 393.842  42
  -4  -2   2 8897.34 381.076  43
  -4  -2   2 9388.27 445.507  40
  -4  -2   2 8978.79 407.111   4
   4   2  -1 2467.48 182.321  14
  -4  -2   1 2675.72 204.730   4
  -4  -2   1 2545.36 220.647  40
   4   2  -1 1948.21 139.100  42
  -4  -2   1 2532.86 170.955  43
   4   2   0 1580.11 163.848  14
   4   2   0 1736.59 174.582  34
  -4  -2   0 1357.73 127.551  35
  -4  -2   0 1572.48 161.782   4
  -4  -2   0 1566.04 129.802  43
  -4  -2   0 1742.11 190.540  40
  -4  -2  -1 3009.71 253.959  40
   4   2   1 3013.77 220.743  34
   4   2   1 2496.41 222.296  14
   4   2   1 2905.99 181.532  20
  -4  -2  -1 2767.05 215.431   4
  -4  -2  -2 3950.29 254.228   4
  -4  -2  -2 4111.32 192.694  45
  -4  -2  -2 4213.63 305.938  40
   4   2   2 3781.38 218.266  39
   4   2   2 3589.44 244.360  34
   4   2   2 3932.42 289.976  14
   4   2   2 4050.57 229.747  28
   4   2   2 3787.24 225.121  31
   4   2   2 3776.94 194.619   6
   4   2   2 4027.21 228.539  20
   4   2   3 3032.93 209.166  28
   4   2   3 2376.88 167.187  29
   4   2   3 2855.73 200.031  31
   4   2   3 2477.20 251.525  14
   4   2   3 2710.91 196.592  20
   4   2   3 2603.25 191.234  17
  -4  -2  -3 2837.38 267.749  40
   4   2   4 2037.46 164.004  29
   4   2   4 2542.99 201.614  28
   4   2   4 2181.42 193.561  31
   4   2   4 2258.67 250.263  14
   4   2   4 2084.12 154.468  16
   4   2   4 2119.96 146.760  18
   4   2   4 2397.88 183.796  17
   4   2   4 2402.10 188.001  39
  -4  -2  -4 2192.22 252.437  40
   4   2   4 1979.76 159.725  38
   4   2   5 2170.21 161.131  33
   4   2   5 2612.89 210.474  28
   4   2   5 2602.18 190.876  29
   4   2   5 2280.91 259.134  14
  -4  -2  -5 2330.35 261.478  40
   4   2   5 2655.39 201.015  39
   4   2   5 2111.11 159.221  38
   4   2   5 2366.01 159.661  18
   4   2   5 2872.83 209.193  20
   4   2   5 2773.25 195.341  17
   4   2   6 3689.05 229.048  39
   4   2   6 3489.74 211.564  17
   4   2   6 3807.98 236.527  20
   4   2   6 3437.77 219.935  29
   4   2   6 3581.79 242.754  28
   4   2   6 3807.11 237.573  31
   4   2   7 3807.64 216.098  39
   4   2   7 3598.75 212.877  20
   4   2   7 3804.90 235.712  28
   4   2   7 3952.67 221.177  29
   4   2   7 4002.41 224.242  31
   4   2   8 3704.88 182.906  39
   4   2   8 4032.69 196.548  29
   4   2   8 4064.18 207.162  28
   4   2   8 3748.52 184.257  31
   4   2   9 504.253 54.3143  29
  -4  -3  12 569.109 72.6004  32
  -4  -3  12 494.429 70.8933  21
  -4  -3  12 436.778 67.0342  19
  -4  -3  11 367.698 84.6853  32
  -4  -3  11 295.036 76.9650  19
  -4  -3  11 290.782 59.4832   3
  -4  -3  10 3268.84 204.391  32
  -4  -3  10 3150.60 201.461  19
  -4  -3  10 2781.11 159.225   8
  -4  -3  10 2714.51 161.325   3
   4   3  -9 890.508 202.302  42
  -4  -3   9 763.308 135.183  44
  -4  -3   9 1030.49 134.534  32
  -4  -3   9 895.554 105.974   8
   4   3  -9 700.012 111.090   9
  -4  -3   9 769.370 96.8872   3
  -4  -3   8 2283.33 229.660  44
  -4  -3   8 2768.64 180.363   8
   4   3  -8 2156.45 183.452   9
  -4  -3   8 2712.30 164.379   3
  -4  -3   8 2528.92 158.894  13
  -4  -3   7 2119.95 130.321  45
   4   3  -7 2259.79 281.899  42
  -4  -3   7 1964.37 212.343  44
  -4  -3   7 1854.18 147.772  13
   4   3  -7 2020.33 183.227   9
  -4  -3   7 1753.16 221.707   7
  -4  -3   7 2138.95 160.780   8
  -4  -3   7 2076.79 144.576   3
  -4  -3   6 1457.15 205.629  40
   4   3  -6 1430.92 220.851  42
  -4  -3   6 1423.14 128.065  13
   4   3  -6 1373.48 161.754   9
  -4  -3   6 1826.65 215.964   7
  -4  -3   6 1505.28 134.532   8
   4   3  -6 1297.88 124.038   6
  -4  -3   6 1673.29 172.329   4
  -4  -3   6 1389.57 117.809   3
   4   3  -6 1459.22 177.776  34
   4   3  -5 3747.66 300.344  42
  -4  -3   5 2682.76 201.547  41
   4   3  -5 3154.74 212.985   9
   4   3  -5 2620.10 175.635   6
  -4  -3   5 3289.82 269.785   7
  -4  -3   5 3152.30 232.826   4
   4   3  -5 3145.06 248.425  34
   4   3  -4 12583.6 550.502  42
  -4  -3   4 11288.5 476.218  41
  -4  -3   4 11150.7 417.950   8
   4   3  -4 10644.1 410.780   6
  -4  -3   4 12259.7 508.936   4
   4   3  -4 12471.8 531.739  34
   4   3  -3 13639.7 480.116   6
  -4  -3   3 13242.6 473.133   8
   4   3  -3 13872.9 502.379   9
   4   3  -3 14264.1 591.796  34
   4   3  -3 14707.2 575.814  42
  -4  -3   3 13814.0 554.017  41
  -4  -3   3 13942.4 602.238  40
   4   3  -2 5581.58 296.693  42
  -4  -3   2 6577.70 372.925  40
  -4  -3   2 5902.18 337.729  41
  -4  -3   2 5784.74 337.120   4
  -4  -3   1 4034.11 292.757  40
   4   3  -1 4223.83 285.054  34
   4   3  -1 3471.95 223.576  14
   4   3  -1 3885.68 206.967   6
  -4  -3   1 3857.10 268.201   4
  -4  -3   0 892.381 138.472   4
  -4  -3   0 1109.57 167.332  40
   4   3   0 1139.87 158.800  34
   4   3   0 897.807 133.494  14
   4   3   0 1105.10 128.060  28
   4   3   0 914.901 108.318  31
   4   3   0 996.729 115.431   6
   4   3   0 929.348 111.500  20
   4   3   1 999.838 119.838  20
   4   3   1 675.380 83.6100  18
  -4  -3  -1 950.948 159.395  40
   4   3   1 1113.95 152.126  34
   4   3   1 847.813 111.570  39
   4   3   1 883.440 142.426  14
   4   3   1 962.938 128.605  28
   4   3   1 952.875 114.787  31
   4   3   1 997.584 111.598   6
  -4  -3  -1 1086.88 147.719   4
  -4  -3  -2 3335.52 241.946   4
  -4  -3  -2 3208.40 175.455  45
  -4  -3  -2 3541.13 292.731  40
   4   3   2 3423.19 211.583  39
   4   3   2 2872.89 230.199  34
   4   3   2 2868.76 258.753  14
   4   3   2 3347.66 222.346  28
   4   3   2 3186.15 208.760  31
   4   3   2 2893.79 173.197   6
   4   3   2 3092.83 178.102  18
   4   3   2 3220.58 212.930  20
   4   3   2 3377.27 216.859  17
   4   3   3 13757.2 528.481  39
   4   3   3 13503.1 635.316  14
   4   3   3 14071.3 524.287  33
   4   3   3 13388.5 487.517  29
   4   3   3 14168.7 536.582  31
   4   3   3 14554.0 548.186  28
  -4  -3  -3 13266.0 645.811  40
   4   3   3 13740.2 481.806  18
   4   3   3 14105.3 537.837  20
   4   3   4 3969.33 234.395  38
   4   3   4 4379.45 259.535  39
   4   3   4 3780.12 321.169  14
   4   3   4 4310.82 268.508  28
   4   3   4 4032.64 230.928  33
   4   3   4 3968.54 227.855  29
   4   3   4 4441.45 266.416  31
  -4  -3  -4 3492.88 317.984  40
   4   3   4 4037.03 215.952  18
   4   3   4 3914.49 209.713  16
   4   3   4 4370.97 255.250  17
   4   3   5 3152.78 202.425  29
   4   3   5 2528.27 174.331  33
   4   3   5 3273.03 233.749  28
   4   3   5 2899.51 185.935  38
   4   3   5 2685.17 173.275  18
   4   3   5 3065.09 208.916  17
   4   3   5 3141.21 222.383  20
   4   3   6 1728.27 148.923  29
   4   3   6 1653.67 169.923  28
   4   3   6 1749.48 162.552  31
   4   3   6 1896.71 161.421  39
   4   3   6 1737.99 145.379  17
   4   3   6 1891.53 164.437  20
   4   3   7 2140.54 146.606  29
   4   3   7 2093.31 162.548  28
   4   3   7 2153.82 153.178  31
   4   3   7 2042.56 148.293  39
   4   3   7 1931.82 142.148  20
   4   3   8 1516.89 100.716  31
   4   3   8 1595.68 102.280  29
   4   3   8 1768.85 107.150  39
  -4  -4  12 256.078 56.9612  21
  -4  -4  12 238.196 46.9088  19
  -4  -4  12 328.531 52.2575  32
  -4  -4  11 17.7511 55.6013  19
  -4  -4  11-3.57028 54.4575  32
  -4  -4  10 878.792 109.846  19
  -4  -4  10 1031.00 121.340  32
  -4  -4  10 824.315 93.1747   8
  -4  -4  10 772.188 88.7679   3
  -4  -4   9 1360.71 128.395   8
   4   4  -9 1301.71 133.137   9
  -4  -4   9 1459.96 123.388   3
   4   4  -8 1866.50 268.911  42
  -4  -4   8 1863.84 214.977  44
  -4  -4   8 2189.22 162.118   8
   4   4  -8 2171.88 177.254   9
  -4  -4   8 1912.88 145.568   3
  -4  -4   8 1948.61 146.930  13
  -4  -4   7 4110.52 199.975  45
   4   4  -7 3836.63 356.434  42
  -4  -4   7 4192.95 227.747  13
  -4  -4   7 3929.86 332.159   7
  -4  -4   7 4120.93 232.575   8
   4   4  -7 4288.49 255.862   9
  -4  -4   7 3397.58 257.355   4
  -4  -4   7 4328.33 216.842   3
   4   4  -6 8896.87 458.817  34
   4   4  -6 9615.02 537.392  42
  -4  -4   6 8796.78 458.669  44
  -4  -4   6 8589.00 363.521  13
  -4  -4   6 8122.89 484.013   7
  -4  -4   6 8533.11 363.041   8
   4   4  -6 8908.76 392.624   9
  -4  -4   6 8446.16 338.056   3
  -4  -4   6 8989.55 440.972   4
   4   4  -5 9687.14 517.864  42
  -4  -4   5 8887.43 440.366  41
  -4  -4   5 10184.2 535.842  40
  -4  -4   5 10703.5 492.153  44
  -4  -4   5 9622.18 508.385   7
  -4  -4   5 8681.00 373.626   8
   4   4  -5 9975.04 383.757   6
   4   4  -5 9175.87 408.824   9
  -4  -4   5 9657.42 466.264   4
   4   4  -5 9651.64 486.219  34
   4   4  -4 6156.71 380.055  42
  -4  -4   4 6039.90 353.691  41
  -4  -4   4 6427.94 404.504  40
  -4  -4   4 6744.22 370.461  44
  -4  -4   4 5971.05 284.415   8
   4   4  -4 6527.45 297.250   6
  -4  -4   4 6482.80 369.755   4
   4   4  -4 6582.22 389.435  34
   4   4  -3 5534.90 267.713   6
  -4  -4   3 4843.14 244.103   8
   4   4  -3 5041.11 263.157   9
   4   4  -3 4887.56 311.723  42
  -4  -4   3 4851.63 318.824  41
  -4  -4   3 4857.99 342.434  40
   4   4  -3 4987.63 339.791  34
  -4  -4   2 5437.20 343.482  41
  -4  -4   2 5566.36 357.354  40
   4   4  -2 4741.49 284.307  42
  -4  -4   2 4610.66 237.033   8
   4   4  -2 5209.65 257.553   9
  -4  -4   2 5132.51 325.417   4
  -4  -4   1 1716.58 188.606   4
   4   4  -1 2100.37 215.591  34
   4   4  -1 1414.79 134.508  39
  -4  -4   1 1635.87 201.631  40
  -4  -4   1 1813.38 209.389  41
   4   4  -1 1411.49 134.346  20
   4   4  -1 1824.10 148.333   6
  -4  -4   1 1618.85 133.999   8
   4   4  -1 1489.68 133.914   9
   4   4   0 356.119 88.8501  20
   4   4   0 346.027 77.4319  18
   4   4   0 330.155 85.3808  17
  -4  -4   0 378.261 122.525  40
   4   4   0 393.576 88.1944  39
   4   4   0 313.434 77.2006  31
   4   4   0 373.626 114.697  34
   4   4   0 400.635 71.8408   9
   4   4   0 354.303 87.2043   6
  -4  -4   0 284.182 100.178   4
   4   4   1 393.968 99.4594  20
   4   4   1 440.450 81.2022  18
   4   4   1 513.611 99.9801  17
  -4  -4  -1 490.118 132.999  40
   4   4   1 456.237 96.1430  39
   4   4   1 541.623 117.228  14
   4   4   1 533.547 126.562  34
   4   4   1 539.897 103.739  31
   4   4   1 496.460 115.866  28
  -4  -4  -1 465.023 117.421   4
  -4  -4  -2 723.844 95.1957  45
   4   4   2 876.649 123.359  39
  -4  -4  -2 723.737 152.288  40
   4   4   2 697.098 135.794  14
   4   4   2 767.328 119.457  33
   4   4   2 802.367 120.867  31
   4   4   2 777.375 134.985  28
   4   4   2 731.411 101.343  18
   4   4   2 823.457 124.858  20
   4   4   2 655.362 111.060  17
   4   4   3 10086.6 427.789  39
   4   4   3 10109.1 424.741  38
   4   4   3 8984.01 494.959  14
   4   4   3 9519.17 380.687  29
   4   4   3 10531.3 451.090  28
   4   4   3 9769.66 415.805  33
   4   4   3 10239.1 431.105  31
  -4  -4  -3 9561.76 578.078  41
   4   4   3 9681.53 387.033  18
   4   4   3 9879.92 433.971  20
   4   4   3 10475.8 437.479  17
   4   4   4 6355.76 308.017  33
   4   4   4 7398.65 362.929  28
   4   4   4 6932.86 342.883  31
   4   4   4 6982.16 305.665  29
   4   4   4 7457.48 346.222  39
   4   4   4 7262.13 328.996  38
   4   4   4 7119.29 303.424  18
   4   4   4 5889.77 272.298  16
   4   4   5 3007.77 186.715  29
   4   4   5 3294.04 225.447  28
   4   4   5 3413.45 222.650  31
   4   4   5 3188.38 212.792  39
   4   4   5 2760.46 180.665  38
   4   4   5 3056.43 178.271  18
   4   4   5 3124.76 203.908  17
   4   4   5 3151.80 210.719  20
   4   4   6 2516.55 159.210  17
   4   4   6 2372.13 163.768  20
   4   4   6 2480.90 179.204  28
   4   4   6 2155.04 147.673  29
   4   4   7 763.847 79.2174  20
   4   4   7 867.095 91.7661  31
  -4  -5  12 325.863 47.8110  21
  -4  -5  11 162.010 45.6275   8
  -4  -5  11 173.294 62.7831  21
  -4  -5  11 123.240 45.3190  19
  -4  -5  11 192.848 54.1272  32
  -4  -5  10 90.5096 55.0597  19
  -4  -5  10 46.8072 62.4679  32
   4   5 -10 107.496 49.0055   9
  -4  -5  10 105.233 56.0711   8
  -4  -5  10 112.210 52.0530   3
  -4  -5   9 1112.60 124.536  32
  -4  -5   9 1223.32 119.100   8
   4   5  -9 913.109 110.144   9
  -4  -5   9 1047.01 107.106   3
  -4  -5   9 1030.53 103.680  13
   4   5  -8 2922.10 197.899   9
  -4  -5   8 2927.35 178.813   3
  -4  -5   8 2929.10 186.213  13
   4   5  -7 9303.11 581.034  42
  -4  -5   7 10388.8 531.007  44
  -4  -5   7 10825.1 577.371   7
  -4  -5   7 11003.7 424.717   8
   4   5  -7 10388.9 434.826   9
  -4  -5   7 10940.0 405.630   3
  -4  -5   7 10633.4 424.837  13
   4   5  -6 5974.27 424.593  42
  -4  -5   6 6105.25 384.687  44
  -4  -5   6 5835.15 429.227  40
  -4  -5   6 6264.64 304.838  13
  -4  -5   6 5651.33 287.058   8
   4   5  -6 6349.27 321.010   9
  -4  -5   6 6490.92 286.164   3
  -4  -5   6 6082.47 372.739   4
   4   5  -5 1627.14 215.616  42
  -4  -5   5 1604.86 195.665  44
  -4  -5   5 1592.94 197.310  41
  -4  -5   5 1158.15 202.465  40
   4   5  -5 1636.91 210.671  34
  -4  -5   5 1725.19 156.202  13
  -4  -5   5 1168.66 197.455   7
  -4  -5   5 1650.32 144.314   8
   4   5  -5 1695.55 165.020   9
  -4  -5   5 1686.37 202.572   4
  -4  -5   4 980.227 187.994  40
   4   5  -4 1154.13 179.431  42
  -4  -5   4 1159.63 163.110  44
  -4  -5   4 1001.73 172.512  41
   4   5  -4 992.888 108.273  33
   4   5  -4 1090.40 177.470  34
  -4  -5   4 1028.43 123.093   8
  -4  -5   4 876.311 173.022   7
  -4  -5   4 1161.23 175.619   4
   4   5  -3 2483.21 174.201  33
  -4  -5   3 2485.19 251.749  41
  -4  -5   3 2312.70 253.209  40
  -4  -5   3 2396.02 220.076  44
   4   5  -3 2627.20 235.873  42
  -4  -5   3 2229.22 165.241   8
   4   5  -3 2496.14 183.377   9
   4   5  -3 2507.32 257.711  34
  -4  -5   2 4221.70 314.922   4
  -4  -5   2 5089.86 358.747  41
  -4  -5   2 4874.50 353.748  40
  -4  -5   2 4441.89 290.669  44
   4   5  -2 4385.00 248.499  33
  -4  -5   2 4342.88 230.758   8
   4   5  -2 4403.49 241.500   9
   4   5  -2 4782.52 242.998  20
   4   5  -2 4470.93 238.807  17
  -4  -5   1 4526.14 318.026   4
   4   5  -1 4345.34 235.533  39
   4   5  -1 4680.95 337.575  34
  -4  -5   1 4433.26 351.099  41
  -4  -5   1 3883.41 317.037  40
   4   5  -1 4272.42 257.874  33
   4   5  -1 4239.26 226.378   9
   4   5  -1 4601.38 248.241  20
   4   5  -1 4491.78 246.811  17
   4   5  -1 4406.68 239.725  18
  -4  -5   0 2906.53 259.692   4
   4   5   0 3270.38 205.953  39
   4   5   0 3255.27 281.075  34
  -4  -5   0 2987.24 279.808  40
   4   5   0 3326.38 227.709  33
   4   5   0 3117.47 198.657  31
   4   5   0 3008.67 178.640   9
   4   5   0 3825.79 230.716  20
   4   5   0 3590.73 207.445  18
   4   5   0 3565.53 223.328  17
   4   5   1 2177.73 175.590  39
   4   5   1 2519.31 199.229  38
  -4  -5  -1 1882.63 258.127  41
  -4  -5  -1 1679.69 216.329  40
   4   5   1 2289.94 177.929  31
  -4  -5  -1 2205.10 219.135   4
   4   5   1 2526.05 194.371  20
   4   5   1 2233.54 163.759  18
   4   5   1 2462.17 191.370  17
   4   5   2 3062.86 214.149  33
   4   5   2 3400.75 219.479  31
  -4  -5  -2 2587.33 298.241  41
   4   5   2 3240.45 214.333  39
   4   5   2 3286.78 222.301  38
   4   5   2 2930.32 219.101  20
   4   5   2 3105.99 194.495  18
   4   5   2 3244.28 220.931  17
   4   5   3 4479.25 256.504  33
   4   5   3 4526.17 266.504  31
   4   5   3 4618.97 262.534  39
   4   5   3 4847.51 269.036  38
   4   5   3 4663.75 240.433  18
   4   5   3 4840.46 276.598  20
   4   5   3 4922.02 273.912  17
   4   5   4 9690.90 394.476  33
   4   5   4 11062.7 433.361  31
   4   5   4 9243.33 366.579  29
   4   5   4 10554.1 421.414  39
   4   5   4 10926.2 421.758  38
   4   5   4 10773.8 392.482  18
   4   5   5 1341.53 136.389  31
   4   5   5 1315.54 129.393  39
   4   5   5 1293.29 114.536  38
   4   5   5 1460.60 130.883  17
   4   5   5 1432.28 134.656  20
   4   5   6 481.535 75.5759  39
   4   5   6 496.333 76.3090  20
   4   5   6 549.780 73.9988  17
   4   5   7 82.8960 33.4219  31
   4   5   7 115.878 34.5045  39
  -4  -6  11 264.658 51.0312  21
  -4  -6  10 232.539 55.5497  32
  -4  -6  10 184.622 57.1403   8
  -4  -6  10 211.840 51.3619   3
  -4  -6   9 1689.30 132.046  32
   4   6  -9 1512.16 120.542   9
  -4  -6   9 1532.51 117.734   3
  -4  -6   9 1798.85 128.600  13
  -4  -6   8 5358.95 251.977   8
  -4  -6   8 4750.16 229.005   3
  -4  -6   8 4993.01 247.006  13
  -4  -6   7 5243.89 266.401   8
   4   6  -7 5682.03 284.349   9
  -4  -6   7 5618.69 262.620   3
  -4  -6   7 5424.01 278.383  13
   4   6  -6 4391.80 367.476  42
  -4  -6   6 4383.32 331.720  44
  -4  -6   6 4697.00 376.167   7
  -4  -6   6 4972.20 257.395   8
   4   6  -6 5351.70 283.065   9
  -4  -6   6 4833.38 338.018   4
  -4  -6   6 4879.44 268.146  13
  -4  -6   5 3366.47 297.402  41
  -4  -6   5 3321.09 287.030  44
  -4  -6   5 3357.61 324.528  40
   4   6  -5 3099.60 294.385  42
  -4  -6   5 3185.06 311.582   7
  -4  -6   5 3348.63 206.518   8
   4   6  -5 3840.01 236.601   9
  -4  -6   5 3560.03 298.022   4
  -4  -6   4 1064.77 196.543  40
   4   6  -4 994.907 115.752  38
  -4  -6   4 1185.65 167.857  44
  -4  -6   4 1192.32 192.413  41
   4   6  -4 1112.52 177.958  42
   4   6  -4 1215.13 122.233  33
  -4  -6   4 1487.45 135.465   8
  -4  -6   4 1311.77 201.911   7
   4   6  -4 1276.30 143.509   9
  -4  -6   4 1327.17 195.553   4
  -4  -6   3 729.008 161.887  40
   4   6  -3 606.210 103.764  38
  -4  -6   3 688.915 129.911  44
  -4  -6   3 734.820 169.260  41
   4   6  -3 641.276 102.432  33
  -4  -6   3 629.998 99.9667   8
   4   6  -3 749.745 114.607   9
  -4  -6   3 578.450 147.968   7
  -4  -6   3 725.415 152.171   4
  -4  -6   2 1029.37 181.271  40
   4   6  -2 907.014 126.025  38
  -4  -6   2 1185.94 200.119  41
   4   6  -2 1012.79 127.616  33
  -4  -6   2 929.346 108.325   8
   4   6  -2 970.619 119.076   9
  -4  -6   2 872.011 166.101   4
  -4  -6   1 3037.49 279.493   4
   4   6  -1 3782.67 241.194  38
  -4  -6   1 3145.90 295.865  40
   4   6  -1 3816.68 241.541  33
   4   6  -1 3646.06 203.930   9
   4   6  -1 3859.47 232.129  20
   4   6  -1 3630.05 218.114  17
   4   6  -1 3713.02 224.850  18
  -4  -6   0 3797.30 304.773   4
  -4  -6   0 4149.01 362.583  41
   4   6   0 3637.70 215.377  39
   4   6   0 4044.53 255.919  38
   4   6   0 3882.21 199.496   9
   4   6   0 4217.69 250.788  20
   4   6   0 3876.63 232.074  17
   4   6   0 4248.95 234.624  18
   4   6   0 4167.27 255.074  33
   4   6   0 4114.68 224.254  31
   4   6   1 1948.22 161.043  39
   4   6   1 2193.70 189.773  38
   4   6   1 2306.49 190.172  20
   4   6   1 2155.68 175.150  17
   4   6   1 2134.04 164.681  18
   4   6   1 2021.84 165.144  31
   4   6   2 1266.84 129.343  39
   4   6   2 1346.43 142.184  17
   4   6   2 1561.15 161.050  20
   4   6   2 1364.39 129.633  18
   4   6   2 1290.52 144.831  33
   4   6   2 1393.79 140.530  31
   4   6   3 1905.10 151.482  39
   4   6   3 2024.97 164.816  38
   4   6   3 1876.96 159.345  17
   4   6   3 1933.24 142.602  18
   4   6   3 2020.60 172.429  20
   4   6   3 1879.64 158.760  31
   4   6   4 6527.76 274.884  39
   4   6   4 5893.67 270.750  38
   4   6   4 5967.35 275.512  17
   4   6   4 5940.37 250.088  18
   4   6   4 5820.66 273.217  31
   4   6   5 2161.16 130.763  39
   4   6   5 1805.18 127.821  31
   4   6   6 705.816 58.5313  39
   4   6   6 745.230 58.6150  17
   4   6   6 657.625 61.4021  31
   4   7 -11 635.291 50.7804  10
  -4  -7  10 866.188 69.5307  21
  -4  -7   9 620.713 79.9099  13
   4   7  -9 599.488 72.0993   9
  -4  -7   9 686.476 76.1614   3
  -4  -7   9 495.097 63.2528  32
  -4  -7   8 1376.83 117.274   8
   4   7  -8 1144.81 110.816   9
  -4  -7   8 1218.48 108.648   3
  -4  -7   8 1411.10 124.117  13
  -4  -7   7 3910.12 207.599   8
   4   7  -7 3873.53 215.108   9
  -4  -7   7 3834.15 201.631   3
  -4  -7   7 3658.56 215.780  13
  -4  -7   6 3486.29 198.832   8
   4   7  -6 3472.29 213.242   9
  -4  -7   5 2398.34 185.545  13
  -4  -7   5 2318.93 162.690   8
  -4  -7   4 947.125 132.702  13
  -4  -7   4 910.849 109.842   8
   4   7  -4 1130.04 130.748   9
  -4  -7   3 633.197 112.553  13
   4   7  -3 631.600 103.286   9
  -4  -7   3 717.302 94.8004   8
   4   7  -3 639.039 101.023  38
   4   7  -2 1259.57 138.037  38
  -4  -7   2 1071.07 133.065  13
   4   7  -2 1230.93 122.820   9
   4   7  -2 1132.22 131.525  18
   4   7  -2 1255.90 139.459  33
   4   7  -1 4728.66 268.208  38
   4   7  -1 4709.09 224.507   9
   4   7  -1 4334.71 227.758  17
   4   7  -1 4815.21 254.605  18
   4   7  -1 4505.34 260.656  33
   4   7   0 4379.98 253.704  38
   4   7   0 4018.59 222.722  17
   4   7   0 4225.37 230.925  18
   4   7   1 3141.51 187.292  31
  -4  -7  -1 2814.05 175.816  13
   4   7   1 3536.40 203.522  17
   4   7   1 3549.57 199.848  18
   4   7   1 3136.60 175.912  39
   4   7   1 3728.42 227.540  38
   4   7   2 2319.97 156.957  31
   4   7   2 2426.18 163.716  17
   4   7   2 2532.52 156.928  18
   4   7   2 2274.35 143.287  39
   4   7   3 1194.27 111.390  31
   4   7   3 1362.17 116.665  17
   4   7   3 1404.83 106.281  18
   4   7   3 1313.03 102.915  39
   4   7   3 1440.43 127.362  38
   4   7   4 2008.47 117.775  31
   4   7   4 1586.64 98.5336  39
   4   7   4 1781.02 114.758  38
   4   7   4 1948.06 119.307  17
   4   7   5 1355.85 74.7669  17
   4   8  -9 1273.54 88.7982  10
  -4  -8   9 1438.98 87.5446   8
   4   8  -9 1164.87 74.3205   9
  -4  -8   9 1452.95 91.1781  13
  -4  -8   8 751.891 77.0543   8
   4   8  -8 773.802 77.0539   9
  -4  -8   8 661.657 82.3782  13
  -4  -8   7 2281.88 126.947   3
  -4  -8   7 2389.54 124.859   8
   4   8  -7 2567.38 139.105   9
  -4  -8   6 3129.12 173.197   3
  -4  -8   6 3202.63 191.945  13
  -4  -8   6 3034.93 163.468   8
   4   8  -6 3197.32 183.774   9
  -4  -8   5 2892.63 185.810  13
  -4  -8   5 2731.30 152.147   8
  -4  -8   4 1896.44 155.862  13
   4   8  -4 1682.52 151.032  18
   4   8  -4 1966.43 145.570   9
  -4  -8   3 953.462 116.020  13
   4   8  -3 785.209 109.003  18
   4   8  -3 707.293 92.1452  38
   4   8  -3 962.033 105.247   9
  -4  -8   2 84.6713 68.0159  13
   4   8  -2 97.1190 66.9353  18
   4   8  -2 115.730 62.5245  38
   4   8  -2 86.7165 57.0530   9
   4   8  -1 667.431 100.858  38
   4   8  -1 559.803 91.5725  18
  -4  -8   1 610.010 90.1013  13
   4   8   0 4612.47 223.508  18
   4   8   0 4270.29 197.921  17
   4   8   0 4547.01 221.548  37
   4   8   0 4667.04 239.702  38
   4   8   1 3576.28 179.302  18
   4   8   1 3426.86 171.476  17
   4   8   1 3673.42 199.587  38
   4   8   2 2535.90 131.603  18
   4   8   2 2355.31 131.590  17
   4   8   2 2518.52 151.106  38
   4   8   3 852.239 67.4308  17
   4   9  -8 284.349 39.0347   9
  -4  -9   7 586.614 70.5356  13
   4   9  -7 664.219 65.6231   9
   4   9  -7 547.934 71.2542  18
  -4  -9   6 1712.55 114.889  13
   4   9  -6 1522.48 103.869   9
   4   9  -6 1530.92 116.269  18
  -4  -9   5 1210.71 104.606  13
   4   9  -5 1230.75 106.765  18
  -4  -9   4 1148.30 102.967  13
   4   9  -4 1213.91 95.0585   9
   4   9  -4 1108.99 105.492  18
  -4  -9   3 563.422 78.0151  13
   4   9  -3 668.790 86.0391  18
   4   9  -3 797.276 76.4418   9
  -4  -9   2 872.010 82.4937  13
   4   9  -2 778.558 76.3463  38
   4   9  -2 1048.74 96.2977  18
   4   9  -1 893.590 87.6195  37
   4   9  -1 855.337 82.2058  38
   4   9  -1 888.111 85.7025  18
   4   9   0 3408.06 160.921  38
   4   9   0 3440.14 156.393  18
   4   9   1 3036.17 139.741  38
   4   9   1 3273.62 132.159  18
   4  10  -6 419.406 42.4349  18
   4  10  -5 456.301 50.7282  37
   4  10  -5 519.714 50.7448  18
   4  10  -4 877.111 68.3994  37
   4  10  -4 806.182 64.7152  18
   4  10  -3 813.077 64.3799  18
   4  10  -2 366.358 41.0667  37
   4  10  -2 408.343 43.2861  18
  -5  11   3 92.0686 27.5174  27
  -5  11   2 567.085 57.1022  27
   5 -11  -2 541.544 67.1378   6
  -5  11   2 538.351 52.8058  15
  -5  11   1 1581.96 95.4523  27
   5 -11  -1 1647.96 114.634   6
  -5  11   0 1974.50 109.637  27
   5 -11   0 2119.08 130.445   6
   5 -11   0 1581.94 103.995  11
  -5  11   0 1418.50 89.8420  12
  -5  11  -1 927.775 72.6145  12
   5 -11   1 1066.96 90.3321  11
  -5  11  -2 754.007 59.3861  10
   5 -11   2 742.017 84.7832   6
  -5  11  -2 538.190 53.4119  16
  -5  11  -2 642.512 61.3401  12
   5 -11   2 737.307 77.9542  11
  -5  11  -3 747.868 58.0696  10
   5 -11   3 970.220 76.3426   6
  -5  11  -3 441.355 46.5203  16
   5 -11   3 836.096 75.5697  11
  -5  11  -3 585.316 57.2425  12
  -5  11  -4 621.510 51.0247  12
   5 -11   4 943.009 67.7404  11
  -5  10   5 752.105 59.7998  27
  -5  10   5 699.940 52.9019  15
  -5  10   4 237.277 51.2889  27
  -5  10   4 212.236 47.5312  15
  -5  10   3 187.303 53.8845  27
   5 -10  -3 231.497 72.8790   6
  -5  10   3 176.013 52.2109  15
  -5  10   3 189.686 43.3976  12
  -5  10   2 593.722 79.9052  27
  -5  10   2 461.215 70.0852   2
   5 -10  -2 571.697 102.077   6
  -5  10   2 496.215 65.3908  12
  -5  10   1 1816.80 120.993  24
  -5  10   1 1856.11 128.086   2
   5 -10  -1 2052.38 159.813   6
  -5  10   1 1735.04 119.687  12
  -5  10   1 1477.15 106.926  16
   5 -10  -1 1779.55 135.550  11
  -5  10   0 4370.35 188.212  10
  -5  10   0 4162.79 188.858  24
  -5  10   0 3845.88 188.447  16
  -5  10   0 4581.44 207.947  12
   5 -10   0 4636.19 226.395  11
   5 -10   0 4758.34 246.391   6
   5 -10   1 874.078 108.797  11
  -5  10  -1 785.443 87.1778  16
  -5  10  -1 872.055 94.2276  12
  -5  10  -1 1127.21 106.493   2
  -5  10  -1 1053.52 91.2805  10
  -5  10  -2 889.876 90.9648  16
  -5  10  -2 876.223 95.5133  12
   5 -10   2 981.770 111.030  11
   5 -10   2 1230.84 125.396   6
  -5  10  -2 1034.05 99.6056   2
  -5  10  -2 1009.26 91.0930  10
  -5  10  -3 930.342 94.4476  12
  -5  10  -3 1051.99 93.9945   2
  -5  10  -4 827.329 82.9792  12
   5 -10   4 945.907 93.6981  11
  -5  10  -4 1024.04 83.8339  10
   5 -10   5 807.660 75.4900  11
  -5  10  -5 916.402 70.9305  10
   5 -10   6 402.176 50.2210  29
  -5  10  -6 429.340 45.7675  12
  -5   9   6 663.483 68.5672  27
  -5   9   6 644.651 66.2001  15
  -5   9   5 1294.65 103.073  27
  -5   9   5 1073.59 79.1881  25
  -5   9   4 724.007 87.2172  27
   5  -9  -4 682.830 97.1188   6
  -5   9   4 901.734 96.2129  15
  -5   9   4 668.047 70.9292  12
  -5   9   3 856.644 99.0844  27
  -5   9   3 765.713 89.6982   2
   5  -9  -3 702.141 117.864   6
  -5   9   3 648.917 83.0157  12
  -5   9   2 1373.22 126.661  24
   5  -9  -2 1428.82 155.491   6
  -5   9   2 1452.48 123.519   2
  -5   9   2 1227.86 114.610  12
   5  -9  -2 1343.02 134.667  11
  -5   9   1 2024.46 136.884  10
  -5   9   1 2058.24 146.121  24
  -5   9   1 2140.10 155.823   2
   5  -9  -1 2236.58 173.543  11
  -5   9   1 1750.74 133.336  16
  -5   9   1 1956.32 144.955  12
   5  -9   0 4329.79 242.991  11
  -5   9   0 4322.23 210.737  10
  -5   9   0 3911.30 200.140  24
  -5   9   0 3657.73 202.254  16
  -5   9   0 3901.07 214.162  12
  -5   9   0 3918.00 221.579   2
  -5   9  -1 4361.29 231.783  12
  -5   9  -1 4327.82 230.458   2
   5  -9   1 4404.04 249.776  11
  -5   9  -1 4431.85 221.307  10
  -5   9  -2 565.342 92.2630  12
   5  -9   2 842.391 132.415   6
  -5   9  -2 689.581 96.6791   2
   5  -9   2 820.100 122.354  11
  -5   9  -3 969.991 110.811  12
   5  -9   3 1118.51 129.271   6
  -5   9  -3 906.892 102.512   2
  -5   9  -3 1076.86 106.821  10
  -5   9  -4 527.432 85.5743  12
  -5   9  -4 355.350 68.3843   2
  -5   9  -4 611.613 83.2271  10
   5  -9   4 520.087 94.7481  11
  -5   9  -5 238.767 62.8950  12
  -5   9  -5 243.196 57.8129  10
   5  -9   5 306.464 70.0383  11
   5  -9   6 611.839 82.6934  29
  -5   9  -6 718.891 66.1182  10
   5  -9   7 395.159 55.3340  29
  -5   9  -7 375.079 47.2277  12
  -5   8   8 461.830 46.5233  27
  -5   8   8 454.772 47.0445  15
  -5   8   7 98.1946 42.8791  25
  -5   8   7 223.623 55.1867  15
  -5   8   6 805.405 90.6315  27
  -5   8   6 641.285 74.5138  26
  -5   8   6 681.842 74.9317  25
  -5   8   6 852.627 92.8911  15
  -5   8   5 1682.01 132.342  27
  -5   8   5 1381.40 111.509  25
  -5   8   4 2457.17 149.967  25
   5  -8  -4 2544.27 189.713   6
  -5   8   4 2278.95 147.979   2
  -5   8   4 2286.92 147.305  12
  -5   8   3 1406.19 110.947  10
  -5   8   3 1536.39 144.661  24
  -5   8   3 1872.92 148.661  27
   5  -8  -3 1769.54 170.593   6
   5  -8  -3 1302.49 131.712  11
  -5   8   3 1466.04 124.169  12
  -5   8   2 476.877 92.2761  24
  -5   8   2 403.697 78.3132  10
   5  -8  -2 346.867 96.9627  11
  -5   8   2 418.845 80.8523  12
  -5   8   1 1912.05 144.912  10
  -5   8   1 1852.85 148.375  24
   5  -8  -1 1815.06 254.946   5
  -5   8   1 1575.90 140.421  12
   5  -8  -1 1815.88 166.893  11
   5  -8   0 3560.94 231.712  11
  -5   8   0 3723.54 211.507  10
  -5   8   0 3401.55 192.142  24
   5  -8   0 3159.10 337.399   5
  -5   8   0 3268.34 205.002  12
   5  -8   1 8965.04 396.844  11
  -5   8  -1 9170.32 367.427  10
   5  -8   1 8215.39 537.345   5
  -5   8  -1 8331.96 364.469  12
  -5   8  -2 878.939 110.105  10
  -5   8  -2 775.274 111.172  12
  -5   8  -3 1607.05 139.221  10
   5  -8   3 1682.69 161.761  11
   5  -8   3 1816.48 165.295   6
  -5   8  -4 389.887 79.4674  10
   5  -8   4 384.188 95.9250  11
   5  -8   4 411.090 86.3270   6
  -5   8  -4 323.513 72.2299   2
  -5   8  -5 759.249 88.9782  10
   5  -8   5 718.380 98.5783  11
  -5   8  -6 1123.53 90.9427  10
   5  -8   6 837.248 88.9823  22
  -5   8  -7 1643.13 84.8836  10
   5  -8   7 1534.04 100.226  22
   5  -8   8 813.649 64.3791  29
  -5   7   9 537.466 48.8797  27
  -5   7   9 665.962 56.9679  15
  -5   7   8 477.598 66.3039  27
  -5   7   8 639.493 62.5686  25
  -5   7   7 318.474 62.9107  25
  -5   7   7 261.563 68.3005  27
  -5   7   7 248.106 64.0655  26
  -5   7   6 521.932 82.4479  25
  -5   7   6 546.902 91.7469  27
  -5   7   6 633.060 90.0374  26
  -5   7   5 1889.43 143.722  27
  -5   7   5 1407.50 116.351  25
  -5   7   5 1777.61 147.503  15
  -5   7   4 3669.05 187.912  10
  -5   7   4 4165.20 229.854  27
   5  -7  -4 4065.85 245.659   6
   5  -7  -3 3125.19 224.526   6
  -5   7   3 2615.01 255.791   1
   5  -7  -3 2682.79 308.039   5
   5  -7  -3 2938.09 330.774  36
  -5   7   3 3150.32 195.469  45
  -5   7   3 2760.42 224.320  43
   5  -7  -3 3005.65 201.827  11
  -5   7   3 3210.12 205.978  24
  -5   7   3 3072.83 180.288  10
  -5   7   2 3354.24 290.231   1
   5  -7  -2 2786.03 312.340   5
   5  -7  -2 3115.14 341.736  36
  -5   7   2 3772.88 218.930  45
  -5   7   2 3266.10 195.876  12
   5  -7  -2 3448.87 223.542  11
  -5   7   2 3880.21 220.994  24
  -5   7   2 3708.62 204.031  10
   5  -7  -1 2371.60 284.557  36
  -5   7   1 2022.98 202.765  35
  -5   7   1 2586.32 175.136  10
   5  -7  -1 2291.20 185.728  11
  -5   7   1 1998.78 156.405  12
  -5   7   1 2388.28 166.102  24
   5  -7  -1 2452.28 294.634   5
  -5   7   0 2623.46 245.499  35
   5  -7   0 2966.82 297.556  36
  -5   7   0 3129.39 207.215  45
  -5   7   0 2627.55 183.836  12
  -5   7   0 2882.82 282.419   1
   5  -7   0 2821.13 207.610  11
  -5   7   0 3242.28 196.914  10
  -5   7  -1 5956.87 383.642  35
  -5   7  -1 6629.56 302.468  45
  -5   7  -1 5627.56 281.004  12
  -5   7  -1 5760.96 396.655   1
   5  -7   1 5617.81 433.245   5
   5  -7   1 5862.63 312.051  11
  -5   7  -2 1975.56 228.351  35
  -5   7  -2 2059.40 230.311   1
   5  -7   2 2294.69 188.646   6
   5  -7   2 2168.43 264.793   5
  -5   7  -2 2245.59 169.540  10
  -5   7  -2 2273.73 171.711  45
  -5   7  -3 183.360 99.8131  35
  -5   7  -3 193.216 78.8850  45
   5  -7   3 169.507 93.2876  11
  -5   7  -3 123.689 71.3550  10
   5  -7   3 99.7299 92.7145   6
  -5   7  -3 98.3659 92.5493   1
   5  -7   3 248.550 124.951   5
  -5   7  -4 1890.87 146.930  10
   5  -7   4 1661.29 138.442  22
   5  -7   4 1900.53 155.706   6
   5  -7   4 1810.89 159.384  11
   5  -7   5 496.598 91.0509  22
   5  -7   5 443.157 90.3339  11
  -5   7  -5 470.997 80.3810  10
   5  -7   6 588.310 92.9548  22
  -5   7  -6 514.338 71.0884  10
   5  -7   7 1903.86 134.462  22
   5  -7   8 1989.39 123.160  29
  -5   6   9 1742.00 119.370  27
  -5   6   9 3825.24 142.630  25
  -5   6   8 1120.18 106.480  30
  -5   6   8 1389.61 120.808  15
  -5   6   8 1254.02 111.041  27
  -5   6   8 1119.67 101.888  26
  -5   6   8 999.765 98.2498  25
  -5   6   7 966.689 111.420  30
  -5   6   7 1101.05 119.060  15
  -5   6   7 931.443 101.891  23
  -5   6   7 960.337 112.326  27
  -5   6   7 917.660 109.504  26
  -5   6   7 782.763 98.0257  25
  -5   6   6 438.066 87.7812  30
  -5   6   6 405.498 79.4833  25
  -5   6   6 535.467 91.1229  27
  -5   6   6 506.140 88.3556  23
  -5   6   6 561.534 101.270  15
   5  -6  -5 591.126 184.316  36
  -5   6   5 670.615 86.9053  45
  -5   6   5 702.618 99.3805  30
  -5   6   5 806.488 108.973  27
  -5   6   5 969.788 106.380  25
   5  -6  -5 788.330 122.154   6
  -5   6   4 4956.18 339.015   1
   5  -6  -4 4727.74 274.186   6
   5  -6  -4 4134.64 360.634   5
  -5   6   4 5212.54 243.603  45
  -5   6   4 4308.71 286.588  43
   5  -6  -4 5180.29 431.570  36
  -5   6   4 4714.56 235.258  30
  -5   6   4 5505.51 262.211  27
  -5   6   4 4857.14 233.340  10
   5  -6  -3 5258.92 291.234   6
   5  -6  -3 5163.04 402.967   5
  -5   6   3 5235.16 360.032   1
  -5   6   3 5993.15 273.745  45
  -5   6   3 6029.55 337.291  43
   5  -6  -3 5771.59 448.032  36
   5  -6  -3 5502.27 282.681  11
  -5   6   3 4813.18 237.972  30
  -5   6   3 5690.39 281.023  24
  -5   6   3 5822.13 265.460  10
   5  -6  -2 1848.47 249.248   5
  -5   6   2 1815.20 222.653   1
   5  -6  -2 2035.20 267.901  36
  -5   6   2 1995.99 208.289  35
  -5   6   2 2299.37 167.601  45
   5  -6  -2 1743.08 164.065  11
  -5   6   2 1929.60 152.380  24
  -5   6   2 2097.44 156.109  10
   5  -6  -1 2325.05 184.534  11
  -5   6   1 2439.54 169.388  10
  -5   6   1 2465.29 160.827  24
   5  -6  -1 2494.80 285.056   5
   5  -6  -1 2762.77 290.747  36
  -5   6   1 2517.14 238.106  35
  -5   6   0 3123.40 269.661  35
   5  -6   0 3161.01 292.446  36
  -5   6   0 2553.67 260.181   1
   5  -6   0 3114.08 217.418  11
  -5   6   0 3149.47 200.641  45
  -5   6  -1 2531.66 253.953  35
   5  -6   1 1932.24 217.252  36
   5  -6   1 2146.51 266.177   5
  -5   6  -1 1894.11 232.952   1
  -5   6  -1 2252.12 167.428  10
  -5   6  -1 2404.54 175.855  45
  -5   6  -2 7159.21 437.509  35
   5  -6   2 7461.83 347.115   6
   5  -6   2 6795.44 454.249   5
  -5   6  -2 7182.16 427.425   1
  -5   6  -2 7031.79 318.930  10
   5  -6   2 7134.58 344.278  11
  -5   6  -2 7194.32 317.847  45
  -5   6  -3 1050.20 184.240  35
  -5   6  -3 935.879 115.271  45
  -5   6  -3 958.951 110.656  10
   5  -6   3 1073.02 136.982  11
  -5   6  -3 928.990 161.000   1
   5  -6   3 811.568 123.687   6
   5  -6   3 964.487 179.688   5
   5  -6   4 2929.13 190.651   6
  -5   6  -4 2816.04 174.831  45
  -5   6  -4 3065.99 295.074  35
   5  -6   4 3188.65 203.746  11
  -5   6  -4 2729.93 178.306  10
   5  -6   4 2949.72 191.644  22
   5  -6   5 815.170 105.139  11
   5  -6   5 802.690 116.460  22
  -5   6  -5 750.647 94.5398  10
   5  -6   6 863.220 118.598  22
   5  -6   6 809.360 100.793  28
  -5   6  -6 816.246 84.6887  10
   5  -6   6 961.142 134.906  29
   5  -6   7 1006.55 101.307  28
   5  -6   7 1264.53 122.752  22
   5  -6   8 2649.83 147.002  22
   5  -6   8 2500.37 139.949  20
   5  -6   9 1007.78 73.7115  29
  -5   5  10 889.005 81.2642  30
  -5   5  10 858.745 81.8091  15
  -5   5  10 851.139 71.1618  27
  -5   5   9 1469.24 125.481  30
  -5   5   9 1371.97 122.386  15
  -5   5   9 1244.99 111.426  23
  -5   5   9 1399.07 113.658  27
  -5   5   9 1364.76 112.666  26
  -5   5   8 1180.04 125.641  30
  -5   5   8 1131.73 123.401  15
  -5   5   8 1137.70 117.835  23
  -5   5   8 1271.15 118.992  27
  -5   5   8 1097.83 115.886  26
  -5   5   8 862.480 103.217  25
  -5   5   7 1678.11 151.091  30
  -5   5   7 1496.22 139.601  27
  -5   5   7 1506.45 144.378  23
  -5   5   7 1614.15 146.256  26
  -5   5   7 1365.87 128.559  25
  -5   5   7 1857.48 153.793  15
  -5   5   6 1840.45 160.962  30
  -5   5   6 2152.65 165.404  15
  -5   5   6 1917.49 150.513  27
  -5   5   6 1831.79 143.318  25
   5  -5  -6 1562.28 257.867  36
   5  -5  -5 1710.68 265.128  36
  -5   5   5 1410.69 119.039  45
  -5   5   5 1449.36 160.258  43
  -5   5   5 1606.27 145.835  30
  -5   5   5 1641.25 138.014  27
   5  -5  -5 1363.45 151.928   6
  -5   5   5 1271.07 166.714   1
   5  -5  -4 830.199 129.844   6
   5  -5  -4 850.382 179.985   5
  -5   5   4 922.175 155.940   1
  -5   5   4 1033.22 110.167  45
  -5   5   4 882.470 136.644  43
   5  -5  -4 877.569 197.046  36
  -5   5   4 1000.34 115.743  30
  -5   5   4 1010.08 111.986  27
  -5   5   4 847.170 104.606  10
   5  -5  -4 773.161 112.325  11
   5  -5  -3 10022.0 589.615  36
  -5   5   3 11075.3 405.262  45
  -5   5   3 11529.8 491.278  43
   5  -5  -3 9574.72 410.303  11
  -5   5   3 11015.1 404.062  10
   5  -5  -3 10581.0 438.387   6
   5  -5  -3 10417.1 568.295   5
  -5   5   3 10066.4 515.602   1
   5  -5  -2 8583.46 385.236   6
   5  -5  -2 9404.37 522.829   5
  -5   5   2 7791.76 454.228   1
   5  -5  -2 9120.82 525.686  36
  -5   5   2 9286.79 459.901  35
  -5   5   2 9362.93 361.037  45
   5  -5  -2 8339.61 366.329  11
  -5   5   2 8327.25 341.038  24
  -5   5   2 8655.64 348.923  10
   5  -5  -1 6784.32 320.899  11
   5  -5  -1 6517.65 325.780   6
   5  -5  -1 6791.90 444.884   5
  -5   5   1 7040.41 401.449  35
   5  -5  -1 6924.76 438.745  36
  -5   5   0 3047.35 265.064  35
   5  -5   0 2770.11 267.620  36
  -5   5   0 2742.54 258.096   1
  -5   5   0 2526.58 170.394  10
   5  -5   0 2463.88 190.668  11
  -5   5   0 2613.72 180.488  45
  -5   5  -1 1422.50 155.844  40
  -5   5  -1 1814.63 219.196  35
   5  -5   1 1655.53 197.010  36
  -5   5  -1 1793.47 145.825  45
   5  -5   1 1819.98 164.763   6
   5  -5   1 1561.55 220.762   5
  -5   5  -1 1685.33 203.035   1
  -5   5  -1 1830.93 144.311  10
  -5   5  -2 2106.47 204.386  40
  -5   5  -2 2260.39 246.171  35
  -5   5  -2 2129.18 156.828  45
   5  -5   2 1948.51 171.254  11
  -5   5  -2 2057.56 152.672  10
   5  -5   2 2070.60 175.092   6
   5  -5   2 1897.30 238.239   5
  -5   5  -2 1951.07 218.644   1
   5  -5   3 1556.73 218.213   5
  -5   5  -3 1457.75 186.383   1
   5  -5   3 1641.03 156.870   6
  -5   5  -3 1778.45 227.880  35
   5  -5   3 1644.14 153.838  11
  -5   5  -3 1515.93 131.527  45
   5  -5   3 1426.33 135.930  22
  -5   5  -3 1517.35 134.299  10
   5  -5   4 1355.84 129.093   6
  -5   5  -4 1368.67 121.533  45
   5  -5   4 1608.83 148.395  22
  -5   5  -4 1487.32 127.603  10
   5  -5   4 1489.82 141.270  11
  -5   5  -5 2332.56 268.803  35
   5  -5   5 2007.44 227.009  14
   5  -5   5 2067.18 151.860  11
   5  -5   5 2207.83 180.968  22
   5  -5   5 2209.22 162.789  28
  -5   5  -5 2332.66 148.590  10
   5  -5   6 1018.33 118.871  28
   5  -5   6 1334.28 139.626  22
   5  -5   6 1423.65 154.257  29
   5  -5   7 921.637 107.439  28
   5  -5   7 1049.39 122.065  22
   5  -5   7 1275.28 137.275  29
   5  -5   8 2854.09 159.324  20
   5  -5   8 2363.69 144.427  28
   5  -5   9 1823.63 94.3382  28
  -5   4  11 411.074 56.2764  15
  -5   4  11 402.303 49.3456  23
  -5   4  10 704.428 88.9136  15
  -5   4  10 726.133 85.7875  23
  -5   4  10 574.711 72.5899  27
  -5   4   9 2414.67 175.113  30
  -5   4   9 2488.90 169.820  15
  -5   4   9 2456.84 170.816  23
  -5   4   9 2195.16 149.751  27
  -5   4   9 1959.86 152.858  26
  -5   4   8 1903.71 167.640  30
  -5   4   8 1733.26 140.655  27
  -5   4   8 1794.81 158.921  23
  -5   4   8 1603.68 146.291  26
  -5   4   8 1573.29 136.567  25
  -5   4   8 1985.75 157.216  15
  -5   4   7 3087.72 208.913  30
  -5   4   7 3160.24 200.786  15
  -5   4   7 2953.55 184.562  27
  -5   4   7 2366.81 173.715  25
   5  -4  -7 2577.17 311.646  36
   5  -4  -6 488.961 179.252  36
  -5   4   6 540.806 95.9432  15
  -5   4   6 504.816 101.645  30
  -5   4   6 344.667 86.3728  25
  -5   4   6 550.357 89.7435  27
  -5   4   6 331.413 96.0538  43
   5  -4  -5 176.589 150.581  36
  -5   4   5 162.080 59.7586  45
  -5   4   5 239.497 87.5527  43
  -5   4   5 181.012 62.7856  27
   5  -4  -5 236.309 90.7124   6
   5  -4  -5 139.352 107.021   5
  -5   4   5 212.408 100.883   1
   5  -4  -4 1840.36 171.450   6
   5  -4  -4 2198.08 250.748   5
  -5   4   4 2148.25 220.833   1
   5  -4  -4 2235.71 275.867  36
   5  -4  -4 2150.14 168.801  11
  -5   4   4 2420.78 155.428  45
  -5   4   4 2608.63 210.147  43
  -5   4   4 2076.62 144.844  27
  -5   4   4 2295.42 155.574  10
  -5   4   3 13189.2 454.675  45
  -5   4   3 13785.6 548.561  43
   5  -4  -3 12254.6 472.025  11
   5  -4  -3 12622.7 489.958   6
   5  -4  -3 12008.5 612.103   5
  -5   4   3 13121.3 457.056  10
   5  -4  -2 10213.8 414.927  11
  -5   4   2 11246.0 403.880  45
   5  -4  -2 10299.6 429.748   6
   5  -4  -2 9887.61 549.309   5
   5  -4  -2 11420.2 580.333  36
  -5   4   2 11544.6 523.385  35
  -5   4   1 5617.41 343.552  35
   5  -4  -1 4716.24 346.420  36
  -5   4   1 4833.96 237.396  45
   5  -4  -1 4279.36 241.096  11
   5  -4  -1 4526.84 257.089   6
   5  -4  -1 4956.87 362.542   5
  -5   4   1 4582.03 227.097  10
  -5   4   0 3048.74 220.155  40
  -5   4   0 3424.70 276.444  35
   5  -4   0 3797.09 291.505  36
  -5   4   0 3677.27 200.006  45
   5  -4   0 2948.44 212.440   6
   5  -4   0 3074.34 290.526   5
  -5   4   0 3116.79 183.919  10
  -5   4  -1 1416.60 165.240  40
   5  -4   1 1346.52 171.931  36
  -5   4  -1 1355.48 123.252  45
   5  -4   1 1508.79 149.102  11
  -5   4  -1 1488.96 127.369  10
   5  -4   1 1648.84 157.687   6
   5  -4   1 1464.98 213.909   5
   5  -4   2 1006.62 179.105   5
  -5   4  -2 1049.10 166.087   1
   5  -4   2 1106.05 133.317   6
  -5   4  -2 1152.66 164.258  40
  -5   4  -2 1200.15 116.706  45
   5  -4   2 1278.62 139.932  11
   5  -4   2 943.669 109.577  22
  -5   4  -2 924.114 106.373  10
   5  -4   3 2462.72 181.393   6
   5  -4   3 2377.28 244.406   5
  -5   4  -3 2360.12 230.448   1
  -5   4  -3 2570.14 162.181  45
  -5   4  -3 2670.33 269.233  35
   5  -4   3 2692.70 183.170  22
  -5   4  -3 2677.59 166.063  10
   5  -4   3 2563.09 182.489  11
  -5   4  -4 4102.08 336.381  35
   5  -4   4 3642.55 212.163  11
   5  -4   4 3534.28 220.530  22
  -5   4  -4 3749.11 197.536  10
   5  -4   5 5605.20 289.661  29
   5  -4   5 4337.49 350.693  14
   5  -4   5 5181.16 261.592  28
   5  -4   5 4756.17 258.287  21
   5  -4   5 5213.54 279.301  22
  -5   4  -5 5073.80 386.153  35
   5  -4   6 1769.28 155.952  28
   5  -4   6 2075.51 166.633  21
   5  -4   6 2148.72 178.351  22
   5  -4   6 2123.16 182.707  29
   5  -4   7 1736.48 145.872  28
   5  -4   7 1702.50 154.308  22
   5  -4   7 1827.88 165.227  29
   5  -4   7 1443.15 131.533  31
   5  -4   8 1718.82 130.210  28
[truncated: 139,405 more chars]
