# Supplementary material for: trans-Bis(4-amino­pyridine-κN)bis­(quin­ox­aline-2,3-di­thiol­ato-κ2 S,S′)platinum(IV) dimethyl sulfoxide monosolvate
Source: IUCrdata. 2022 Feb 3;7(Pt 2):x220101. doi: 10.1107/S2414314622001018 (PMC9462004; doi:10.1107/S2414314622001018)
Supplement: Supplementary file 2 [file x-07-x220101-Isup2.hkl]

data_I                                                                          
_shelx_title ' str0382lt200kcu34mm_a.res in P-1'                                
_shelx_refln_list_code          4                                               
_shelx_F_calc_maximum      188.22                                               
_exptl_crystal_F_000       416.00                                               
_reflns_d_resolution_high  0.7891                                               
                                                                                
loop_                                                                           
 _space_group_symop_operation_xyz                                               
 'x, y, z'                                                                      
 '-x, -y, -z'                                                                   
                                                                                
_cell_length_a     7.7411                                                       
_cell_length_b     9.8690                                                       
_cell_length_c    10.4702                                                       
_cell_angle_alpha  99.696                                                       
_cell_angle_beta  102.980                                                       
_cell_angle_gamma 100.939                                                       
                                                                                
_shelx_F_squared_multiplier     1.000                                           
                                                                                
loop_                                                                           
 _refln_index_h                                                                 
 _refln_index_k                                                                 
 _refln_index_l                                                                 
 _refln_F_squared_calc                                                          
 _refln_F_squared_meas                                                          
 _refln_F_squared_sigma                                                         
 _refln_observed_status                                                         
   1   0   0       4408.59       4443.11        88.81 o                         
   2   0   0       9702.65       9794.56       137.04 o                         
   3   0   0       4738.63       4825.78        83.12 o                         
   4   0   0       4129.62       4136.35        68.92 o                         
   5   0   0       1654.84       1687.87        31.29 o                         
   6   0   0       1654.47       1631.52        32.10 o                         
   7   0   0        636.98        675.74        23.56 o                         
   8   0   0         74.66         70.98        10.76 o                         
   9   0   0        278.11        238.40        13.66 o                         
  -9   1   0        492.46        421.44        22.26 o                         
  -8   1   0        489.28        502.86        20.87 o                         
  -7   1   0       1129.67       1103.17        36.93 o                         
  -6   1   0       2750.86       2787.40        46.06 o                         
  -5   1   0       2436.53       2490.85        50.24 o                         
  -4   1   0      10306.86      10538.98       173.66 o                         
  -3   1   0       9668.31       9777.36       146.55 o                         
  -2   1   0        482.10        462.62        29.48 o                         
  -1   1   0       3537.61       3520.08        74.23 o                         
   0   1   0      11414.68      13010.85       167.57 o                         
   1   1   0       4750.01       4816.79        67.80 o                         
   2   1   0       1684.67       1839.72        29.34 o                         
   3   1   0       5655.80       5456.65       120.00 o                         
   4   1   0       1334.40       1295.53        28.87 o                         
   5   1   0        667.12        627.48        18.41 o                         
   6   1   0       4172.29       4264.62        60.54 o                         
   7   1   0        632.26        603.68        25.62 o                         
   8   1   0        252.99        257.46        17.22 o                         
   9   1   0        268.76        188.21        20.44 o                         
  -9   2   0        584.48        590.95        38.28 o                         
  -8   2   0        494.60        546.64        23.77 o                         
  -7   2   0       1735.55       1747.76        50.48 o                         
  -6   2   0       1149.86       1230.18        31.13 o                         
  -5   2   0        685.79        684.49        21.35 o                         
  -4   2   0       4912.54       5017.67        74.91 o                         
  -3   2   0       3381.31       3456.67        76.23 o                         
  -2   2   0       3467.77       3420.12        68.81 o                         
  -1   2   0       3293.14       3294.69        61.29 o                         
   0   2   0       6117.62       6340.70        83.60 o                         
   1   2   0       1322.23       1307.22        32.61 o                         
   2   2   0      10043.65      10094.88       108.62 o                         
   3   2   0       4717.34       4685.69        70.95 o                         
   4   2   0        556.70        528.55        21.00 o                         
   5   2   0         51.81         61.42         8.66 o                         
   6   2   0       1994.61       2000.95        51.39 o                         
   7   2   0        144.01        154.31        12.82 o                         
   8   2   0        150.86        169.95        16.90 o                         
  -9   3   0        379.19        370.18        27.59 o                         
  -8   3   0        750.53        861.10        33.60 o                         
  -7   3   0       1566.20       1662.31        62.08 o                         
  -6   3   0       1290.30       1343.89        28.81 o                         
  -5   3   0       1397.62       1363.76        29.93 o                         
  -4   3   0       2119.70       2038.51        48.34 o                         
  -3   3   0       4080.18       4083.22        92.41 o                         
  -2   3   0       1730.81       1740.88        46.78 o                         
  -1   3   0       3609.82       3554.70        57.75 o                         
   0   3   0        872.48        794.71        23.94 o                         
   1   3   0        227.20        276.28        11.10 o                         
   2   3   0       3108.59       3292.77        56.58 o                         
   3   3   0       1504.61       1497.20        43.98 o                         
   4   3   0        313.82        333.10        15.27 o                         
   5   3   0        178.69        190.88        12.21 o                         
   6   3   0       1112.93       1128.88        25.08 o                         
   7   3   0         23.93         26.96         8.97 o                         
   8   3   0        202.29        190.66        12.53 o                         
  -9   4   0        239.84        217.21        11.76 o                         
  -8   4   0        751.80        765.92        31.88 o                         
  -7   4   0       1079.50       1158.48        31.17 o                         
  -6   4   0        589.27        624.03        25.45 o                         
  -5   4   0       1031.05       1109.74        39.41 o                         
  -4   4   0       2057.97       1975.56        57.08 o                         
  -3   4   0        958.56        965.94        36.55 o                         
  -2   4   0       1577.91       1552.58        40.25 o                         
  -1   4   0       2094.99       2132.64        42.21 o                         
   0   4   0       1899.17       1923.28        60.95 o                         
   1   4   0         75.51        100.77         9.08 o                         
   2   4   0       2006.52       1935.41        43.91 o                         
   3   4   0        936.30        943.20        33.06 o                         
   4   4   0        124.20        119.86         9.35 o                         
   5   4   0       1204.17       1261.92        26.16 o                         
   6   4   0        497.01        473.97        18.77 o                         
   7   4   0         88.92         95.86        10.29 o                         
   8   4   0        399.55        265.50        36.19 o                         
  -9   5   0         47.10         45.35         8.17 o                         
  -8   5   0        743.28        717.83        36.64 o                         
  -7   5   0        441.76        523.36        29.31 o                         
  -6   5   0        253.85        296.20        17.18 o                         
  -5   5   0        919.46        891.33        28.87 o                         
  -4   5   0       1379.31       1419.08        38.02 o                         
  -3   5   0       1351.51       1318.09        33.10 o                         
  -2   5   0       1424.01       1502.71        59.14 o                         
  -1   5   0       5173.23       5057.26       135.97 o                         
   0   5   0        665.89        654.86        25.66 o                         
   1   5   0       1519.33       1674.28        36.87 o                         
   2   5   0       1857.62       1795.13        49.96 o                         
   3   5   0        856.39        892.32        19.55 o                         
   4   5   0       1028.95       1114.68        26.77 o                         
   5   5   0       1191.17       1198.72        38.73 o                         
   6   5   0        946.61        996.14        29.06 o                         
   7   5   0        122.70        105.46         9.89 o                         
  -9   6   0         39.70         28.97         8.66 o                         
  -8   6   0        317.70        336.50        50.58 o                         
  -7   6   0        525.04        597.33        26.88 o                         
  -6   6   0        196.33        201.70        16.32 o                         
  -5   6   0        953.58       1027.18        36.25 o                         
  -4   6   0        832.53        790.56        22.55 o                         
  -3   6   0         27.30         37.64        11.09 o                         
  -2   6   0       2826.91       2874.04       127.17 o                         
  -1   6   0       1036.25       1090.95        37.09 o                         
   0   6   0       1583.50       1633.53        43.50 o                         
   1   6   0       2176.85       2258.30        38.86 o                         
   2   6   0       2690.73       2634.10        43.10 o                         
   3   6   0       1756.82       1795.34        30.41 o                         
   4   6   0       1332.84       1348.90        25.96 o                         
   5   6   0       2376.51       2437.00        47.67 o                         
   6   6   0        834.13        814.65        29.60 o                         
   7   6   0        365.93        254.10        19.45 o                         
  -8   7   0        113.10        132.01        14.24 o                         
  -7   7   0         54.54         52.59        14.92 o                         
  -6   7   0        147.81        170.97        27.05 o                         
  -5   7   0       1030.26        983.06        28.22 o                         
  -4   7   0        646.01        614.19        21.79 o                         
  -3   7   0        754.98        706.84        36.07 o                         
  -2   7   0       3465.43       3587.31        60.51 o                         
  -1   7   0       3315.86       3496.72        47.78 o                         
   0   7   0       1716.27       1827.31        28.28 o                         
   1   7   0       3549.50       3654.92        51.48 o                         
   2   7   0       2978.91       2945.89        42.77 o                         
   3   7   0        631.70        670.23        19.95 o                         
   4   7   0       1235.35       1413.34        45.63 o                         
   5   7   0       1037.31       1023.52        28.55 o                         
   6   7   0        456.75        432.05        31.36 o                         
  -8   8   0        396.31        345.93        25.46 o                         
  -7   8   0        273.39        301.87        38.28 o                         
  -6   8   0        819.17        895.06        45.44 o                         
  -5   8   0       1160.89       1164.71        33.55 o                         
  -4   8   0       1243.65       1263.61        30.53 o                         
  -3   8   0        587.89        611.03        25.04 o                         
  -2   8   0       2149.83       2227.73        40.07 o                         
  -1   8   0        700.10        721.24        21.99 o                         
   0   8   0        370.17        401.98        14.60 o                         
   1   8   0       1850.64       1942.06        36.40 o                         
   2   8   0       1477.44       1551.69        29.54 o                         
   3   8   0        680.83        731.07        23.43 o                         
   4   8   0       1446.10       1518.51        36.90 o                         
   5   8   0        841.86        860.32        47.18 o                         
  -7   9   0        287.22        267.48        15.69 o                         
  -6   9   0        265.18        305.19        19.89 o                         
  -5   9   0       1395.74       1347.76        31.85 o                         
  -4   9   0        530.77        536.42        19.25 o                         
  -3   9   0       1289.18       1348.20        33.48 o                         
  -2   9   0       1975.46       1989.82        62.16 o                         
  -1   9   0       1438.97       1539.88        33.11 o                         
   0   9   0       1413.06       1536.44        37.39 o                         
   1   9   0       1750.62       1924.62        46.92 o                         
   2   9   0        953.38       1078.57        34.16 o                         
   3   9   0        282.78        324.67        25.42 o                         
   4   9   0       1168.36       1153.48        37.78 o                         
  -7  10   0        390.38        295.56        21.95 o                         
  -6  10   0        333.87        308.59        14.87 o                         
  -5  10   0       1489.24       1469.74        40.43 o                         
  -4  10   0        780.17        805.30        23.95 o                         
  -3  10   0        798.77        843.03        24.04 o                         
  -2  10   0       1518.65       1604.38        37.58 o                         
  -1  10   0        373.64        355.12        22.50 o                         
   0  10   0       1082.44       1227.25        31.36 o                         
   1  10   0       1050.66       1113.70        35.24 o                         
   2  10   0        189.62        190.82        15.29 o                         
   3  10   0        177.89        170.80        18.27 o                         
  -6  11   0        225.98        179.49        19.70 o                         
  -5  11   0        701.10        588.99        53.10 o                         
  -4  11   0        312.30        300.08        11.33 o                         
  -3  11   0        758.76        812.01        20.02 o                         
  -2  11   0        652.10        650.00        29.65 o                         
  -1  11   0        296.40        351.04        17.06 o                         
   0  11   0        330.96        339.12        13.72 o                         
   1  11   0        779.03        768.84        31.98 o                         
   2  11   0        178.47        143.75        14.89 o                         
  -4  12   0         92.67         57.50         6.31 o                         
  -3  12   0        340.52        249.69        11.68 o                         
  -2  12   0        296.41        297.10        15.25 o                         
  -1  12   0        211.00        158.78        10.51 o                         
   0 -12   1        399.16        308.95        14.60 o                         
   1 -12   1        166.20        135.45         9.71 o                         
   2 -12   1        313.57        316.03        12.68 o                         
   3 -12   1        146.01        104.60         6.75 o                         
   4 -12   1         62.83         51.36         6.71 o                         
  -2 -11   1        105.73         90.08        15.00 o                         
  -1 -11   1        247.82        223.93        12.28 o                         
   0 -11   1         55.91         70.21         9.93 o                         
   1 -11   1        346.91        386.55        16.45 o                         
   2 -11   1        604.20        641.46        25.71 o                         
   3 -11   1        425.65        453.15        17.14 o                         
   4 -11   1         84.82         77.81         8.65 o                         
   5 -11   1        445.44        332.09        23.41 o                         
   6 -11   1        355.37        217.45        17.95 o                         
  -3 -10   1        201.99        194.78        17.86 o                         
  -2 -10   1        400.26        419.60        25.38 o                         
  -1 -10   1       1243.86       1397.41        36.44 o                         
   0 -10   1         14.65         24.02         9.30 o                         
   1 -10   1        988.93        974.76        36.36 o                         
   2 -10   1       1426.15       1626.63       108.20 o                         
   3 -10   1        462.38        495.27        18.24 o                         
   4 -10   1        330.62        331.44        14.36 o                         
   5 -10   1        294.35        319.80        20.18 o                         
   6 -10   1        376.68        320.91        16.65 o                         
   7 -10   1        262.50        222.61        10.73 o                         
  -4  -9   1        292.14        295.46        16.52 o                         
  -3  -9   1        177.32        190.85        19.52 o                         
  -2  -9   1        931.37       1016.03        36.88 o                         
  -1  -9   1       1060.86       1161.28        31.37 o                         
   0  -9   1         21.74         25.68         8.57 o                         
   1  -9   1        675.94        687.53        22.73 o                         
   2  -9   1       1001.87        956.27        36.91 o                         
   3  -9   1        826.40        836.02        25.24 o                         
   4  -9   1       1075.85       1118.94        29.63 o                         
   5  -9   1       1502.39       1475.69        39.18 o                         
   6  -9   1        255.73        282.47        17.56 o                         
   7  -9   1        432.76        402.73        25.19 o                         
  -5  -8   1        922.96        873.65        35.33 o                         
  -4  -8   1        184.42        205.80        18.22 o                         
  -3  -8   1        384.24        422.09        25.02 o                         
  -2  -8   1       1820.62       1898.03        45.92 o                         
  -1  -8   1       2082.11       2149.87        42.02 o                         
   0  -8   1       1615.68       1675.75        44.16 o                         
   1  -8   1       2167.61       2243.37        38.70 o                         
   2  -8   1       1618.80       1661.11        36.93 o                         
   3  -8   1        655.56        658.67        23.21 o                         
   4  -8   1       1710.77       1739.78        40.16 o                         
   5  -8   1       2954.06       2950.21        77.31 o                         
   6  -8   1         43.51         69.18        23.65 o                         
   7  -8   1        543.72        658.81        27.70 o                         
   8  -8   1        374.31        310.14        25.84 o                         
  -6  -7   1        611.78        554.61        25.74 o                         
  -5  -7   1       1351.54       1300.62        30.17 o                         
  -4  -7   1       1440.27       1554.41        36.92 o                         
  -3  -7   1       1007.43       1066.20        28.53 o                         
  -2  -7   1       3086.30       3176.16        54.98 o                         
  -1  -7   1       2870.23       2955.57        68.28 o                         
   0  -7   1       1982.35       1966.01        80.38 o                         
   1  -7   1       7652.22       7915.58        93.13 o                         
   2  -7   1       1265.73       1276.70        33.00 o                         
   3  -7   1       1168.31       1190.84        37.24 o                         
   4  -7   1       2213.95       2234.14        40.95 o                         
   5  -7   1       2071.97       2009.68        46.57 o                         
   6  -7   1        323.10        365.67        22.47 o                         
   7  -7   1        489.61        596.75        27.86 o                         
   8  -7   1        316.34        313.89        21.83 o                         
  -7  -6   1        493.93        419.79        19.80 o                         
  -6  -6   1        804.16        787.40        27.43 o                         
  -5  -6   1       2290.89       2369.27        70.71 o                         
  -4  -6   1       1184.17       1225.67        28.25 o                         
  -3  -6   1       2586.71       2555.66        45.55 o                         
  -2  -6   1       4559.18       4534.99        64.66 o                         
  -1  -6   1       2822.46       2891.79        75.48 o                         
   0  -6   1       2538.36       2528.31        86.87 o                         
   1  -6   1       6408.53       6758.42       118.81 o                         
   2  -6   1       2216.52       2245.59        65.31 o                         
   3  -6   1        942.59        962.12        28.12 o                         
   4  -6   1       2054.18       2004.31        45.42 o                         
   5  -6   1        753.09        751.18        30.48 o                         
   6  -6   1        285.86        286.70        19.16 o                         
   7  -6   1       1262.11       1432.57        39.42 o                         
   8  -6   1        227.44        205.33        16.64 o                         
  -7  -5   1        386.34        350.15        16.25 o                         
  -6  -5   1       1651.97       1751.01        35.61 o                         
  -5  -5   1       1638.63       1612.44        28.21 o                         
  -4  -5   1       1384.40       1478.77        28.52 o                         
  -3  -5   1       2301.50       2299.14        39.24 o                         
  -2  -5   1       4143.04       4312.42       134.70 o                         
  -1  -5   1       1975.56       1965.38        56.28 o                         
   0  -5   1       2093.98       2143.82        42.73 o                         
   1  -5   1       4058.03       4031.54        72.98 o                         
   2  -5   1       2014.00       2078.70        48.06 o                         
   3  -5   1       2366.09       2400.72        47.27 o                         
   4  -5   1       2468.54       2495.53        68.45 o                         
   5  -5   1        599.27        578.33        20.69 o                         
   6  -5   1        235.94        276.82        17.44 o                         
   7  -5   1       1008.44       1048.47        33.77 o                         
   8  -5   1        149.28        163.91        13.58 o                         
   9  -5   1         20.90         21.04         6.11 o                         
  -8  -4   1        371.31        255.15        12.41 o                         
  -7  -4   1        540.02        552.26        32.77 o                         
  -6  -4   1       1180.29       1228.98        30.23 o                         
  -5  -4   1       1678.20       1721.29        32.53 o                         
  -4  -4   1        553.92        549.94        20.10 o                         
  -3  -4   1       2867.00       2912.33        68.60 o                         
  -2  -4   1        383.23        285.17        16.55 o                         
  -1  -4   1        522.90        528.64        22.53 o                         
   0  -4   1       2273.43       2147.41        47.27 o                         
   1  -4   1       2315.68       2338.62        47.11 o                         
   2  -4   1        850.81        933.17        27.90 o                         
   3  -4   1        927.33        970.71        39.84 o                         
   4  -4   1       1596.64       1751.88        60.95 o                         
   5  -4   1        487.56        492.57        19.26 o                         
   6  -4   1        132.70        153.03        14.28 o                         
   7  -4   1       1143.42       1229.04        36.44 o                         
   8  -4   1         94.59         87.23        12.79 o                         
   9  -4   1        147.46         94.14        15.82 o                         
  -8  -3   1        356.49        327.01        17.24 o                         
  -7  -3   1        237.73        244.29        15.92 o                         
  -6  -3   1        826.61        845.31        23.46 o                         
  -5  -3   1        405.97        356.12        17.36 o                         
  -4  -3   1       1308.37       1302.32        37.36 o                         
  -3  -3   1       5906.87       5968.66       103.23 o                         
  -2  -3   1        510.01        501.88        22.95 o                         
  -1  -3   1       2389.15       2392.75        40.54 o                         
   0  -3   1       1270.03       1296.11        25.50 o                         
   1  -3   1       2523.79       2697.59        58.21 o                         
   2  -3   1         35.84         81.25        13.94 o                         
   3  -3   1       1032.04       1079.97        30.72 o                         
   4  -3   1       1263.91       1237.04        33.97 o                         
   5  -3   1         57.87         83.84         9.87 o                         
   6  -3   1        704.91        699.19        23.45 o                         
   7  -3   1        556.32        543.46        23.25 o                         
   8  -3   1        265.94        255.36        16.06 o                         
   9  -3   1        226.93        165.09        19.77 o                         
  -8  -2   1        306.71        300.23        13.88 o                         
  -7  -2   1       1528.09       1615.91        51.52 o                         
  -6  -2   1        892.42        898.17        25.74 o                         
  -5  -2   1        655.63        639.25        18.50 o                         
  -4  -2   1        786.85        804.36        37.13 o                         
  -3  -2   1       2412.87       2473.57        52.54 o                         
  -2  -2   1        955.04        867.58        22.01 o                         
  -1  -2   1         37.56         40.53         7.77 o                         
   0  -2   1       3758.52       3709.64        66.29 o                         
   1  -2   1         33.67         76.35        15.61 o                         
   2  -2   1        409.82        381.33        24.39 o                         
   3  -2   1       6863.03       7011.27       115.70 o                         
   4  -2   1        948.22        859.38        37.86 o                         
   5  -2   1       1579.28       1569.59        34.65 o                         
   6  -2   1       1187.17       1253.33        30.61 o                         
   7  -2   1       1236.17       1323.33        34.42 o                         
   8  -2   1        270.57        240.12        13.10 o                         
   9  -2   1        434.40        276.35        29.01 o                         
  -9  -1   1        150.37        134.31         9.65 o                         
  -8  -1   1         40.87         58.44        12.03 o                         
  -7  -1   1        395.79        430.37        23.39 o                         
  -6  -1   1       1327.72       1246.41        42.66 o                         
  -5  -1   1        129.51        120.87        11.23 o                         
  -4  -1   1        782.63        847.64        26.74 o                         
  -3  -1   1       4530.05       4328.11        73.93 o                         
  -2  -1   1        826.82        893.76        19.28 o                         
  -1  -1   1      20848.80      21862.72       256.03 o                         
   0  -1   1       4664.26       4626.65        65.71 o                         
   1  -1   1       7254.16       6846.22        93.61 o                         
   2  -1   1       2497.12       2463.15        45.66 o                         
   3  -1   1       9935.67      10519.20       141.98 o                         
   4  -1   1       1324.81       1244.79        30.60 o                         
   5  -1   1       1513.08       1594.36        31.71 o                         
   6  -1   1       2871.91       3000.94        50.47 o                         
   7  -1   1       1110.04       1147.31        31.82 o                         
   8  -1   1        395.54        374.60        18.79 o                         
   9  -1   1        589.58        423.69        58.26 o                         
  -9   0   1        130.54        112.10        10.12 o                         
  -8   0   1         12.20         26.22        11.87 o                         
  -7   0   1        554.52        527.71        21.45 o                         
  -6   0   1       2034.37       2109.74        39.01 o                         
  -5   0   1        180.46        193.41        12.80 o                         
  -4   0   1       3293.94       3398.90        63.31 o                         
  -3   0   1       2878.97       3156.49        48.64 o                         
  -2   0   1       3129.30       2859.66        56.63 o                         
  -1   0   1      12084.83      12644.06       267.07 o                         
   0   0   1       8059.04       7666.50       199.07 o                         
   1   0   1       6245.89       6345.70        88.10 o                         
   2   0   1      14044.97      14458.61       198.63 o                         
   3   0   1       9558.80       9660.97       197.17 o                         
   4   0   1       2263.72       2209.63        41.41 o                         
   5   0   1       2870.33       2787.68        46.28 o                         
   6   0   1       2515.20       2397.45        42.52 o                         
   7   0   1       1174.94       1261.87        36.40 o                         
   8   0   1        432.09        430.80        32.88 o                         
   9   0   1        738.69        498.35        37.23 o                         
  -9   1   1         80.96         77.99        11.49 o                         
  -8   1   1        194.95        218.16        16.82 o                         
  -7   1   1        755.89        710.83        23.54 o                         
  -6   1   1       1900.41       1959.10        40.17 o                         
  -5   1   1        772.93        765.83        26.31 o                         
  -4   1   1       4090.89       4249.66        59.35 o                         
  -3   1   1       7949.89       7752.09       108.91 o                         
  -2   1   1       2098.97       2145.63        57.38 o                         
  -1   1   1      12609.73      12383.26       123.09 o                         
   0   1   1       6463.82       6925.50       134.21 o                         
   1   1   1       3028.51       3208.13        43.54 o                         
   2   1   1       6232.23       6040.58        85.92 o                         
   3   1   1       6422.75       6487.96        96.97 o                         
   4   1   1       1844.03       1903.42        36.14 o                         
   5   1   1       3383.38       3518.55        47.42 o                         
   6   1   1       1974.12       2064.97        56.16 o                         
   7   1   1        620.18        634.43        25.27 o                         
   8   1   1        734.49        614.07        27.42 o                         
  -9   2   1        257.89        234.16        13.58 o                         
  -8   2   1        477.50        490.54        27.15 o                         
  -7   2   1       1741.44       1733.88        49.09 o                         
  -6   2   1       1207.79       1217.59        32.35 o                         
  -5   2   1       1327.15       1307.94        31.36 o                         
  -4   2   1       6718.07       6643.84        92.69 o                         
  -3   2   1       2857.01       2924.56        67.95 o                         
  -2   2   1       3307.99       3033.50        52.03 o                         
  -1   2   1       1954.18       1785.07        35.60 o                         
   0   2   1      22062.51      25346.98       330.02 o                         
   1   2   1       2071.03       1967.81        33.05 o                         
   2   2   1       6336.83       6668.18       122.27 o                         
   3   2   1       5101.27       5024.91        85.50 o                         
   4   2   1        891.65        958.90        32.36 o                         
   5   2   1       4409.13       4543.00        53.45 o                         
   6   2   1        586.36        557.03        20.04 o                         
   7   2   1         80.97         90.73        10.75 o                         
   8   2   1        225.74        184.50        15.48 o                         
  -9   3   1        381.68        366.07        19.12 o                         
  -8   3   1       1311.12       1402.72        55.02 o                         
  -7   3   1       1685.11       1719.15        54.14 o                         
  -6   3   1       1524.03       1577.21        34.64 o                         
  -5   3   1       1650.01       1584.87        33.97 o                         
  -4   3   1       8626.79       8887.77       164.19 o                         
  -3   3   1       4028.24       3789.92        70.72 o                         
  -2   3   1       1888.80       1685.81        31.00 o                         
  -1   3   1       6962.40       6927.04       103.76 o                         
   0   3   1       6327.16       6235.20       114.35 o                         
   1   3   1       2490.51       2654.18        43.90 o                         
   2   3   1       3389.25       3231.25        64.96 o                         
   3   3   1        401.14        440.11        24.87 o                         
   4   3   1        348.02        312.29        12.83 o                         
   5   3   1        856.90        824.81        22.45 o                         
   6   3   1        857.78        920.45        23.87 o                         
   7   3   1         43.60         37.49         9.80 o                         
   8   3   1        222.23        144.48        11.02 o                         
  -9   4   1        341.37        320.97        25.37 o                         
  -8   4   1        943.67       1024.68        45.96 o                         
  -7   4   1       1603.96       1696.90        47.07 o                         
  -6   4   1       1259.76       1260.82        37.28 o                         
  -5   4   1       1606.21       1592.44        39.91 o                         
  -4   4   1       6737.14       6856.84       143.17 o                         
  -3   4   1       2038.91       2131.97        43.60 o                         
  -2   4   1       6818.83       6680.31        95.16 o                         
  -1   4   1       5026.10       5003.32        81.69 o                         
   0   4   1       1486.00       1522.76        43.08 o                         
   1   4   1        919.63        919.08        24.69 o                         
   2   4   1       3132.60       3178.56        67.99 o                         
   3   4   1       1027.04       1083.64        22.06 o                         
   4   4   1        147.61        163.04        11.25 o                         
   5   4   1        612.90        631.49        19.06 o                         
   6   4   1        417.20        409.14        17.71 o                         
   7   4   1         99.08        100.11        11.45 o                         
  -9   5   1        241.95        254.01        26.52 o                         
  -8   5   1        989.27       1063.28        45.14 o                         
  -7   5   1       1030.00       1163.97        42.42 o                         
  -6   5   1        822.34        925.59        37.67 o                         
  -5   5   1       2325.12       2287.13        56.51 o                         
  -4   5   1        715.85        711.43        36.64 o                         
  -3   5   1        575.04        528.98        20.99 o                         
  -2   5   1       1357.22       1355.16        33.01 o                         
  -1   5   1       2504.85       2628.66        70.56 o                         
   0   5   1       1021.64        992.74        34.82 o                         
   1   5   1        274.88        286.84        15.47 o                         
   2   5   1       3628.55       3805.38        50.44 o                         
   3   5   1        386.48        374.98        14.99 o                         
   4   5   1        761.87        765.47        25.03 o                         
   5   5   1        681.43        657.79        21.51 o                         
   6   5   1        303.81        298.04        16.94 o                         
   7   5   1        225.10        185.26        11.57 o                         
  -9   6   1        101.97         88.05        12.04 o                         
  -8   6   1        403.30        430.94        28.30 o                         
  -7   6   1         32.30         41.49        15.97 o                         
  -6   6   1        289.69        288.82        23.77 o                         
  -5   6   1        827.52        830.69        27.98 o                         
  -4   6   1       1085.98       1068.96        24.19 o                         
  -3   6   1        220.40        253.23        11.66 o                         
  -2   6   1       1639.55       1549.72        57.69 o                         
  -1   6   1       1060.06       1104.87        37.06 o                         
   0   6   1       1157.34       1262.57        22.64 o                         
   1   6   1       1335.82       1267.95        25.40 o                         
   2   6   1       1627.38       1753.19        28.69 o                         
   3   6   1        457.76        511.17        15.82 o                         
   4   6   1        642.48        713.09        23.78 o                         
   5   6   1       1033.95       1092.52        32.60 o                         
   6   6   1        297.71        255.43        17.13 o                         
  -9   7   1        112.56         70.96        11.22 o                         
  -8   7   1        599.74        620.59        30.62 o                         
  -7   7   1         37.76         54.14        17.52 o                         
  -6   7   1         82.86        105.73        19.34 o                         
  -5   7   1        809.73        773.43        24.61 o                         
  -4   7   1        215.80        247.06        12.98 o                         
  -3   7   1        806.88        783.10        23.11 o                         
  -2   7   1        685.26        680.48        18.46 o                         
  -1   7   1        507.77        532.71        16.65 o                         
   0   7   1        344.38        386.08        13.00 o                         
   1   7   1       1873.88       1986.12        35.18 o                         
   2   7   1       1415.30       1474.02        26.84 o                         
   3   7   1        448.39        491.07        16.14 o                         
   4   7   1       1073.95       1109.69        43.21 o                         
   5   7   1        585.06        627.37        33.07 o                         
   6   7   1        311.68        227.20        18.96 o                         
  -8   8   1        393.19        341.16        21.58 o                         
  -7   8   1        104.23        116.73        15.69 o                         
  -6   8   1        367.72        393.67        25.86 o                         
  -5   8   1        584.28        603.80        24.09 o                         
  -4   8   1        391.75        392.24        15.74 o                         
  -3   8   1        400.37        397.88        17.01 o                         
  -2   8   1       3027.93       3252.86        52.57 o                         
  -1   8   1        238.81        272.98        12.81 o                         
   0   8   1        482.72        537.37        17.70 o                         
   1   8   1        983.35       1009.34        23.37 o                         
   2   8   1        521.35        553.60        17.02 o                         
   3   8   1        912.32       1056.82        29.02 o                         
   4   8   1       1156.10       1195.26        35.45 o                         
   5   8   1        655.30        599.89        34.32 o                         
  -8   9   1        208.12        126.40        15.09 o                         
  -7   9   1         82.99         72.72        11.18 o                         
  -6   9   1        853.02        901.99        33.04 o                         
  -5   9   1        692.64        678.69        20.16 o                         
  -4   9   1        118.55        123.94        10.42 o                         
  -3   9   1        621.46        643.99        21.25 o                         
  -2   9   1       2156.63       2232.65        36.49 o                         
  -1   9   1       1202.67       1338.68        30.74 o                         
   0   9   1       1665.34       1794.15        37.20 o                         
   1   9   1       1759.77       1864.84        34.44 o                         
   2   9   1        825.79        901.00        29.20 o                         
   3   9   1        802.01        770.98        41.71 o                         
   4   9   1       1190.09       1066.80        40.01 o                         
  -7  10   1         34.64         32.49         8.28 o                         
  -6  10   1       1469.19       1294.06        33.98 o                         
  -5  10   1        645.72        594.09        19.09 o                         
  -4  10   1        693.09        689.92        19.81 o                         
  -3  10   1       1057.94       1105.31        32.71 o                         
  -2  10   1       1507.60       1688.41        42.12 o                         
  -1  10   1        833.02        899.82        24.15 o                         
   0  10   1       1273.11       1353.46        28.97 o                         
   1  10   1       1238.88       1344.54        30.21 o                         
   2  10   1        222.01        201.38        14.39 o                         
  -5  11   1        591.02        541.68        24.68 o                         
  -4  11   1        370.47        327.40        12.33 o                         
  -3  11   1        921.31       1010.38        21.61 o                         
  -2  11   1        718.64        766.81        34.10 o                         
  -1  11   1        131.74        142.07        15.83 o                         
   0  11   1       1452.47       1508.52        34.63 o                         
   1  11   1        703.97        637.63        33.28 o                         
  -3  12   1        441.51        283.25        24.45 o                         
  -2  12   1        324.00        240.86        10.70 o                         
   0 -12   2        410.02        374.86        33.17 o                         
   1 -12   2        307.51        253.91        13.93 o                         
   2 -12   2        623.44        569.78        22.73 o                         
   3 -12   2        122.02         92.94         6.85 o                         
   4 -12   2        271.59        150.10         9.56 o                         
  -2 -11   2        383.37        364.30        20.13 o                         
  -1 -11   2        266.25        275.66        16.37 o                         
   0 -11   2        312.82        308.93        17.87 o                         
   1 -11   2        472.48        514.97        24.66 o                         
   2 -11   2        541.10        561.28        36.15 o                         
   3 -11   2         66.45         67.36         8.44 o                         
   4 -11   2        209.23        200.43         9.76 o                         
   5 -11   2        312.04        227.05        12.70 o                         
   6 -11   2        149.16        113.44        13.43 o                         
  -4 -10   2        217.96        130.30        10.02 o                         
  -3 -10   2        204.20        257.05        27.21 o                         
  -2 -10   2        690.12        817.20        39.12 o                         
  -1 -10   2         80.48        119.22        15.81 o                         
   0 -10   2        352.85        377.58        20.21 o                         
   1 -10   2        369.95        410.04        22.62 o                         
   2 -10   2        721.36        698.84        34.54 o                         
   3 -10   2        103.40        119.49        14.23 o                         
   4 -10   2        320.64        309.71        15.46 o                         
   5 -10   2        311.13        334.93        13.77 o                         
   6 -10   2         89.40         79.95        15.05 o                         
   7 -10   2        106.08         90.81        10.26 o                         
  -4  -9   2        277.40        300.01        23.01 o                         
  -3  -9   2        131.18        144.38        14.84 o                         
  -2  -9   2        972.79       1112.27        45.68 o                         
  -1  -9   2        257.46        261.02        15.65 o                         
   0  -9   2         20.95         35.80         8.25 o                         
   1  -9   2        460.42        487.15        18.89 o                         
   2  -9   2        188.35        185.01        14.46 o                         
   3  -9   2        129.59        147.29        15.40 o                         
   4  -9   2        828.07        838.68        26.44 o                         
   5  -9   2        230.84        240.53        19.78 o                         
   6  -9   2        450.05        504.84        27.85 o                         
   7  -9   2        398.01        409.19        20.76 o                         
  -5  -8   2        615.99        573.04        22.71 o                         
  -4  -8   2         25.97         32.29        10.62 o                         
  -3  -8   2        250.45        274.34        24.34 o                         
  -2  -8   2       1114.07       1159.37        31.82 o                         
  -1  -8   2       1024.22       1023.66        26.30 o                         
   0  -8   2        564.09        549.47        19.57 o                         
   1  -8   2       2427.73       2404.14        42.72 o                         
   2  -8   2       1818.84       1891.65        43.36 o                         
   3  -8   2        957.78        943.77        32.30 o                         
   4  -8   2       2297.91       2276.99        62.04 o                         
   5  -8   2        330.85        279.43        26.31 o                         
   6  -8   2        533.55        571.05        46.98 o                         
   7  -8   2        682.25        739.83        27.39 o                         
   8  -8   2        230.83        162.57        17.43 o                         
  -6  -7   2        520.38        509.79        26.32 o                         
  -5  -7   2       1027.83        996.52        29.60 o                         
  -4  -7   2        365.44        401.45        19.94 o                         
  -3  -7   2       1248.45       1223.73        35.25 o                         
  -2  -7   2       3125.83       3133.40        55.66 o                         
  -1  -7   2       1860.72       1832.40        50.62 o                         
   0  -7   2       1515.29       1484.45        44.11 o                         
   1  -7   2       3343.07       3346.73        99.65 o                         
   2  -7   2       1551.28       1541.73        32.82 o                         
   3  -7   2       1310.67       1284.69        32.82 o                         
   4  -7   2       2434.70       2429.01        55.53 o                         
   5  -7   2        688.76        740.62        27.55 o                         
   6  -7   2        853.33        975.46        32.89 o                         
   7  -7   2        999.54       1102.10        31.11 o                         
   8  -7   2        626.61        541.04        76.91 o                         
  -7  -6   2        179.40        154.90        14.59 o                         
  -6  -6   2        576.40        543.73        29.77 o                         
  -5  -6   2       1784.42       1830.94        63.87 o                         
  -4  -6   2        332.46        327.21        17.44 o                         
  -3  -6   2       2473.61       2508.97        47.84 o                         
  -2  -6   2       3417.07       3307.92        70.43 o                         
  -1  -6   2       1436.48       1499.89        34.28 o                         
   0  -6   2       4503.41       4502.16       120.20 o                         
   1  -6   2       5628.12       5827.10       138.99 o                         
   2  -6   2       2463.54       2626.76        65.86 o                         
   3  -6   2       3532.77       3589.66        64.87 o                         
   4  -6   2       3509.36       3497.18        60.44 o                         
   5  -6   2       2359.91       2413.04        46.74 o                         
   6  -6   2        514.99        537.95        31.73 o                         
   7  -6   2       1100.82       1225.68        34.24 o                         
   8  -6   2        268.40        258.89        25.22 o                         
  -7  -5   2        241.41        203.15        14.40 o                         
  -6  -5   2       1704.67       1630.13        41.87 o                         
  -5  -5   2       1092.38       1028.98        22.20 o                         
  -4  -5   2       1467.68       1524.59        30.21 o                         
  -3  -5   2       3275.80       3135.45        54.23 o                         
  -2  -5   2       2939.64       3000.24        70.11 o                         
  -1  -5   2       1967.97       1876.86        41.16 o                         
   0  -5   2       4112.22       4111.71        60.46 o                         
   1  -5   2       9683.76      10393.21       196.37 o                         
   2  -5   2       1017.48        937.60        28.60 o                         
   3  -5   2       2364.07       2461.37        48.01 o                         
   4  -5   2       3773.95       3622.98        55.14 o                         
   5  -5   2        681.65        692.40        22.22 o                         
   6  -5   2       1184.08       1215.36        32.96 o                         
   7  -5   2        578.16        559.58        21.06 o                         
   8  -5   2        201.76        187.21        14.59 o                         
  -8  -4   2        229.89        151.52        11.51 o                         
  -7  -4   2       1099.75       1132.00        28.78 o                         
  -6  -4   2       1361.11       1411.28        49.55 o                         
  -5  -4   2       1631.37       1680.99        40.22 o                         
  -4  -4   2       1702.99       1703.77        47.16 o                         
  -3  -4   2       4762.22       4810.15        86.82 o                         
  -2  -4   2       4552.00       4778.53        80.42 o                         
  -1  -4   2       1664.90       1723.26        35.99 o                         
   0  -4   2       3211.37       3195.26        73.74 o                         
   1  -4   2       4742.69       4967.16        77.92 o                         
   2  -4   2        465.13        532.37        18.46 o                         
   3  -4   2       3114.58       3064.21        65.76 o                         
   4  -4   2       1414.46       1428.99        67.29 o                         
   5  -4   2        386.84        364.19        15.74 o                         
   6  -4   2        472.86        441.34        19.06 o                         
   7  -4   2        798.98        785.04        24.54 o                         
   8  -4   2         31.37         26.93        13.14 o                         
   9  -4   2        135.51         88.95        18.87 o                         
  -8  -3   2        415.71        377.82        15.05 o                         
  -7  -3   2       1353.30       1493.48        45.38 o                         
  -6  -3   2       2882.63       2891.82        53.84 o                         
  -5  -3   2       1052.64       1079.33        36.00 o                         
  -4  -3   2       1870.84       1997.83        56.74 o                         
  -3  -3   2       4013.56       3843.65        70.34 o                         
  -2  -3   2       3924.85       4257.32        75.11 o                         
  -1  -3   2       5121.16       5207.31        76.24 o                         
   0  -3   2       7413.36       7710.19       115.99 o                         
   1  -3   2        871.05       1017.72        32.10 o                         
   2  -3   2        634.22        597.07        20.75 o                         
   3  -3   2       1500.12       1498.49        41.29 o                         
   4  -3   2       1237.23       1219.10        40.29 o                         
   5  -3   2         27.45         33.51         8.72 o                         
   6  -3   2        458.95        526.02        18.65 o                         
   7  -3   2        356.00        302.21        18.56 o                         
   8  -3   2         20.26         35.52        21.23 o                         
   9  -3   2        140.67        101.57        14.19 o                         
  -9  -2   2        602.45        375.32        20.04 o                         
  -8  -2   2        187.86        197.93        15.18 o                         
  -7  -2   2       1917.76       2097.53        70.95 o                         
  -6  -2   2       2269.81       2380.16        55.23 o                         
  -5  -2   2       1731.82       1726.26        37.02 o                         
  -4  -2   2       3162.25       3110.28        61.66 o                         
  -3  -2   2       3543.93       3826.02        67.18 o                         
  -2  -2   2        135.24         84.83        11.71 o                         
  -1  -2   2       1438.29       1555.78        33.35 o                         
   0  -2   2       3648.70       3591.41        59.53 o                         
   1  -2   2        218.63        213.54        15.89 o                         
   2  -2   2         80.62         72.15        17.85 o                         
   3  -2   2        997.93        828.22        27.04 o                         
   4  -2   2        699.43        661.83        24.63 o                         
   5  -2   2       1166.81       1199.99        28.27 o                         
   6  -2   2        953.33        927.12        31.37 o                         
   7  -2   2        718.67        695.43        23.76 o                         
   8  -2   2         70.22         64.02        16.95 o                         
  -9  -1   2        224.38        204.41        11.74 o                         
  -8  -1   2        172.73        191.27        18.36 o                         
  -7  -1   2        842.61        840.96        31.85 o                         
  -6  -1   2        115.87        137.51        14.82 o                         
  -5  -1   2        254.03        251.22        14.56 o                         
  -4  -1   2       1872.03       1988.43        44.81 o                         
  -3  -1   2       4539.28       4357.33        79.24 o                         
  -2  -1   2       1001.72        919.71        23.48 o                         
  -1  -1   2       5232.45       4502.76        80.85 o                         
   0  -1   2       9456.35       8959.96       124.88 o                         
   1  -1   2      14069.89      13074.61       238.95 o                         
   2  -1   2       8207.32       7982.80       129.43 o                         
   3  -1   2       2067.15       2103.36        47.20 o                         
   4  -1   2       1113.16       1010.35        31.53 o                         
   5  -1   2        514.89        503.71        16.40 o                         
   6  -1   2       1825.47       1823.38        39.06 o                         
   7  -1   2        311.88        291.15        15.07 o                         
   8  -1   2        262.86        263.26        16.13 o                         
  -9   0   2        118.02        134.58        15.77 o                         
  -8   0   2         66.13         76.21        15.73 o                         
  -7   0   2       2052.85       1947.58        55.77 o                         
  -6   0   2         21.00         21.11        11.82 o                         
  -5   0   2        579.75        566.88        20.90 o                         
  -4   0   2       4435.09       4451.23        84.07 o                         
  -3   0   2       3879.69       4128.07        72.58 o                         
  -2   0   2       2100.81       1731.82        29.64 o                         
  -1   0   2        295.97        328.07         8.32 o                         
   0   0   2       1262.00       1272.51        40.93 o                         
   1   0   2         26.43         30.03         9.83 o                         
   2   0   2       2445.25       2527.52        66.11 o                         
   3   0   2       5924.95       5637.31       133.84 o                         
   4   0   2        231.00        235.74        13.96 o                         
   5   0   2       2247.35       2287.33        35.14 o                         
   6   0   2       1724.64       1697.21        80.20 o                         
   7   0   2       1136.76       1388.93        47.42 o                         
   8   0   2       1079.95       1068.72        35.93 o                         
  -9   1   2         25.57         28.16        10.70 o                         
  -8   1   2        298.00        336.30        40.19 o                         
  -7   1   2       1066.47       1039.02        34.01 o                         
  -6   1   2         99.74         99.08        12.51 o                         
  -5   1   2        193.80        177.17        17.45 o                         
  -4   1   2        985.18       1051.23        35.37 o                         
  -3   1   2        625.37        576.52        20.97 o                         
  -2   1   2        106.50        136.92         9.27 o                         
  -1   1   2      21523.38      22700.49       296.39 o                         
   0   1   2        153.52        204.87        14.85 o                         
   1   1   2       1526.14       1614.96        62.82 o                         
   2   1   2       8652.52       8221.05       106.92 o                         
   3   1   2       7542.71       7812.95       121.87 o                         
   4   1   2       3123.35       3034.54        46.04 o                         
   5   1   2       2025.36       1994.42        33.16 o                         
   6   1   2       1621.56       1695.35        61.88 o                         
   7   1   2        513.48        499.96        21.56 o                         
   8   1   2        788.26        750.32        31.47 o                         
  -9   2   2        158.22        150.36        16.80 o                         
  -8   2   2        322.38        335.98        39.92 o                         
  -7   2   2       1127.01       1177.81        37.64 o                         
  -6   2   2        625.37        660.75        24.12 o                         
  -5   2   2       2127.26       2217.43        39.36 o                         
  -4   2   2       3069.62       2796.62        58.18 o                         
  -3   2   2       1483.18       1469.52        30.18 o                         
  -2   2   2       2042.76       1873.83        39.40 o                         
  -1   2   2      35428.57      36629.77       547.89 o                         
   0   2   2        134.03        164.71        16.19 o                         
   1   2   2       3190.67       2929.46        73.94 o                         
   2   2   2       3612.59       3749.11        78.74 o                         
   3   2   2       3929.43       3864.80        78.42 o                         
   4   2   2       1281.13       1319.92        24.63 o                         
   5   2   2       3341.78       3344.00        68.32 o                         
   6   2   2        923.76        881.93        27.37 o                         
   7   2   2        363.64        364.31        22.54 o                         
   8   2   2        553.84        427.21        28.76 o                         
  -9   3   2        125.72        105.41        15.17 o                         
  -8   3   2        827.91        904.28        81.22 o                         
  -7   3   2       1202.59       1237.14        42.37 o                         
  -6   3   2       1005.53       1034.03        30.61 o                         
  -5   3   2       4821.50       4731.56        85.12 o                         
  -4   3   2       3034.62       2959.67        54.77 o                         
  -3   3   2       2706.30       2425.09        58.66 o                         
  -2   3   2       6144.83       5809.01        93.36 o                         
  -1   3   2      12071.50      12254.00       200.38 o                         
   0   3   2       4274.60       3892.20        65.17 o                         
   1   3   2       3438.74       3562.88       142.82 o                         
   2   3   2       7084.06       6858.60       115.22 o                         
   3   3   2       1075.21       1106.04        23.55 o                         
   4   3   2       1088.62       1073.62        20.53 o                         
   5   3   2       3149.67       3110.67        71.65 o                         
   6   3   2        428.12        471.86        22.40 o                         
   7   3   2        225.51        199.83        11.81 o                         
  -9   4   2        275.48        278.68        20.14 o                         
  -8   4   2        907.16        977.86        37.52 o                         
  -7   4   2       1199.95       1317.44        51.15 o                         
  -6   4   2       1410.84       1420.77        40.44 o                         
  -5   4   2       3641.54       3635.66        95.88 o                         
  -4   4   2       4458.94       4273.79        86.00 o                         
  -3   4   2       2709.32       2664.05        55.88 o                         
  -2   4   2       7162.79       6778.67       108.04 o                         
  -1   4   2       7799.66       7775.36       142.50 o                         
   0   4   2       2838.55       3021.67        57.29 o                         
   1   4   2       7586.16       7443.46       142.18 o                         
   2   4   2       2533.51       2670.73        72.31 o                         
   3   4   2       1260.39       1222.46        24.11 o                         
   4   4   2        265.40        255.30        12.63 o                         
   5   4   2       3008.41       3338.17        58.69 o                         
   6   4   2        120.83        121.09        12.27 o                         
   7   4   2        166.25        151.63         9.73 o                         
  -9   5   2        374.17        348.37        30.21 o                         
  -8   5   2        934.25       1008.85        46.60 o                         
  -7   5   2        814.26        910.33        38.69 o                         
  -6   5   2       1395.93       1385.81        35.06 o                         
  -5   5   2       3118.81       2948.03        55.86 o                         
  -4   5   2       2569.86       2650.50        42.39 o                         
  -3   5   2       1964.97       1848.96        55.19 o                         
  -2   5   2       1418.62       1340.61        37.42 o                         
  -1   5   2       1837.29       1866.56        45.33 o                         
   0   5   2        586.32        600.76        28.76 o                         
   1   5   2       3967.49       4138.92        63.89 o                         
   2   5   2       2328.80       2229.20        29.82 o                         
   3   5   2        188.80        210.60        11.21 o                         
   4   5   2        960.43       1060.29        26.32 o                         
   5   5   2       1033.61       1125.55        29.67 o                         
   6   5   2        178.56        165.76        11.12 o                         
  -9   6   2        583.21        485.96        23.97 o                         
  -8   6   2        379.84        434.81        30.21 o                         
  -7   6   2        171.74        198.02        60.06 o                         
  -6   6   2        397.00        387.19        18.92 o                         
  -5   6   2        665.60        672.85        22.18 o                         
  -4   6   2       1193.04       1147.61        26.33 o                         
  -3   6   2        757.41        768.33        18.22 o                         
  -2   6   2       2989.07       2976.15        45.13 o                         
  -1   6   2       1082.68       1110.09        24.37 o                         
   0   6   2        744.30        826.86        16.06 o                         
   1   6   2       2965.47       2888.39        38.68 o                         
   2   6   2       1038.54       1101.12        21.16 o                         
   3   6   2        460.81        471.02        17.61 o                         
   4   6   2        410.36        459.56        19.24 o                         
   5   6   2        238.22        257.23        16.78 o                         
   6   6   2         21.70         19.85         6.76 o                         
  -9   7   2        445.20        282.53        19.95 o                         
  -8   7   2        447.09        402.80        20.83 o                         
  -7   7   2        390.20        420.30        24.60 o                         
  -6   7   2        761.01        859.65        31.70 o                         
  -5   7   2       1189.71       1185.25        38.70 o                         
  -4   7   2        263.10        272.66        12.57 o                         
  -3   7   2       1197.18       1215.36        30.33 o                         
  -2   7   2        990.87       1047.18        25.03 o                         
  -1   7   2         95.36        113.86        10.70 o                         
   0   7   2         72.49         92.70         8.10 o                         
   1   7   2         76.94         79.10         8.72 o                         
   2   7   2        245.24        260.02        12.47 o                         
   3   7   2        216.70        242.72        13.87 o                         
   4   7   2        755.31        803.00        26.02 o                         
   5   7   2        346.99        298.36        17.48 o                         
  -8   8   2        263.50        217.68        22.64 o                         
  -7   8   2         83.05         98.72        14.44 o                         
  -6   8   2        529.01        473.12        39.94 o                         
  -5   8   2        138.29        140.23        14.47 o                         
  -4   8   2         34.97         42.06         8.51 o                         
  -3   8   2        734.88        778.80        21.58 o                         
  -2   8   2        489.17        552.52        19.10 o                         
  -1   8   2        559.06        568.14        20.18 o                         
   0   8   2        880.76        934.30        22.12 o                         
   1   8   2       1137.34       1188.20        26.12 o                         
   2   8   2        294.99        338.28        14.83 o                         
   3   8   2        557.81        634.33        24.39 o                         
   4   8   2        851.17        830.94        26.67 o                         
  -7   9   2        249.09        201.57        18.59 o                         
  -6   9   2        339.62        317.27        14.84 o                         
  -5   9   2        459.71        457.80        19.40 o                         
  -4   9   2        217.87        204.21        13.36 o                         
  -3   9   2       1422.61       1532.42        36.92 o                         
  -2   9   2        622.78        634.18        21.90 o                         
  -1   9   2        301.93        322.36        13.61 o                         
   0   9   2       1267.67       1338.77        26.95 o                         
   1   9   2        852.59        875.63        21.74 o                         
   2   9   2        323.62        366.33        23.49 o                         
   3   9   2        507.18        533.15        25.88 o                         
  -7  10   2        157.87         86.90        11.34 o                         
  -6  10   2        388.40        329.26        37.34 o                         
  -5  10   2        187.62        176.19        12.80 o                         
  -4  10   2        334.23        348.28        15.20 o                         
  -3  10   2        881.85        917.23        23.19 o                         
  -2  10   2        711.52        796.41        23.35 o                         
  -1  10   2        523.92        591.63        22.45 o                         
   0  10   2       1108.37       1197.46        23.92 o                         
   1  10   2        944.84       1045.98        30.07 o                         
   2  10   2        359.97        350.64        19.44 o                         
  -5  11   2        236.45        184.79        11.29 o                         
  -4  11   2        298.63        263.33        11.84 o                         
  -3  11   2        650.27        643.25        17.56 o                         
  -2  11   2        390.02        399.81        18.69 o                         
  -1  11   2        716.32        784.20        29.23 o                         
   0  11   2        877.39        922.08        29.54 o                         
   0 -12   3        257.41        197.79        13.42 o                         
   1 -12   3        422.66        358.21        16.70 o                         
   2 -12   3        775.33        676.45        17.90 o                         
   3 -12   3        438.30        341.94        18.46 o                         
   4 -12   3        305.92        174.56        11.15 o                         
  -2 -11   3       1071.72       1025.98        34.73 o                         
  -1 -11   3       1098.76       1097.08        57.84 o                         
   0 -11   3        372.53        359.62        31.51 o                         
   1 -11   3        819.58        867.38        46.11 o                         
   2 -11   3        650.22        683.14        34.76 o                         
   3 -11   3        542.57        527.41        14.38 o                         
   4 -11   3        300.40        316.84        12.89 o                         
   5 -11   3        349.70        236.32        27.75 o                         
  -4 -10   3        380.10        273.57        21.66 o                         
  -3 -10   3        369.15        395.94        24.86 o                         
  -2 -10   3        960.74       1091.06        45.14 o                         
  -1 -10   3        588.07        622.74        21.28 o                         
   0 -10   3        244.88        237.30        14.63 o                         
   1 -10   3        238.25        239.91        16.48 o                         
   2 -10   3        155.71        174.61        19.89 o                         
   3 -10   3         15.34         13.73        10.73 o                         
   4 -10   3        453.10        476.12        27.75 o                         
   5 -10   3        358.91        334.74        22.41 o                         
   6 -10   3         67.16         59.93        13.83 o                         
  -5  -9   3        590.06        461.74        29.02 o                         
  -4  -9   3        206.32        233.10        20.47 o                         
  -3  -9   3        268.92        334.99        34.34 o                         
  -2  -9   3        672.75        730.85        59.27 o                         
  -1  -9   3        110.34        114.92        11.66 o                         
   0  -9   3        759.00        806.07        23.30 o                         
   1  -9   3       1429.67       1440.71        31.18 o                         
   2  -9   3        284.19        294.53        17.95 o                         
   3  -9   3         30.60         45.51        14.00 o                         
   4  -9   3        370.23        406.40        30.83 o                         
   5  -9   3        358.58        341.26        18.68 o                         
   6  -9   3        161.67        171.44        12.99 o                         
   7  -9   3        114.21        103.51        10.03 o                         
  -6  -8   3        320.55        219.99        18.05 o                         
  -5  -8   3        546.40        578.57        19.33 o                         
  -4  -8   3        277.29        286.83        20.53 o                         
  -3  -8   3        791.53        815.88        54.34 o                         
  -2  -8   3       1704.98       1643.14        44.40 o                         
  -1  -8   3        119.86        131.34        13.99 o                         
   0  -8   3       1597.45       1658.66        33.57 o                         
   1  -8   3       1298.77       1381.22        29.71 o                         
   2  -8   3        624.76        627.88        25.73 o                         
   3  -8   3        367.24        341.95        23.65 o                         
   4  -8   3        419.19        431.75        21.96 o                         
   5  -8   3        486.60        570.15        29.92 o                         
   6  -8   3        218.97        259.10        19.76 o                         
   7  -8   3        589.55        643.66        25.67 o                         
  -6  -7   3        677.34        600.99        22.94 o                         
  -5  -7   3        117.07        113.31        13.26 o                         
  -4  -7   3        223.83        222.27        17.21 o                         
  -3  -7   3       1178.38       1100.05        29.70 o                         
  -2  -7   3       1221.44       1214.90        50.93 o                         
  -1  -7   3        195.42        186.86        11.78 o                         
   0  -7   3       1280.72       1258.27        39.73 o                         
   1  -7   3       2138.66       2196.87        40.67 o                         
   2  -7   3        698.54        688.44        21.39 o                         
   3  -7   3       1377.31       1428.47        43.52 o                         
   4  -7   3       2503.27       2537.19        52.04 o                         
   5  -7   3         45.74         52.23        11.40 o                         
   6  -7   3        847.77        950.85        35.98 o                         
   7  -7   3        827.82        905.45        35.56 o                         
   8  -7   3        515.33        353.00        23.87 o                         
  -7  -6   3         83.39         67.94        11.77 o                         
  -6  -6   3        469.37        418.50        16.69 o                         
  -5  -6   3        284.09        325.99        18.59 o                         
  -4  -6   3        228.89        225.38        13.90 o                         
  -3  -6   3       1611.86       1703.39        38.46 o                         
  -2  -6   3       1584.44       1584.22        33.34 o                         
  -1  -6   3        688.20        719.40        20.87 o                         
   0  -6   3       3771.85       3658.14       108.79 o                         
   1  -6   3       1351.92       1350.80        36.39 o                         
   2  -6   3       1326.76       1468.35        41.73 o                         
   3  -6   3       3544.98       3553.59        57.23 o                         
   4  -6   3       4659.60       4784.00        70.23 o                         
   5  -6   3        306.98        321.56        17.38 o                         
   6  -6   3       1331.67       1443.05        68.22 o                         
   7  -6   3       1270.67       1359.65        42.60 o                         
   8  -6   3        364.97        321.93        27.51 o                         
  -7  -5   3        225.29        212.20        14.01 o                         
  -6  -5   3       1052.65       1102.07        37.16 o                         
  -5  -5   3        392.73        388.37        18.59 o                         
  -4  -5   3        753.50        818.67        24.78 o                         
  -3  -5   3       2659.73       2584.57        51.85 o                         
  -2  -5   3       1451.52       1566.79        44.16 o                         
  -1  -5   3        966.15        840.90        25.16 o                         
   0  -5   3       6101.37       6181.15        87.61 o                         
   1  -5   3       1076.97       1064.15        29.61 o                         
   2  -5   3       2294.02       2320.22        43.89 o                         
   3  -5   3       4387.25       4514.42        89.14 o                         
   4  -5   3       3486.87       3510.70        57.92 o                         
   5  -5   3        533.83        522.44        18.83 o                         
   6  -5   3       1848.11       1891.64        91.56 o                         
   7  -5   3        829.87        840.23        30.31 o                         
   8  -5   3        271.79        284.58        29.40 o                         
  -8  -4   3        179.73        141.61         8.66 o                         
  -7  -4   3        814.73        828.26        24.27 o                         
  -6  -4   3        997.39       1050.55        27.68 o                         
  -5  -4   3        611.94        648.37        26.44 o                         
  -4  -4   3       1700.42       1694.42        37.09 o                         
  -3  -4   3       5262.55       5780.58       117.83 o                         
  -2  -4   3       5219.65       5204.50        87.80 o                         
  -1  -4   3       5031.93       5139.18        72.66 o                         
   0  -4   3      11474.11      11677.22       140.85 o                         
   1  -4   3       2957.09       3000.78        61.37 o                         
   2  -4   3       1940.70       1969.47        38.89 o                         
   3  -4   3       5099.72       4846.49       117.06 o                         
   4  -4   3       1173.21       1157.13        25.74 o                         
   5  -4   3        870.57        863.92        23.01 o                         
   6  -4   3       1357.53       1328.23        33.89 o                         
   7  -4   3        305.48        310.11        24.65 o                         
   8  -4   3         77.75         86.21        16.65 o                         
  -8  -3   3        714.38        716.85        20.30 o                         
  -7  -3   3       1939.18       1999.17        53.37 o                         
  -6  -3   3       3641.14       3825.36        70.04 o                         
  -5  -3   3       2496.97       2557.37        56.69 o                         
  -4  -3   3       4508.69       4691.80        68.09 o                         
  -3  -3   3       5870.34       5772.00        94.37 o                         
  -2  -3   3       2105.59       2354.02        47.98 o                         
  -1  -3   3       5542.25       5150.55        66.39 o                         
   0  -3   3       5518.94       5516.40        78.57 o                         
   1  -3   3       2147.31       2068.00        57.87 o                         
   2  -3   3       1879.46       1729.30        43.59 o                         
   3  -3   3       1875.42       1936.80        50.53 o                         
   4  -3   3       1904.11       1821.09        54.86 o                         
   5  -3   3        408.23        392.04        18.21 o                         
   6  -3   3       2489.33       2399.47        61.34 o                         
   7  -3   3        103.78         96.67        24.07 o                         
   8  -3   3         59.60         67.19        15.65 o                         
  -9  -2   3        468.18        358.49        20.28 o                         
  -8  -2   3        339.12        374.00        22.10 o                         
  -7  -2   3       1579.99       1701.73        45.47 o                         
  -6  -2   3       1369.88       1385.36        43.68 o                         
  -5  -2   3       1521.71       1560.76        40.84 o                         
  -4  -2   3       6135.92       6023.56        93.63 o                         
  -3  -2   3       1207.75       1243.51        30.66 o                         
  -2  -2   3       5417.71       5105.07        77.37 o                         
  -1  -2   3       4718.75       4699.68        72.54 o                         
   0  -2   3      12614.34      12526.92       154.96 o                         
   1  -2   3       5723.12       5415.31        83.98 o                         
   2  -2   3       3452.89       3797.13       186.84 o                         
   3  -2   3       4224.50       4084.53       104.70 o                         
   4  -2   3        131.13        147.79        13.26 o                         
   5  -2   3        625.81        605.49        18.33 o                         
   6  -2   3        940.97        864.37        25.54 o                         
   7  -2   3        124.43        104.42        20.54 o                         
   8  -2   3         82.78         85.25        15.91 o                         
  -9  -1   3        245.36        221.14        15.50 o                         
  -8  -1   3        747.87        747.92        37.78 o                         
  -7  -1   3        873.11        902.76        32.95 o                         
  -6  -1   3       1200.38       1242.84        32.17 o                         
  -5  -1   3       1917.84       1886.48        39.84 o                         
  -4  -1   3       4812.85       5097.44        90.58 o                         
  -3  -1   3       1832.51       1543.15        33.51 o                         
  -2  -1   3       1784.88       1794.84        28.96 o                         
  -1  -1   3       4688.79       4307.78        59.75 o                         
   0  -1   3       1668.39       1548.10        23.26 o                         
   1  -1   3        486.66        487.92        19.24 o                         
   2  -1   3       5202.81       4827.75        91.08 o                         
   3  -1   3       1492.85       1505.05       105.30 o                         
   4  -1   3        670.23        671.88        21.77 o                         
   5  -1   3        483.80        450.12        18.19 o                         
   6  -1   3        840.24        825.13        55.42 o                         
   7  -1   3        184.59        181.22        20.32 o                         
   8  -1   3        243.41        238.04        17.11 o                         
  -9   0   3        275.94        284.17        21.07 o                         
  -8   0   3        580.86        635.23        37.19 o                         
  -7   0   3        764.73        807.33        28.31 o                         
  -6   0   3        401.94        468.24        24.10 o                         
  -5   0   3        721.87        711.80        21.89 o                         
  -4   0   3       2780.77       2569.53        46.97 o                         
  -3   0   3        363.14        458.41        23.45 o                         
  -2   0   3       1589.54       1454.24        30.88 o                         
  -1   0   3       3015.67       2751.69        36.79 o                         
   0   0   3        260.17        250.54        11.48 o                         
   1   0   3        221.94        155.82         9.09 o                         
   2   0   3       2944.55       3115.63        62.73 o                         
   3   0   3        413.14        276.78        14.03 o                         
   4   0   3        465.64        466.53        14.93 o                         
   5   0   3       1347.05       1390.26        37.49 o                         
   6   0   3        682.38        709.36        32.21 o                         
   7   0   3        212.92        256.16        18.95 o                         
   8   0   3        537.37        442.26        23.18 o                         
  -9   1   3         90.14        105.78        12.84 o                         
  -8   1   3        708.49        807.88        34.23 o                         
  -7   1   3        852.97        925.09        44.99 o                         
  -6   1   3         41.32         64.59        11.47 o                         
  -5   1   3        766.28        756.83        22.61 o                         
  -4   1   3       1436.55       1379.12        32.48 o                         
  -3   1   3        349.49        259.69        13.31 o                         
  -2   1   3       2419.24       2356.85        36.14 o                         
  -1   1   3         59.18         77.14         9.87 o                         
   0   1   3        790.27        691.86        16.95 o                         
   1   1   3        826.58        935.94        58.47 o                         
   2   1   3       6129.37       5847.63        87.68 o                         
   3   1   3        149.89        138.42        13.00 o                         
   4   1   3       1637.20       1661.96        32.01 o                         
   5   1   3       1950.91       1989.56        43.66 o                         
   6   1   3       1081.19       1212.75        35.18 o                         
   7   1   3        269.23        290.62        16.51 o                         
   8   1   3        506.25        333.22        17.84 o                         
  -9   2   3        123.30        136.03        14.31 o                         
  -8   2   3        518.25        600.68        29.88 o                         
  -7   2   3       1465.44       1485.34        42.76 o                         
  -6   2   3         27.34         40.63        10.54 o                         
  -5   2   3       1032.33       1010.09        26.38 o                         
  -4   2   3       1724.85       1587.13        30.22 o                         
  -3   2   3        716.44        765.17        19.80 o                         
  -2   2   3       5677.52       5411.50       102.28 o                         
  -1   2   3       1153.95        863.34        36.00 o                         
   0   2   3        722.90        718.80        22.81 o                         
   1   2   3       5525.06       5132.25        80.97 o                         
   2   2   3       3035.09       3083.77        56.11 o                         
   3   2   3       1499.39       1406.09        28.23 o                         
   4   2   3        882.56        906.61        26.07 o                         
   5   2   3       1808.31       1869.32        44.93 o                         
   6   2   3        620.08        655.86        22.94 o                         
   7   2   3        490.41        498.82        20.52 o                         
  -9   3   3         12.06         12.55        10.17 o                         
  -8   3   3        425.06        437.71        26.27 o                         
  -7   3   3        655.62        663.40        29.29 o                         
  -6   3   3        362.92        391.08        18.27 o                         
  -5   3   3       2122.05       2065.39        36.92 o                         
  -4   3   3       1867.48       1941.55        40.80 o                         
  -3   3   3       1839.28       1690.41        43.58 o                         
  -2   3   3       6951.93       6392.94       117.18 o                         
  -1   3   3      10428.91      10801.17       135.38 o                         
   0   3   3       3134.25       2889.04        50.50 o                         
   1   3   3       2947.15       3083.45        70.39 o                         
   2   3   3       5492.04       5269.60       128.08 o                         
   3   3   3        899.95        952.42        18.23 o                         
   4   3   3       4396.63       4683.85        60.81 o                         
   5   3   3       1042.52       1048.67        32.02 o                         
   6   3   3        503.04        573.23        22.73 o                         
   7   3   3        637.52        576.91        18.86 o                         
  -9   4   3        248.91        237.08        19.86 o                         
  -8   4   3        548.25        553.14        23.50 o                         
  -7   4   3        646.41        650.09        33.57 o                         
  -6   4   3       1238.07       1227.28        40.61 o                         
  -5   4   3       4339.15       4352.55        80.85 o                         
  -4   4   3       2140.58       2085.65        73.49 o                         
  -3   4   3        922.86        945.29        31.87 o                         
  -2   4   3       1907.96       1665.99        38.23 o                         
  -1   4   3       8380.22       8147.95       148.91 o                         
   0   4   3       1461.60       1502.06        33.02 o                         
   1   4   3       5923.34       5630.91       118.78 o                         
   2   4   3       2169.13       2247.83        26.15 o                         
   3   4   3       1777.02       1722.93        26.46 o                         
   4   4   3       3303.00       3348.52        44.20 o                         
   5   4   3       1368.78       1492.81        35.31 o                         
   6   4   3        401.91        394.14        15.78 o                         
   7   4   3        537.79        393.68        25.01 o                         
  -9   5   3        335.97        309.23        20.07 o                         
  -8   5   3        444.59        465.03        25.27 o                         
  -7   5   3        217.86        278.38        24.35 o                         
  -6   5   3        238.00        241.34        15.85 o                         
  -5   5   3       3583.24       3580.05        66.52 o                         
  -4   5   3       1152.25       1161.30        30.14 o                         
  -3   5   3       2309.56       2262.21        48.50 o                         
  -2   5   3       4482.86       4300.57        92.63 o                         
  -1   5   3       3005.84       3118.81        63.06 o                         
   0   5   3       3780.16       3659.61        43.63 o                         
   1   5   3       3978.82       3948.74        35.35 o                         
   2   5   3       2782.62       2690.78        32.26 o                         
   3   5   3        739.02        772.40        18.29 o                         
   4   5   3       1486.54       1581.91        33.46 o                         
   5   5   3        918.34        973.98        25.98 o                         
   6   5   3        140.70        132.41         9.30 o                         
  -9   6   3        492.66        400.09        29.05 o                         
  -8   6   3        810.76        807.34        30.13 o                         
  -7   6   3        617.17        630.89        49.94 o                         
  -6   6   3       1226.95       1230.69        29.47 o                         
  -5   6   3       1813.85       1864.51        37.44 o                         
  -4   6   3       1173.83       1101.83        24.52 o                         
  -3   6   3       2319.80       2306.55        39.32 o                         
  -2   6   3       2554.58       2534.27        35.16 o                         
  -1   6   3       1112.57       1096.79        21.12 o                         
   0   6   3        364.64        404.82        11.67 o                         
   1   6   3       2846.84       2811.86        36.90 o                         
   2   6   3        490.00        529.21        15.17 o                         
   3   6   3        637.07        650.96        20.20 o                         
   4   6   3        586.98        652.03        21.61 o                         
   5   6   3        373.64        386.94        15.80 o                         
  -8   7   3        450.30        405.83        19.68 o                         
  -7   7   3        661.99        647.49        29.52 o                         
  -6   7   3       1186.18       1240.78        32.23 o                         
  -5   7   3       1046.48       1012.37        25.11 o                         
  -4   7   3        543.41        532.61        18.83 o                         
  -3   7   3       1535.56       1574.36        32.62 o                         
  -2   7   3       1526.32       1538.91        27.14 o                         
  -1   7   3        717.74        779.43        17.10 o                         
   0   7   3        453.04        437.25        13.97 o                         
   1   7   3        906.30        996.07        21.83 o                         
   2   7   3        100.45         96.45         9.38 o                         
   3   7   3        143.31        143.88        15.41 o                         
   4   7   3        467.92        451.94        16.85 o                         
   5   7   3        157.05        113.06        11.09 o                         
  -8   8   3        176.06        149.24        21.41 o                         
  -7   8   3        363.72        350.40        60.24 o                         
  -6   8   3        875.81        888.54        28.34 o                         
  -5   8   3        516.50        519.22        25.53 o                         
  -4   8   3        472.56        500.83        20.52 o                         
  -3   8   3        545.89        573.58        19.90 o                         
  -2   8   3        439.94        480.71        14.74 o                         
  -1   8   3        407.24        417.95        15.50 o                         
   0   8   3        692.15        732.73        18.79 o                         
   1   8   3       1125.53       1214.81        26.01 o                         
   2   8   3        157.04        165.26        13.27 o                         
   3   8   3        430.92        489.78        22.92 o                         
   4   8   3        375.17        286.72        22.69 o                         
  -7   9   3        166.07        150.10        15.30 o                         
  -6   9   3        404.77        366.34        19.88 o                         
  -5   9   3        273.07        251.06        15.97 o                         
  -4   9   3        417.61        423.95        16.55 o                         
  -3   9   3        831.91        874.59        25.92 o                         
  -2   9   3        398.26        396.40        15.99 o                         
  -1   9   3        259.08        290.32        14.02 o                         
   0   9   3        893.89        907.61        21.00 o                         
   1   9   3        309.86        294.07        12.34 o                         
   2   9   3        235.81        205.88        19.35 o                         
   3   9   3        311.37        289.06        16.35 o                         
  -6  10   3        241.95        216.78        15.95 o                         
  -5  10   3         58.00         64.74         8.89 o                         
  -4  10   3        164.27        154.53        10.02 o                         
  -3  10   3        862.15        913.06        24.58 o                         
  -2  10   3         72.70         86.24        10.08 o                         
  -1  10   3        387.15        418.43        17.79 o                         
   0  10   3        437.59        440.67        15.57 o                         
   1  10   3        373.26        378.87        16.90 o                         
   2  10   3        417.15        352.23        21.04 o                         
  -5  11   3         47.92         30.96         9.25 o                         
  -4  11   3        170.80        158.72        15.64 o                         
  -3  11   3        437.25        401.48        13.68 o                         
  -2  11   3        178.86        166.41        14.80 o                         
  -1  11   3        199.84        162.88        12.26 o                         
   0 -12   4        250.89        193.39        18.69 o                         
   1 -12   4        581.09        432.21        16.41 o                         
   2 -12   4        898.43        665.21        42.72 o                         
   3 -12   4        251.29        194.45        19.25 o                         
  -2 -11   4        859.30        739.59        28.04 o                         
  -1 -11   4        800.25        712.66        29.75 o                         
   0 -11   4        299.03        237.37        16.26 o                         
   1 -11   4       1127.94       1091.98        62.86 o                         
   2 -11   4        546.27        534.83        22.92 o                         
   3 -11   4        444.70        417.33        16.81 o                         
   4 -11   4        705.83        661.38        22.76 o                         
   5 -11   4        414.34        259.17        54.09 o                         
  -4 -10   4        360.71        283.01        15.82 o                         
  -3 -10   4        707.70        693.32        48.29 o                         
  -2 -10   4       1484.06       1562.66        55.23 o                         
  -1 -10   4        642.67        679.56        25.04 o                         
   0 -10   4        906.73        903.89        25.20 o                         
   1 -10   4        892.56        919.67        33.37 o                         
   2 -10   4        171.54        181.96        14.61 o                         
   3 -10   4        353.06        324.70        23.80 o                         
   4 -10   4        405.25        388.50        27.69 o                         
   5 -10   4        307.50        315.57        16.79 o                         
   6 -10   4         66.91         60.32         7.97 o                         
  -5  -9   4        753.03        597.91        43.25 o                         
  -4  -9   4        365.46        391.06        19.59 o                         
  -3  -9   4       1028.46       1092.65        60.63 o                         
  -2  -9   4        485.28        539.10        34.29 o                         
  -1  -9   4       1239.75       1257.31        41.38 o                         
   0  -9   4        779.32        782.80        32.36 o                         
   1  -9   4       1721.96       1797.66        55.92 o                         
   2  -9   4        278.72        293.93        19.26 o                         
   3  -9   4        808.20        888.08        55.21 o                         
   4  -9   4        789.01        847.15        30.86 o                         
   5  -9   4        155.83        170.42        14.08 o                         
   6  -9   4         71.94         63.52        12.55 o                         
   7  -9   4        203.86         97.18        12.75 o                         
  -6  -8   4        861.15        768.73        35.90 o                         
  -5  -8   4        764.69        752.67        31.28 o                         
  -4  -8   4        564.39        625.23        29.26 o                         
  -3  -8   4       1459.12       1458.96       108.07 o                         
  -2  -8   4        716.18        713.86        23.34 o                         
  -1  -8   4        890.80        876.16        27.39 o                         
   0  -8   4       1572.11       1652.66        34.05 o                         
   1  -8   4        847.41        901.97        27.05 o                         
   2  -8   4        158.63        172.12        17.45 o                         
   3  -8   4        488.36        472.11        23.04 o                         
   4  -8   4        333.43        365.93        20.80 o                         
   5  -8   4        109.82        126.24        13.81 o                         
   6  -8   4         99.93        137.40        17.37 o                         
   7  -8   4        368.96        344.24        17.79 o                         
  -6  -7   4        658.47        660.21        34.42 o                         
  -5  -7   4        340.18        350.94        17.32 o                         
  -4  -7   4        316.32        334.63        23.89 o                         
  -3  -7   4       1540.74       1535.67        41.43 o                         
  -2  -7   4        223.74        249.93        16.07 o                         
  -1  -7   4        205.38        195.97        15.43 o                         
   0  -7   4       1169.23       1178.41        28.40 o                         
   1  -7   4       1023.38       1133.40        29.07 o                         
   2  -7   4        261.70        274.15        16.56 o                         
   3  -7   4       1311.95       1414.03        36.11 o                         
   4  -7   4        253.39        282.78        18.02 o                         
   5  -7   4        573.01        610.31        25.14 o                         
   6  -7   4        622.72        722.86        34.73 o                         
   7  -7   4        380.08        370.71        21.60 o                         
  -7  -6   4        302.50        220.54        22.40 o                         
  -6  -6   4        479.29        469.15        23.44 o                         
  -5  -6   4         25.41         50.59        11.78 o                         
  -4  -6   4        447.42        413.27        16.51 o                         
  -3  -6   4        994.67       1110.66        28.21 o                         
  -2  -6   4        639.25        608.62        20.25 o                         
  -1  -6   4         61.14         52.99         9.09 o                         
   0  -6   4       1564.92       1528.16        33.68 o                         
   1  -6   4        776.49        776.17        22.74 o                         
   2  -6   4        704.15        733.16        23.46 o                         
   3  -6   4       2356.78       2379.39        53.33 o                         
   4  -6   4        112.01        103.92        11.94 o                         
   5  -6   4        947.50        984.95        27.08 o                         
   6  -6   4        948.64        996.76        41.84 o                         
   7  -6   4        586.89        613.96        44.99 o                         
   8  -6   4        173.83        148.44        12.37 o                         
  -8  -5   4         77.68         54.35        11.17 o                         
  -7  -5   4        262.74        233.23        13.80 o                         
  -6  -5   4        623.73        609.22        28.17 o                         
  -5  -5   4         15.92         14.86         9.54 o                         
  -4  -5   4        363.33        352.43        17.27 o                         
  -3  -5   4       2467.16       2361.33        42.08 o                         
  -2  -5   4        487.26        528.56        19.58 o                         
  -1  -5   4       1716.85       1696.88        38.23 o                         
   0  -5   4       1653.06       1662.69        36.78 o                         
   1  -5   4        880.89        955.91        26.82 o                         
   2  -5   4       1340.72       1281.27        59.01 o                         
   3  -5   4       2544.61       2588.38        43.49 o                         
   4  -5   4       1433.26       1453.25        29.54 o                         
   5  -5   4        483.72        490.02        19.94 o                         
   6  -5   4       1338.86       1508.87        44.78 o                         
   7  -5   4        575.64        581.97        44.90 o                         
   8  -5   4        267.71        224.22        23.07 o                         
  -8  -4   4         37.64         41.73         8.85 o                         
  -7  -4   4        776.95        718.57        27.02 o                         
  -6  -4   4       1205.42       1254.73        37.71 o                         
  -5  -4   4        243.45        273.42        14.08 o                         
  -4  -4   4       2115.36       2140.67        41.51 o                         
  -3  -4   4       1344.61       1572.26        34.41 o                         
  -2  -4   4       1510.64       1581.46        35.74 o                         
  -1  -4   4       4048.05       4074.94        63.31 o                         
   0  -4   4       8664.80       8790.18       112.47 o                         
   1  -4   4       1408.68       1255.09        30.55 o                         
   2  -4   4       2152.97       2253.33        77.01 o                         
   3  -4   4       4141.30       4127.48        75.72 o                         
   4  -4   4       1820.78       1786.07        40.54 o                         
   5  -4   4       1182.80       1248.61        38.30 o                         
   6  -4   4       1255.34       1313.35        92.68 o                         
   7  -4   4        428.00        391.87        38.65 o                         
   8  -4   4        341.04        333.24        21.35 o                         
  -8  -3   4        254.79        245.62        20.70 o                         
  -7  -3   4        964.67       1082.82        34.11 o                         
  -6  -3   4       1085.04       1153.24        30.08 o                         
  -5  -3   4       2042.84       2023.02        46.50 o                         
  -4  -3   4       3864.38       3924.71       106.54 o                         
  -3  -3   4       5454.02       5433.11        91.86 o                         
  -2  -3   4       1547.83       1668.45        39.00 o                         
  -1  -3   4       5908.88       5654.76       115.72 o                         
   0  -3   4      10307.47      10665.98       174.64 o                         
   1  -3   4       1087.17        989.89        24.87 o                         
   2  -3   4       4224.60       3873.04        67.22 o                         
   3  -3   4       3252.94       3110.76        92.79 o                         
   4  -3   4       1205.48       1160.29        44.46 o                         
   5  -3   4       1700.33       1729.35        52.79 o                         
   6  -3   4       1599.89       1844.21        93.96 o                         
   7  -3   4        468.92        483.29       115.54 o                         
   8  -3   4        338.02        342.10        21.31 o                         
  -9  -2   4        179.19        156.55        25.91 o                         
  -8  -2   4        645.38        738.65        38.99 o                         
  -7  -2   4       1155.47       1284.89        60.93 o                         
  -6  -2   4        816.84        878.56        26.21 o                         
  -5  -2   4        764.39        784.72        21.12 o                         
  -4  -2   4       4567.60       4257.04        72.77 o                         
  -3  -2   4       3303.34       3592.04        56.03 o                         
  -2  -2   4       4229.85       3993.66        64.81 o                         
  -1  -2   4       5468.60       5164.12       100.51 o                         
   0  -2   4       8930.65       8681.58       102.89 o                         
   1  -2   4       5604.78       4985.62        76.48 o                         
   2  -2   4      10754.54       9987.88       165.15 o                         
   3  -2   4       6467.63       5836.72       108.39 o                         
   4  -2   4        925.91        975.60        23.37 o                         
   5  -2   4       1529.33       1544.11        38.71 o                         
   6  -2   4       1147.76       1122.55        69.47 o                         
   7  -2   4         88.82         87.21        15.06 o                         
   8  -2   4        263.78        237.77        22.41 o                         
  -9  -1   4         72.37         51.95        13.85 o                         
  -8  -1   4        963.52       1078.86        65.94 o                         
  -7  -1   4       1828.67       1981.43        59.33 o                         
  -6  -1   4        995.49       1042.34        26.07 o                         
  -5  -1   4       2815.84       2763.79        40.90 o                         
  -4  -1   4       3822.43       3857.89        54.97 o                         
  -3  -1   4       6330.19       5880.62        78.62 o                         
  -2  -1   4       5672.72       5868.94        85.01 o                         
  -1  -1   4      11401.91      10426.54       179.20 o                         
   0  -1   4       1366.58       1323.32        37.01 o                         
   1  -1   4        509.66        493.77        29.14 o                         
   2  -1   4       2510.48       2407.31       116.04 o                         
   3  -1   4       1039.31        995.38        33.17 o                         
   4  -1   4        651.53        634.91        20.22 o                         
   5  -1   4        718.99        753.91        29.39 o                         
   6  -1   4        752.69        772.38        28.37 o                         
   7  -1   4         69.25        106.22        30.22 o                         
   8  -1   4        311.60        293.39        17.52 o                         
  -9   0   4        337.02        350.97        21.96 o                         
  -8   0   4       1189.12       1267.21        38.10 o                         
  -7   0   4       1326.56       1401.69        44.98 o                         
  -6   0   4       1201.78       1167.58        25.46 o                         
  -5   0   4       1939.72       1877.52        35.42 o                         
  -4   0   4       3525.43       3232.54        51.59 o                         
  -3   0   4         60.19         64.01        10.84 o                         
  -2   0   4       2868.17       2563.59        38.12 o                         
  -1   0   4       2512.71       2217.66        85.95 o                         
   0   0   4       1473.83       1369.43        44.71 o                         
   1   0   4       1534.18       1217.61        36.77 o                         
   2   0   4        814.30        728.23        28.69 o                         
   3   0   4       1730.42       1672.58        55.05 o                         
   4   0   4        602.83        654.49        22.46 o                         
   5   0   4       1342.96       1403.44        37.01 o                         
   6   0   4        375.01        349.07        21.45 o                         
   7   0   4         25.41         34.71        10.80 o                         
   8   0   4        260.23        166.81        16.18 o                         
  -9   1   4        346.43        351.92        18.22 o                         
  -8   1   4       1832.80       1968.11        49.05 o                         
  -7   1   4        349.54        328.59        17.36 o                         
  -6   1   4        794.65        785.18        21.82 o                         
  -5   1   4       3063.23       2937.71        68.56 o                         
  -4   1   4       2462.91       2578.05        41.09 o                         
  -3   1   4        166.38        117.72        10.72 o                         
  -2   1   4       1884.67       1776.73        38.14 o                         
  -1   1   4       3103.01       2584.35       120.98 o                         
   0   1   4       1506.68       1419.96        89.11 o                         
   1   1   4        654.87        751.30        29.33 o                         
   2   1   4       1377.73       1241.58        44.21 o                         
   3   1   4         19.15         30.43         6.64 o                         
   4   1   4        469.73        476.75        19.64 o                         
   5   1   4        789.58        819.97        27.22 o                         
   6   1   4        173.02        184.39        14.52 o                         
   7   1   4        247.18        248.04        15.13 o                         
  -9   2   4        209.57        223.83        16.85 o                         
  -8   2   4       1225.86       1347.65        33.55 o                         
  -7   2   4         50.31         66.99        11.51 o                         
  -6   2   4        825.45        805.00        29.79 o                         
  -5   2   4       1890.92       1934.06        37.70 o                         
  -4   2   4       1577.48       1464.25        32.97 o                         
  -3   2   4        379.89        399.82        16.79 o                         
  -2   2   4       2127.24       1904.14        35.53 o                         
  -1   2   4       2295.70       2184.90        37.50 o                         
   0   2   4        224.73        261.05        24.93 o                         
   1   2   4       2814.68       2567.41        62.99 o                         
   2   2   4       1855.48       1962.74        78.55 o                         
   3   2   4        241.48        201.53        10.30 o                         
   4   2   4        739.59        741.55        19.25 o                         
   5   2   4        809.20        824.15        22.56 o                         
   6   2   4        360.51        381.02        17.43 o                         
   7   2   4        382.78        362.53        15.38 o                         
  -9   3   4        142.99        138.29        13.33 o                         
  -8   3   4        523.30        538.44        23.15 o                         
  -7   3   4        115.96        127.68        15.35 o                         
  -6   3   4        348.69        339.89        18.82 o                         
  -5   3   4       1731.73       1687.30        33.24 o                         
  -4   3   4        545.53        555.44        25.82 o                         
  -3   3   4        409.12        345.88        23.21 o                         
  -2   3   4       8617.44       8426.05       114.35 o                         
  -1   3   4         23.62         34.44         9.16 o                         
   0   3   4       2726.39       2484.96        59.99 o                         
   1   3   4       2943.81       2855.39        99.83 o                         
   2   3   4       3620.72       3355.33        37.75 o                         
   3   3   4        569.66        563.03        13.76 o                         
   4   3   4       1401.49       1376.38        25.23 o                         
   5   3   4       1115.35       1099.62        27.20 o                         
   6   3   4        441.45        444.28        24.14 o                         
   7   3   4        739.75        509.90        19.82 o                         
  -9   4   4        167.00        158.94        16.24 o                         
  -8   4   4        333.84        347.73        18.51 o                         
  -7   4   4         73.65         79.19        13.54 o                         
  -6   4   4        770.89        727.88        32.32 o                         
  -5   4   4        721.41        748.96        20.41 o                         
  -4   4   4        904.18        854.35        21.36 o                         
  -3   4   4       1237.83       1237.11        39.51 o                         
  -2   4   4       6237.64       6006.27       141.75 o                         
  -1   4   4         51.33         42.77        13.58 o                         
   0   4   4        615.03        648.84        41.18 o                         
   1   4   4       4370.96       4121.06        40.39 o                         
   2   4   4       1744.36       1781.19        22.90 o                         
   3   4   4       1567.03       1632.96        27.56 o                         
   4   4   4       2216.18       2322.49        53.21 o                         
   5   4   4        789.60        831.41        26.32 o                         
   6   4   4        609.33        635.26        20.90 o                         
  -9   5   4        217.25        182.50        14.87 o                         
  -8   5   4        290.12        273.50        19.43 o                         
  -7   5   4        150.27        171.58        16.30 o                         
  -6   5   4        496.91        472.89        20.12 o                         
  -5   5   4        340.37        309.03        13.53 o                         
  -4   5   4        161.66        171.96        10.61 o                         
  -3   5   4       1849.33       1751.27        28.98 o                         
  -2   5   4       3887.97       3744.58        39.31 o                         
  -1   5   4       1387.22       1400.20        22.06 o                         
   0   5   4       3033.87       2853.29        30.14 o                         
   1   5   4       3053.06       3063.97        34.41 o                         
   2   5   4       2175.78       2128.35        30.95 o                         
   3   5   4       1227.41       1241.13        24.14 o                         
   4   5   4       3397.90       3494.82        92.38 o                         
   5   5   4        282.54        302.05        17.04 o                         
   6   5   4        207.39        154.63        15.72 o                         
  -9   6   4        257.56        160.30        16.42 o                         
  -8   6   4        346.69        308.01        18.33 o                         
  -7   6   4        555.27        567.35        23.60 o                         
  -6   6   4       1857.57       1859.78        47.68 o                         
  -5   6   4       1663.99       1650.57        39.86 o                         
  -4   6   4       1366.00       1319.05        38.15 o                         
  -3   6   4       2308.23       2264.41        45.99 o                         
  -2   6   4       2631.28       2605.99        40.28 o                         
  -1   6   4       1506.66       1506.17        22.05 o                         
   0   6   4       2157.41       2210.70        29.36 o                         
   1   6   4        968.14        992.77        24.72 o                         
   2   6   4        109.27        130.14         9.32 o                         
   3   6   4        437.31        458.31        17.66 o                         
   4   6   4       1930.10       2034.00        40.44 o                         
   5   6   4        178.02        152.63        11.57 o                         
  -8   7   4        364.32        269.61        13.46 o                         
  -7   7   4        684.56        619.51        35.36 o                         
  -6   7   4        996.52       1043.18        36.77 o                         
  -5   7   4       1304.35       1323.93        49.97 o                         
  -4   7   4        705.39        747.29        22.92 o                         
  -3   7   4       1094.22       1120.76        31.85 o                         
  -2   7   4       1214.09       1241.70        25.13 o                         
  -1   7   4        559.06        576.74        16.51 o                         
   0   7   4       3457.52       3475.96        49.08 o                         
   1   7   4       1337.91       1367.76        26.40 o                         
   2   7   4        486.11        516.89        19.28 o                         
   3   7   4        690.61        756.54        23.46 o                         
   4   7   4        645.32        613.32        28.60 o                         
  -8   8   4        303.46        243.27        19.23 o                         
  -7   8   4        481.52        507.39        36.85 o                         
  -6   8   4        950.85        969.25        39.90 o                         
  -5   8   4        883.83        800.71        26.28 o                         
  -4   8   4       1030.02       1042.38        25.18 o                         
  -3   8   4       2087.31       2201.33        60.33 o                         
  -2   8   4        721.84        737.58        19.75 o                         
  -1   8   4        818.35        826.26        26.49 o                         
   0   8   4        967.11        932.62        25.11 o                         
   1   8   4        829.12        851.99        19.91 o                         
   2   8   4        253.38        264.40        17.11 o                         
   3   8   4        330.96        344.00        17.05 o                         
  -7   9   4        430.69        432.84        19.16 o                         
  -6   9   4        412.36        404.31        23.52 o                         
  -5   9   4        245.54        249.32        15.03 o                         
  -4   9   4        674.00        673.25        19.68 o                         
  -3   9   4        534.39        564.40        20.29 o                         
  -2   9   4        427.73        436.77        16.55 o                         
  -1   9   4        322.39        316.71        17.98 o                         
   0   9   4        538.75        586.98        20.09 o                         
   1   9   4        288.16        299.99        17.88 o                         
   2   9   4        285.82        287.10        18.00 o                         
  -6  10   4        141.46        104.19        12.83 o                         
  -5  10   4         90.37         75.49        11.72 o                         
  -4  10   4        486.88        520.53        19.35 o                         
  -3  10   4        186.16        217.98        13.01 o                         
  -2  10   4         90.42         92.35        10.77 o                         
  -1  10   4        333.44        343.13        14.89 o                         
   0  10   4        258.20        259.22        11.39 o                         
   1  10   4        145.05        124.62        13.59 o                         
  -3  11   4        104.42         91.00         8.12 o                         
  -2  11   4         50.53         40.92         7.06 o                         
   0 -12   5        219.42        120.28        18.20 o                         
   1 -12   5        530.30        281.05        17.55 o                         
   2 -12   5        301.06        164.60        14.27 o                         
  -2 -11   5        534.63        351.40        56.02 o                         
  -1 -11   5        309.23        240.20        12.93 o                         
   0 -11   5        417.00        305.22        44.13 o                         
   1 -11   5        714.97        665.74        23.63 o                         
   2 -11   5        198.70        198.23        18.76 o                         
   3 -11   5        155.57        133.96        14.53 o                         
   4 -11   5        525.36        497.88        30.39 o                         
  -4 -10   5        238.32        164.84        12.07 o                         
  -3 -10   5        732.71        739.05        24.39 o                         
  -2 -10   5        801.74        851.13        30.02 o                         
  -1 -10   5        254.25        270.29        22.70 o                         
   0 -10   5       1060.51       1000.09        42.77 o                         
   1 -10   5       1414.28       1438.59        44.81 o                         
   2 -10   5       1084.14       1076.07        27.55 o                         
   3 -10   5        602.49        650.28        30.99 o                         
   4 -10   5        821.02        884.99        34.94 o                         
   5 -10   5        277.76        292.22        18.29 o                         
  -5  -9   5        487.96        430.93        16.38 o                         
  -4  -9   5        415.91        410.60        25.13 o                         
  -3  -9   5       2171.18       2283.49        69.45 o                         
  -2  -9   5       1619.10       1573.52        48.29 o                         
  -1  -9   5        980.54       1058.75        31.61 o                         
   0  -9   5       1281.98       1339.27        33.25 o                         
   1  -9   5       1512.85       1626.02        82.14 o                         
   2  -9   5        922.14       1021.96        50.19 o                         
   3  -9   5        985.85       1065.11        31.97 o                         
   4  -9   5        976.06       1030.21        55.96 o                         
   5  -9   5         89.40         88.11        12.23 o                         
   6  -9   5        313.88        292.15        17.55 o                         
  -6  -8   5        857.60        715.38        34.27 o                         
  -5  -8   5        507.16        480.85        17.32 o                         
  -4  -8   5        852.89        941.72        39.62 o                         
  -3  -8   5       1507.23       1575.18        47.58 o                         
  -2  -8   5       1673.79       1690.58        48.43 o                         
  -1  -8   5        870.17        865.06        27.30 o                         
   0  -8   5       2213.43       2167.83        45.10 o                         
   1  -8   5       1004.91       1067.24        30.93 o                         
   2  -8   5        321.39        367.50        18.28 o                         
   3  -8   5       1479.07       1613.29        42.25 o                         
   4  -8   5        672.11        759.18        27.77 o                         
   5  -8   5        218.95        249.34        22.21 o                         
   6  -8   5        156.17        176.13        16.91 o                         
   7  -8   5        131.64        103.20        14.91 o                         
  -6  -7   5        790.39        766.92        34.69 o                         
  -5  -7   5        454.14        470.38        24.03 o                         
  -4  -7   5        729.98        792.08        41.16 o                         
  -3  -7   5       2267.27       2313.01        46.05 o                         
  -2  -7   5         46.86         73.35        11.77 o                         
  -1  -7   5       2172.03       2087.32        44.32 o                         
   0  -7   5       1436.26       1491.28        39.52 o                         
   1  -7   5        586.77        640.60        22.29 o                         
   2  -7   5        182.71        200.74        13.20 o                         
   3  -7   5        701.00        803.14        28.56 o                         
   4  -7   5        958.93       1015.13        28.04 o                         
   5  -7   5        154.14        158.42        16.86 o                         
   6  -7   5        322.27        360.68        23.86 o                         
   7  -7   5        138.72        129.59        20.20 o                         
  -7  -6   5        885.55        826.64        28.29 o                         
  -6  -6   5        647.85        746.79        29.13 o                         
  -5  -6   5        281.32        275.28        26.49 o                         
  -4  -6   5       1166.05       1152.77        32.49 o                         
  -3  -6   5       1130.74       1216.11        34.53 o                         
  -2  -6   5         21.53         24.74         9.90 o                         
  -1  -6   5       1144.23       1195.46        30.42 o                         
   0  -6   5       1029.19       1057.47        23.20 o                         
   1  -6   5         88.89        100.58        10.42 o                         
   2  -6   5        161.58        189.76        12.42 o                         
   3  -6   5        748.89        733.59        29.59 o                         
   4  -6   5        205.31        213.06        16.46 o                         
   5  -6   5        242.11        264.59        20.24 o                         
   6  -6   5        474.24        520.78        77.42 o                         
   7  -6   5        174.61        193.39        25.11 o                         
  -7  -5   5        661.63        682.46        21.53 o                         
  -6  -5   5        138.12        182.35        16.59 o                         
  -5  -5   5        236.85        234.50        20.70 o                         
  -4  -5   5        487.49        537.60        19.55 o                         
  -3  -5   5        966.38        943.51        25.31 o                         
  -2  -5   5         18.04         26.12         9.32 o                         
  -1  -5   5       2386.48       2487.80        55.61 o                         
   0  -5   5       2027.02       2124.11        42.87 o                         
   1  -5   5        435.65        502.22        18.74 o                         
   2  -5   5       1047.69        992.54        28.01 o                         
   3  -5   5       1708.89       1741.56        38.42 o                         
   4  -5   5         21.42         22.24         8.58 o                         
   5  -5   5        750.10        740.39        24.40 o                         
   6  -5   5        707.93        845.04        62.76 o                         
   7  -5   5        225.73        248.84        26.18 o                         
  -8  -4   5         91.84         80.00        32.12 o                         
  -7  -4   5        671.79        711.72        24.64 o                         
  -6  -4   5        630.51        735.43        29.42 o                         
  -5  -4   5        544.97        590.26        24.34 o                         
  -4  -4   5       3309.19       3232.72        49.70 o                         
  -3  -4   5        876.26        945.33        26.06 o                         
  -2  -4   5        679.31        578.58        26.14 o                         
  -1  -4   5       1828.48       1861.20        62.52 o                         
   0  -4   5        375.36        335.83        20.44 o                         
   1  -4   5        807.42        719.31        21.33 o                         
   2  -4   5       1695.12       1633.61        42.23 o                         
   3  -4   5       2371.62       2287.22        49.39 o                         
   4  -4   5         23.64          6.31        11.59 o                         
   5  -4   5       1575.09       1712.92        46.00 o                         
   6  -4   5       1411.20       1638.13        86.89 o                         
   7  -4   5        384.51        446.95        22.97 o                         
  -8  -3   5        190.19        176.21        15.97 o                         
  -7  -3   5        474.85        566.10        24.55 o                         
  -6  -3   5         21.07         25.28        10.27 o                         
  -5  -3   5        417.51        455.60        19.31 o                         
  -4  -3   5        948.76       1024.24        40.39 o                         
  -3  -3   5       1865.69       1766.57        45.08 o                         
  -2  -3   5        372.65        407.85        22.06 o                         
  -1  -3   5       6839.88       6610.34       100.63 o                         
   0  -3   5        837.96        708.10        19.00 o                         
   1  -3   5       3602.47       3479.89        63.06 o                         
   2  -3   5       8612.32       8109.86       180.40 o                         
   3  -3   5       3348.68       3463.90        65.59 o                         
   4  -3   5       1117.34       1155.80        29.44 o                         
   5  -3   5       1858.32       2012.90        60.79 o                         
   6  -3   5        936.69        990.94        66.03 o                         
   7  -3   5        419.66        474.30        30.97 o                         
  -9  -2   5         72.08         66.49        12.61 o                         
  -8  -2   5        275.11        302.33        19.14 o                         
  -7  -2   5        475.91        528.47        28.91 o                         
  -6  -2   5        426.32        425.33        21.04 o                         
  -5  -2   5        599.62        633.40        20.81 o                         
  -4  -2   5       4470.75       4354.87        58.35 o                         
  -3  -2   5       1247.72       1276.84        30.19 o                         
  -2  -2   5       5055.45       4655.78        88.13 o                         
  -1  -2   5       6389.34       6043.13        86.10 o                         
   0  -2   5       2490.55       2296.14        85.98 o                         
   1  -2   5       2259.70       1940.29        58.94 o                         
   2  -2   5       4651.66       4714.58       179.56 o                         
   3  -2   5       3295.23       3199.84        45.95 o                         
   4  -2   5       1543.90       1569.75        33.78 o                         
   5  -2   5       2899.46       2859.96        57.38 o                         
   6  -2   5        569.10        627.32        33.64 o                         
   7  -2   5        271.73        255.68        20.68 o                         
  -9  -1   5        183.62        185.78        49.64 o                         
  -8  -1   5        670.51        694.70        25.02 o                         
  -7  -1   5       1014.56       1127.81        36.13 o                         
  -6  -1   5        420.99        439.44        16.63 o                         
  -5  -1   5       3024.56       2922.12        41.03 o                         
  -4  -1   5       1484.81       1394.56        32.35 o                         
  -3  -1   5       2641.73       2406.91        38.25 o                         
  -2  -1   5       3021.34       2900.65        75.38 o                         
  -1  -1   5       7036.10       6070.72       243.41 o                         
   0  -1   5       3848.67       3466.26        75.44 o                         
   1  -1   5       2718.78       2583.11        77.75 o                         
   2  -1   5       3933.98       3885.32       103.13 o                         
   3  -1   5       1432.24       1421.51        24.51 o                         
   4  -1   5       1117.45       1105.21        26.45 o                         
   5  -1   5       2839.91       2793.14        52.32 o                         
   6  -1   5        206.60        207.83        22.97 o                         
   7  -1   5        261.61        309.81        34.06 o                         
  -9   0   5        370.82        375.74        20.92 o                         
  -8   0   5       1253.68       1364.02        36.37 o                         
  -7   0   5       1042.73       1088.26        33.17 o                         
  -6   0   5       1642.48       1680.68        33.66 o                         
  -5   0   5       2900.95       3023.52        42.07 o                         
  -4   0   5       1993.21       1805.57        33.97 o                         
  -3   0   5       2976.42       2803.38        42.80 o                         
  -2   0   5       4463.69       3699.21        61.65 o                         
  -1   0   5       4923.40       4560.67        99.24 o                         
   0   0   5       1129.43       1266.23        52.41 o                         
   1   0   5       2978.87       2925.82        96.65 o                         
   2   0   5       2923.10       3011.18       103.26 o                         
   3   0   5        633.63        606.40        14.71 o                         
   4   0   5        908.01        923.29        23.51 o                         
   5   0   5       1256.97       1279.41        35.01 o                         
   6   0   5        319.61        297.13        16.44 o                         
   7   0   5        142.52        153.37        17.83 o                         
  -9   1   5        534.86        517.14        24.38 o                         
  -8   1   5        919.59        952.67        27.20 o                         
  -7   1   5       1853.17       1869.11        52.00 o                         
  -6   1   5       1642.43       1546.80        29.56 o                         
  -5   1   5       4373.89       4256.85        53.67 o                         
  -4   1   5        964.53        957.02        24.42 o                         
  -3   1   5       2732.43       2509.92        51.00 o                         
  -2   1   5       5078.97       4596.47       117.49 o                         
  -1   1   5       2452.04       2325.71        44.91 o                         
   0   1   5       1354.02       1297.49        33.37 o                         
   1   1   5       2594.47       2587.46       130.05 o                         
   2   1   5       1325.08       1132.81        18.66 o                         
   3   1   5        386.91        392.75        12.51 o                         
   4   1   5        536.83        546.61        17.34 o                         
   5   1   5        483.86        479.65        21.28 o                         
   6   1   5         37.07         27.53         9.23 o                         
   7   1   5        185.56        178.67        16.20 o                         
  -9   2   5        446.74        437.68        33.48 o                         
  -8   2   5        519.78        588.77        21.42 o                         
  -7   2   5        314.28        357.41        17.00 o                         
  -6   2   5       1639.77       1693.55        33.65 o                         
  -5   2   5       2304.32       2318.11        43.96 o                         
  -4   2   5       1421.62       1284.13        34.20 o                         
  -3   2   5       1548.68       1422.42        37.12 o                         
  -2   2   5       2778.57       2305.10        65.84 o                         
  -1   2   5       2785.11       2600.64        62.90 o                         
   0   2   5       1751.95       1772.33        59.96 o                         
   1   2   5       4472.94       4438.00       109.41 o                         
   2   2   5         67.43         80.30         6.08 o                         
   3   2   5        549.82        548.83        13.76 o                         
   4   2   5        825.01        832.56        25.33 o                         
   5   2   5        396.60        414.40        20.75 o                         
   6   2   5         99.20        134.06        12.06 o                         
  -9   3   5        543.37        520.44        25.48 o                         
  -8   3   5        688.12        677.97        23.62 o                         
  -7   3   5        145.82        159.13        15.20 o                         
  -6   3   5        891.41        908.99        26.54 o                         
  -5   3   5       2603.10       2512.42        81.42 o                         
  -4   3   5        949.24        893.50        23.17 o                         
  -3   3   5       2257.68       2092.90        49.99 o                         
  -2   3   5         73.55         85.99        15.60 o                         
  -1   3   5        155.45        177.38        21.47 o                         
   0   3   5       1054.55       1013.25        29.40 o                         
   1   3   5       1666.87       1666.61        20.67 o                         
   2   3   5        272.71        217.63         8.47 o                         
   3   3   5        385.08        435.84        16.63 o                         
   4   3   5       1011.17        987.89        31.09 o                         
   5   3   5        534.04        516.09        23.20 o                         
   6   3   5        167.25        150.01        13.35 o                         
  -9   4   5        336.45        260.19        16.98 o                         
  -8   4   5        598.75        643.29        20.37 o                         
  -7   4   5         39.64         26.09        10.94 o                         
  -6   4   5        196.61        204.93        14.17 o                         
  -5   4   5         65.42         64.40        10.55 o                         
  -4   4   5        110.81        102.36         9.72 o                         
  -3   4   5       1407.66       1432.13        29.11 o                         
  -2   4   5        527.71        457.71        11.72 o                         
  -1   4   5        524.06        477.49        11.35 o                         
   0   4   5       1162.93       1131.79        15.91 o                         
   1   4   5       2276.70       2140.94        25.23 o                         
   2   4   5        714.19        784.35        17.69 o                         
   3   4   5       1287.14       1245.79        25.95 o                         
   4   4   5        997.32       1046.15        23.84 o                         
   5   4   5        263.83        266.88        19.67 o                         
   6   4   5        385.33        299.16        18.88 o                         
  -9   5   5        178.22        126.09        14.88 o                         
  -8   5   5        178.20        163.36        14.57 o                         
  -7   5   5        247.32        258.99        15.11 o                         
  -6   5   5        609.27        610.05        34.86 o                         
  -5   5   5        536.76        500.86        19.34 o                         
  -4   5   5        174.10        184.27        13.14 o                         
  -3   5   5       1108.84       1043.63        23.41 o                         
  -2   5   5       2540.98       2563.38        29.84 o                         
  -1   5   5        113.06        105.17         7.62 o                         
   0   5   5       1185.48       1123.08        17.86 o                         
   1   5   5        765.40        813.48        16.48 o                         
   2   5   5        305.54        290.92        12.21 o                         
   3   5   5       1885.57       2026.32        35.03 o                         
   4   5   5        473.94        459.84        19.32 o                         
   5   5   5        435.50        443.80        19.12 o                         
  -8   6   5        182.22        189.36        30.26 o                         
  -7   6   5        162.87        130.03        19.47 o                         
  -6   6   5       1423.66       1455.50        51.42 o                         
  -5   6   5        272.76        262.31        15.05 o                         
  -4   6   5        348.20        348.16        17.01 o                         
  -3   6   5       1098.12       1142.44        25.27 o                         
  -2   6   5       1882.47       1943.26        30.94 o                         
  -1   6   5        845.68        796.19        16.48 o                         
   0   6   5       1673.98       1692.23        26.69 o                         
   1   6   5       1191.68       1137.57        27.59 o                         
   2   6   5        460.94        490.23        19.24 o                         
   3   6   5       1214.04       1279.65        32.16 o                         
   4   6   5        650.26        671.40        59.90 o                         
  -8   7   5        145.71        132.55        18.15 o                         
  -7   7   5        356.95        338.47        34.43 o                         
  -6   7   5       1223.71       1402.85        84.94 o                         
  -5   7   5        515.59        563.68        46.29 o                         
  -4   7   5        933.73       1009.10        28.52 o                         
  -3   7   5       1576.34       1590.72        42.83 o                         
  -2   7   5       1140.20       1125.61        21.73 o                         
  -1   7   5        858.92        852.85        19.61 o                         
   0   7   5       2017.92       2039.14        35.41 o                         
   1   7   5       1099.44       1154.99        26.33 o                         
   2   7   5        806.65        859.70        25.70 o                         
   3   7   5       1078.00       1119.61        25.38 o                         
   4   7   5        667.23        456.60        25.18 o                         
  -7   8   5        382.18        435.22        31.09 o                         
  -6   8   5        745.86        853.78        35.46 o                         
  -5   8   5        500.55        511.59        50.56 o                         
  -4   8   5       1097.73       1131.42        28.92 o                         
  -3   8   5       1491.75       1546.82        35.98 o                         
  -2   8   5        934.11        989.37        25.76 o                         
  -1   8   5        991.83       1060.44        24.92 o                         
   0   8   5       1872.80       1917.58        40.80 o                         
   1   8   5        565.69        596.52        19.96 o                         
   2   8   5        485.09        499.29        26.17 o                         
   3   8   5        508.51        394.72        23.10 o                         
  -6   9   5        343.15        305.11        16.95 o                         
  -5   9   5        410.62        392.06        37.18 o                         
  -4   9   5        761.83        832.08        21.54 o                         
  -3   9   5        644.14        672.66        23.10 o                         
  -2   9   5        546.91        562.73        18.57 o                         
  -1   9   5        386.17        409.68        30.68 o                         
   0   9   5       1016.37       1106.09        27.52 o                         
   1   9   5        212.98        204.57        12.91 o                         
  -5  10   5        282.96        243.47        13.33 o                         
  -4  10   5        292.74        281.05        14.88 o                         
  -3  10   5        346.14        379.01        13.71 o                         
  -2  10   5        115.62        113.83        10.30 o                         
  -1  10   5        291.03        297.97        13.17 o                         
  -2 -11   6        170.95        104.64        13.77 o                         
  -1 -11   6         82.03         70.80        10.12 o                         
   0 -11   6        298.88        253.63        16.60 o                         
   1 -11   6        471.99        376.19        28.19 o                         
   2 -11   6         87.83         98.69         8.82 o                         
   3 -11   6        140.71        116.19        17.92 o                         
   4 -11   6        391.92        231.36        30.26 o                         
  -4 -10   6        266.21        141.10        14.28 o                         
  -3 -10   6        318.85        274.78        12.73 o                         
  -2 -10   6        395.59        388.32        16.50 o                         
  -1 -10   6         95.14        108.28        13.15 o                         
   0 -10   6        846.45        900.99        32.28 o                         
   1 -10   6        902.41        940.69        34.40 o                         
   2 -10   6        283.37        289.25        19.10 o                         
   3 -10   6       1078.85       1089.58        28.73 o                         
   4 -10   6        649.73        556.46        27.05 o                         
   5 -10   6        249.21        140.42        11.38 o                         
  -5  -9   6        149.61        140.19        15.26 o                         
  -4  -9   6        538.11        534.69        21.61 o                         
  -3  -9   6       1262.95       1320.50        49.09 o                         
  -2  -9   6        605.89        623.29        23.43 o                         
  -1  -9   6        779.19        831.53        39.03 o                         
   0  -9   6       1941.51       2057.34        63.29 o                         
   1  -9   6        965.37       1087.23        47.26 o                         
   2  -9   6        924.95       1019.07        44.55 o                         
   3  -9   6       1018.01       1037.60        52.17 o                         
   4  -9   6        834.91        909.67        36.08 o                         
   5  -9   6        218.61        229.08        18.00 o                         
  -5  -8   6        165.29        141.74        10.61 o                         
  -4  -8   6       1036.03       1055.13        29.81 o                         
  -3  -8   6       1421.70       1492.77        45.57 o                         
  -2  -8   6       1207.58       1275.04        42.74 o                         
  -1  -8   6       1040.71       1009.40        30.85 o                         
   0  -8   6       1975.43       1988.35        50.93 o                         
   1  -8   6        791.57        914.01        29.53 o                         
   2  -8   6       1472.34       1506.03        46.69 o                         
   3  -8   6       1575.65       1806.29        51.70 o                         
   4  -8   6        701.26        772.63        27.47 o                         
   5  -8   6        341.11        335.75        48.14 o                         
   6  -8   6        597.76        694.65        41.87 o                         
  -6  -7   6        756.11        779.23        31.55 o                         
  -5  -7   6        471.29        479.82        27.51 o                         
  -4  -7   6       1130.06       1171.38        48.95 o                         
  -3  -7   6       1246.19       1227.32        52.97 o                         
  -2  -7   6       1775.14       1865.25        41.36 o                         
  -1  -7   6       1277.16       1265.82        34.30 o                         
   0  -7   6       1536.78       1554.39        43.73 o                         
   1  -7   6        235.61        255.84        18.75 o                         
   2  -7   6       1461.92       1567.50        47.74 o                         
   3  -7   6       1255.46       1327.71        53.56 o                         
   4  -7   6        412.01        457.12        19.72 o                         
   5  -7   6        176.11        182.93        18.99 o                         
   6  -7   6        568.28        629.94        44.94 o                         
   7  -7   6         95.43         83.05        12.92 o                         
  -7  -6   6       1110.33       1089.17        26.28 o                         
  -6  -6   6        934.46        996.49        28.07 o                         
  -5  -6   6        388.41        446.66        22.10 o                         
  -4  -6   6       1634.98       1638.56        39.21 o                         
  -3  -6   6        421.19        446.56        19.90 o                         
  -2  -6   6       1716.36       1724.77        42.55 o                         
  -1  -6   6       2440.59       2470.79        47.62 o                         
   0  -6   6       1581.39       1662.15        45.95 o                         
   1  -6   6        402.19        420.69        21.68 o                         
   2  -6   6        641.04        669.70        31.90 o                         
   3  -6   6        690.11        720.15        24.75 o                         
   4  -6   6        205.97        238.65        14.93 o                         
   5  -6   6        283.14        285.43        17.63 o                         
   6  -6   6        313.65        354.21        38.83 o                         
   7  -6   6          4.25         -8.83         8.83 o                         
  -7  -5   6       1003.32       1111.18        27.40 o                         
  -6  -5   6        670.88        737.63        30.33 o                         
  -5  -5   6       1536.54       1535.22        41.23 o                         
  -4  -5   6       1996.76       2065.99        40.35 o                         
  -3  -5   6       1019.74       1011.93        27.78 o                         
  -2  -5   6        112.13        138.97        12.37 o                         
  -1  -5   6       2245.05       2255.67        63.89 o                         
   0  -5   6       1521.02       1569.16        40.17 o                         
   1  -5   6        313.85        334.70        17.66 o                         
   2  -5   6       1503.51       1429.14        39.43 o                         
   3  -5   6         23.49         13.62        10.18 o                         
   4  -5   6        578.12        624.71        28.94 o                         
   5  -5   6        372.28        419.52        39.03 o                         
   6  -5   6        260.91        338.87        39.01 o                         
   7  -5   6         18.58         20.08         8.14 o                         
  -8  -4   6        415.66        406.19        26.74 o                         
  -7  -4   6        629.93        675.53        28.45 o                         
  -6  -4   6        176.40        225.42        20.05 o                         
  -5  -4   6        677.68        686.43        27.73 o                         
  -4  -4   6       2929.13       2942.88        46.43 o                         
  -3  -4   6        680.94        702.54        29.38 o                         
  -2  -4   6        309.46        288.13        16.73 o                         
  -1  -4   6       1657.58       1631.82        35.67 o                         
   0  -4   6        612.38        646.86        30.96 o                         
   1  -4   6        771.44        799.78        25.88 o                         
   2  -4   6       1339.93       1333.51        31.26 o                         
   3  -4   6        116.68        138.00        13.31 o                         
   4  -4   6        285.62        318.77        18.46 o                         
   5  -4   6        592.72        680.97        28.58 o                         
   6  -4   6        359.11        426.93        30.45 o                         
   7  -4   6         98.07         86.65        10.78 o                         
  -8  -3   6        332.52        365.63        21.12 o                         
  -7  -3   6        676.46        800.93        31.06 o                         
  -6  -3   6         39.05         24.47        11.77 o                         
  -5  -3   6        611.55        602.73        20.24 o                         
  -4  -3   6        510.96        491.52        16.37 o                         
  -3  -3   6        275.96        240.69        12.39 o                         
  -2  -3   6        572.75        587.75        22.58 o                         
  -1  -3   6       1297.38       1286.75        32.17 o                         
   0  -3   6        526.84        502.42        37.10 o                         
   1  -3   6        883.38        854.03        33.51 o                         
   2  -3   6       3570.84       3485.03        60.38 o                         
   3  -3   6       1743.53       1920.90        83.01 o                         
   4  -3   6        763.67        806.25        27.98 o                         
   5  -3   6       1411.11       1724.64        59.62 o                         
   6  -3   6        428.37        451.22        25.72 o                         
   7  -3   6        311.81        339.48        21.60 o                         
  -9  -2   6         15.80         17.51         8.03 o                         
  -8  -2   6        272.56        325.65        16.05 o                         
  -7  -2   6        154.67        183.75        16.61 o                         
  -6  -2   6        123.64        160.03        13.55 o                         
  -5  -2   6        526.08        523.17        18.19 o                         
  -4  -2   6       1169.65       1161.69        22.39 o                         
  -3  -2   6        248.27        294.10        12.89 o                         
  -2  -2   6       2822.45       2710.67        53.27 o                         
  -1  -2   6       5056.67       4885.65       101.86 o                         
   0  -2   6        292.87        226.17        24.82 o                         
   1  -2   6       1752.67       1638.18        53.51 o                         
   2  -2   6       1816.56       1847.30        31.89 o                         
   3  -2   6        909.06        930.51        39.74 o                         
   4  -2   6        805.73        890.44        29.52 o                         
   5  -2   6       1172.12       1364.08        43.85 o                         
   6  -2   6        613.77        669.24        45.37 o                         
   7  -2   6        404.97        414.94        46.83 o                         
  -9  -1   6        139.77        107.22        10.27 o                         
  -8  -1   6        374.81        389.14        18.49 o                         
  -7  -1   6        398.55        476.38        23.30 o                         
  -6  -1   6        168.15        170.23        13.94 o                         
  -5  -1   6       1735.93       1672.82        32.55 o                         
  -4  -1   6        827.70        811.14        20.37 o                         
  -3  -1   6        523.04        418.08        16.33 o                         
  -2  -1   6       1548.63       1372.19        53.48 o                         
  -1  -1   6       3302.30       3121.94        61.54 o                         
   0  -1   6        420.93        338.27        30.58 o                         
   1  -1   6       2833.65       2746.12        90.67 o                         
   2  -1   6       3687.78       3495.57        61.40 o                         
   3  -1   6        909.53        908.61        20.47 o                         
   4  -1   6       1978.24       2100.39        37.16 o                         
   5  -1   6       1832.12       2028.68        55.69 o                         
   6  -1   6        483.34        500.34        24.97 o                         
   7  -1   6        605.30        559.83        34.58 o                         
  -9   0   6        331.75        275.23        15.62 o                         
  -8   0   6        874.08        959.23        28.58 o                         
  -7   0   6        445.97        451.03        23.10 o                         
  -6   0   6       1094.28       1047.23        36.15 o                         
  -5   0   6       1679.95       1564.86        29.80 o                         
  -4   0   6       2675.46       2567.27        45.36 o                         
  -3   0   6       1694.04       1611.38        44.20 o                         
  -2   0   6       4482.10       4089.73        84.20 o                         
  -1   0   6       3951.12       3586.97        67.59 o                         
   0   0   6       1650.44       1590.15        65.40 o                         
   1   0   6       5118.30       4998.27       109.88 o                         
   2   0   6       2173.19       2129.39        30.01 o                         
   3   0   6        904.54        886.11        16.32 o                         
   4   0   6       1405.81       1431.98        29.62 o                         
   5   0   6       1096.51       1182.89        33.20 o                         
   6   0   6        199.48        222.65        17.58 o                         
  -9   1   6        446.45        440.69        55.98 o                         
  -8   1   6        592.94        613.76        22.83 o                         
  -7   1   6        626.79        622.53        22.05 o                         
  -6   1   6       1235.34       1236.00        25.80 o                         
  -5   1   6       3270.85       3150.41        52.89 o                         
  -4   1   6       1819.65       1736.39        58.84 o                         
  -3   1   6       3520.72       3276.19       115.94 o                         
  -2   1   6       5458.17       4846.44        95.54 o                         
  -1   1   6       2409.58       2388.95        62.80 o                         
   0   1   6       3558.98       3523.83       109.51 o                         
   1   1   6       3161.01       3104.75        35.53 o                         
   2   1   6       2285.59       2156.72        25.04 o                         
   3   1   6        864.41        986.45        30.39 o                         
   4   1   6       1100.06       1156.62        28.26 o                         
   5   1   6        892.26        958.76        26.18 o                         
   6   1   6         38.10         37.42         9.98 o                         
  -9   2   6        626.45        532.89        23.25 o                         
  -8   2   6        665.16        765.16        49.26 o                         
  -7   2   6        522.41        484.84        19.40 o                         
  -6   2   6       2236.85       2217.61        39.05 o                         
  -5   2   6       2647.42       2598.50        49.89 o                         
  -4   2   6       1022.18        895.38        24.98 o                         
  -3   2   6       3948.17       3793.70        46.72 o                         
  -2   2   6       3028.27       2887.62        67.69 o                         
  -1   2   6       2451.02       2318.43        49.83 o                         
   0   2   6       1584.41       1572.57        23.13 o                         
   1   2   6       2456.43       2212.98        24.14 o                         
   2   2   6       1414.98       1399.83        20.66 o                         
   3   2   6        651.04        645.89        18.27 o                         
   4   2   6       1125.13       1222.47        31.44 o                         
   5   2   6        216.74        191.84        14.14 o                         
   6   2   6        150.66        160.31        21.37 o                         
  -9   3   6        942.40        743.24        40.37 o                         
  -8   3   6        134.80        138.32        12.65 o                         
  -7   3   6        933.01        981.43        40.24 o                         
  -6   3   6       1171.50       1106.33        32.54 o                         
  -5   3   6       1475.20       1449.15        41.51 o                         
  -4   3   6        425.64        441.54        16.90 o                         
  -3   3   6       2001.21       1927.57        29.79 o                         
  -2   3   6       3241.94       3123.84        30.59 o                         
  -1   3   6        428.96        425.53         9.74 o                         
   0   3   6        940.40        938.31        14.98 o                         
   1   3   6        811.78        803.80        15.74 o                         
   2   3   6        235.09        216.90         9.73 o                         
   3   3   6        773.50        766.85        30.14 o                         
   4   3   6        557.16        598.47        21.70 o                         
   5   3   6        194.16        202.81        16.88 o                         
   6   3   6        121.70         69.07        12.16 o                         
  -9   4   6        562.90        385.56        18.35 o                         
  -8   4   6        142.98        155.32        14.34 o                         
  -7   4   6        389.34        413.30        19.83 o                         
  -6   4   6       1152.12       1192.84        74.66 o                         
  -5   4   6        167.55        159.15        13.69 o                         
  -4   4   6         50.19         39.59         9.84 o                         
  -3   4   6        920.33        938.19        20.69 o                         
  -2   4   6        254.59        234.38         8.98 o                         
  -1   4   6        546.82        544.13        12.01 o                         
   0   4   6       1013.27       1019.92        16.77 o                         
   1   4   6       1067.97       1027.02        17.67 o                         
   2   4   6         86.30         97.14         8.75 o                         
   3   4   6        571.56        560.01        19.29 o                         
   4   4   6        754.76        799.44        27.14 o                         
   5   4   6        154.97        123.65        11.52 o                         
  -8   5   6         38.25         28.34        16.44 o                         
  -7   5   6        351.81        384.88        27.06 o                         
  -6   5   6        679.56        723.00        30.44 o                         
  -5   5   6        608.78        642.22        25.05 o                         
  -4   5   6        421.49        457.81        17.76 o                         
  -3   5   6       2661.38       2626.16        36.64 o                         
  -2   5   6         16.27         23.11         6.54 o                         
  -1   5   6        526.51        539.47        13.24 o                         
   0   5   6       1227.99       1227.96        21.77 o                         
   1   5   6        437.85        450.66        15.14 o                         
   2   5   6         15.47         13.09         7.82 o                         
   3   5   6        168.39        199.17        12.87 o                         
   4   5   6        186.62        172.04        14.62 o                         
  -8   6   6        183.04        189.60        21.78 o                         
  -7   6   6        298.96        302.46        23.92 o                         
  -6   6   6        298.74        330.33        20.68 o                         
  -5   6   6        152.61        164.24        13.35 o                         
  -4   6   6        401.09        378.94        17.71 o                         
  -3   6   6       1326.69       1355.30        24.49 o                         
  -2   6   6         24.35         27.82         7.50 o                         
  -1   6   6        253.11        273.16        11.05 o                         
   0   6   6       1146.33       1175.81        24.67 o                         
   1   6   6        708.24        702.27        19.72 o                         
   2   6   6        652.40        714.51        23.27 o                         
   3   6   6        991.66        983.70        33.35 o                         
   4   6   6        276.24        237.52        11.55 o                         
  -8   7   6         46.96         32.71        10.12 o                         
  -7   7   6        344.37        379.54        31.11 o                         
  -6   7   6        188.72        206.03        16.62 o                         
  -5   7   6        180.90        191.27        17.04 o                         
  -4   7   6        814.05        832.47        29.72 o                         
  -3   7   6       1191.65       1183.81        36.61 o                         
  -2   7   6        755.36        776.89        20.96 o                         
  -1   7   6        931.49        910.66        25.51 o                         
   0   7   6       1038.13       1085.27        27.28 o                         
   1   7   6        537.92        585.56        18.88 o                         
   2   7   6        467.84        451.63        26.38 o                         
   3   7   6       1649.08       1098.66        43.00 o                         
  -7   8   6        196.11        159.70        12.43 o                         
  -6   8   6        342.56        362.82        17.31 o                         
  -5   8   6        240.45        248.15        16.26 o                         
  -4   8   6        493.59        509.68        20.26 o                         
  -3   8   6        831.26        872.00        24.35 o                         
  -2   8   6        415.21        412.93        17.36 o                         
  -1   8   6       1397.81       1485.84        47.48 o                         
   0   8   6        650.79        646.13        19.91 o                         
   1   8   6        318.14        344.90        15.15 o                         
   2   8   6        642.86        592.54        21.67 o                         
  -5   9   6        216.97        219.91        16.02 o                         
  -4   9   6        616.16        678.83        28.50 o                         
  -3   9   6        440.89        438.16        16.42 o                         
  -2   9   6        386.46        441.92        18.76 o                         
  -1   9   6        907.21        899.30        26.15 o                         
   0   9   6        489.01        480.05        19.44 o                         
  -3  10   6        295.90        246.05        16.87 o                         
  -1 -11   7          8.90          1.62         9.05 o                         
   0 -11   7        344.32        316.82        16.45 o                         
   1 -11   7        114.80         89.91         7.78 o                         
   2 -11   7         74.54         60.36         8.82 o                         
   3 -11   7        304.32        218.23        15.81 o                         
  -3 -10   7        404.47        352.80        14.45 o                         
  -2 -10   7        155.94        159.75        11.28 o                         
  -1 -10   7        209.90        200.67        18.79 o                         
   0 -10   7        554.17        566.57        24.19 o                         
   1 -10   7        194.74        235.57        16.39 o                         
   2 -10   7        101.85         90.51        10.60 o                         
   3 -10   7        636.35        666.06        34.82 o                         
   4 -10   7        204.33        167.48        15.90 o                         
  -4  -9   7        207.41        204.18        13.40 o                         
  -3  -9   7        456.58        475.47        18.30 o                         
  -2  -9   7        104.96        121.00        11.20 o                         
  -1  -9   7        432.24        414.63        35.32 o                         
   0  -9   7        922.82       1127.43        47.83 o                         
   1  -9   7        344.77        318.04        21.90 o                         
   2  -9   7        432.46        503.95        23.85 o                         
   3  -9   7        759.40        855.06        36.84 o                         
   4  -9   7        535.73        565.77        25.74 o                         
   5  -9   7        169.24        129.07        12.08 o                         
  -5  -8   7         37.14         29.13         7.81 o                         
  -4  -8   7        752.42        810.69        25.23 o                         
  -3  -8   7        528.79        583.95        26.62 o                         
  -2  -8   7        262.48        294.26        19.13 o                         
  -1  -8   7        849.94        879.38        34.22 o                         
   0  -8   7       1088.36       1162.58        57.49 o                         
   1  -8   7        983.13       1043.48        39.04 o                         
   2  -8   7        513.36        531.35        22.91 o                         
   3  -8   7       1514.34       1730.78        48.77 o                         
   4  -8   7        322.46        342.58        19.17 o                         
   5  -8   7        629.17        538.20        21.80 o                         
  -6  -7   7        307.39        308.24        18.55 o                         
  -5  -7   7        359.50        410.38        20.28 o                         
  -4  -7   7       1162.35       1287.25        35.31 o                         
  -3  -7   7       1255.88       1312.69        37.84 o                         
  -2  -7   7        495.25        474.86        33.80 o                         
  -1  -7   7       1466.59       1383.75        44.33 o                         
   0  -7   7       1671.24       1763.54       105.52 o                         
   1  -7   7        531.40        527.64        26.39 o                         
   2  -7   7       1548.62       1626.18        43.54 o                         
   3  -7   7        914.33       1102.52        39.36 o                         
   4  -7   7        377.57        418.81        20.32 o                         
   5  -7   7        570.22        640.55        45.24 o                         
   6  -7   7        441.64        452.57        23.00 o                         
  -7  -6   7        544.59        524.27        19.39 o                         
  -6  -6   7        413.98        459.75        20.09 o                         
  -5  -6   7        616.60        666.51        24.77 o                         
  -4  -6   7       1797.92       1850.71        45.90 o                         
  -3  -6   7        830.89        865.44        34.30 o                         
  -2  -6   7       1195.95       1210.66        33.03 o                         
  -1  -6   7       2821.56       2902.70        98.35 o                         
   0  -6   7       1542.07       1524.16        34.77 o                         
   1  -6   7       1335.41       1347.44        39.97 o                         
   2  -6   7       2052.93       2187.85        52.36 o                         
   3  -6   7       1382.76       1444.82        45.51 o                         
   4  -6   7        258.61        287.91        24.69 o                         
   5  -6   7        392.41        378.58        43.39 o                         
   6  -6   7        288.40        313.39        21.67 o                         
  -7  -5   7        901.67        974.72        47.85 o                         
  -6  -5   7        605.84        642.98        23.24 o                         
  -5  -5   7       2102.22       2263.31        50.89 o                         
  -4  -5   7       3498.02       3578.62        59.70 o                         
  -3  -5   7        888.45        903.04        38.18 o                         
  -2  -5   7       4379.81       4315.31        85.09 o                         
  -1  -5   7       2000.98       1986.12        48.87 o                         
   0  -5   7       1105.23       1171.09        39.19 o                         
   1  -5   7        265.78        263.79        14.63 o                         
   2  -5   7       1565.87       1592.28        35.18 o                         
   3  -5   7        785.50        841.18        25.52 o                         
   4  -5   7         85.27         94.89        15.76 o                         
   5  -5   7        275.07        360.77        29.88 o                         
   6  -5   7        155.38        163.52        18.50 o                         
  -8  -4   7        955.55        867.01        55.70 o                         
  -6  -4   7        674.93        710.09        29.94 o                         
  -5  -4   7        824.72        844.39        45.20 o                         
  -4  -4   7       1378.17       1376.40        29.38 o                         
  -3  -4   7         47.14         67.96        11.60 o                         
  -2  -4   7       2338.59       2343.38        45.24 o                         
  -1  -4   7       2288.35       2286.37        44.41 o                         
   0  -4   7        198.47        227.14        15.32 o                         
   1  -4   7       1077.20       1111.25        28.75 o                         
   2  -4   7       1471.30       1577.54        40.69 o                         
   3  -4   7        684.88        738.47        29.54 o                         
   4  -4   7        583.49        671.57        30.23 o                         
   5  -4   7        527.97        561.13        24.84 o                         
   6  -4   7        128.53        151.34        18.99 o                         
  -8  -3   7        493.77        488.38        22.96 o                         
  -7  -3   7        293.37        203.95       192.32 o                         
  -6  -3   7        262.85        281.58        18.02 o                         
  -5  -3   7       1437.79       1515.42        34.48 o                         
  -4  -3   7        691.24        684.92        20.25 o                         
  -3  -3   7        251.34        256.94        13.72 o                         
  -2  -3   7       2067.34       2037.36        40.03 o                         
  -1  -3   7       1193.71       1163.62        26.07 o                         
   0  -3   7        657.65        608.36        19.31 o                         
   1  -3   7        450.61        424.37        16.69 o                         
   2  -3   7       1405.44       1384.77        36.44 o                         
   3  -3   7        178.58        158.50        12.27 o                         
   4  -3   7       1015.01       1089.33        30.98 o                         
   5  -3   7        722.02        801.96        29.65 o                         
   6  -3   7        110.45         99.96        11.05 o                         
  -8  -2   7        556.45        640.73        28.32 o                         
  -7  -2   7        122.59        144.54        20.11 o                         
  -6  -2   7        280.81        346.67        23.61 o                         
  -5  -2   7        829.03        838.57        27.90 o                         
  -4  -2   7        488.20        442.82        20.01 o                         
  -3  -2   7         71.42         75.97         8.94 o                         
  -2  -2   7        901.28        880.43        22.13 o                         
  -1  -2   7        119.17        115.52        12.56 o                         
   0  -2   7        324.75        320.34        15.35 o                         
   1  -2   7       1984.84       1812.75        32.48 o                         
   2  -2   7        770.25        776.57        19.56 o                         
   3  -2   7         18.41          9.20         8.52 o                         
   4  -2   7        942.60       1070.50        27.69 o                         
   5  -2   7        730.60        818.54        29.94 o                         
   6  -2   7        236.88        244.42        14.99 o                         
  -8  -1   7        339.41        351.13        18.61 o                         
  -7  -1   7        208.40        238.02        24.63 o                         
  -6  -1   7        187.04        191.51        16.88 o                         
  -5  -1   7        996.78        992.78        36.08 o                         
  -4  -1   7        325.24        324.63        15.66 o                         
  -3  -1   7        202.82        184.12        10.45 o                         
  -2  -1   7       2606.38       2421.94        40.49 o                         
  -1  -1   7         30.20         18.91         6.99 o                         
   0  -1   7        980.95        899.78        27.43 o                         
   1  -1   7       1696.08       1638.09        25.07 o                         
   2  -1   7        964.55        909.89        18.22 o                         
   3  -1   7        354.52        325.12        13.38 o                         
   4  -1   7       1126.66       1226.12        28.75 o                         
   5  -1   7        625.20        678.37        27.09 o                         
   6  -1   7        254.77        242.62        13.58 o                         
  -9   0   7        130.39         96.82        15.02 o                         
  -8   0   7        291.17        286.29        27.33 o                         
  -7   0   7        110.84        112.58        17.02 o                         
  -6   0   7        786.71        747.25        34.22 o                         
  -5   0   7       1426.42       1356.40        38.53 o                         
  -4   0   7        405.23        365.27        16.94 o                         
  -3   0   7       1452.09       1372.13        25.43 o                         
  -2   0   7       1815.23       1702.39        26.37 o                         
  -1   0   7       1676.36       1638.06        28.90 o                         
   0   0   7        943.06        887.86        15.94 o                         
   1   0   7       3083.10       2872.29        36.54 o                         
   2   0   7       1265.34       1461.37       106.49 o                         
   3   0   7        790.87        796.22        20.05 o                         
   4   0   7       2130.92       2333.95        43.77 o                         
   5   0   7        216.96        225.49        17.47 o                         
   6   0   7        326.26        302.98        21.98 o                         
  -9   1   7        313.08        272.66        16.43 o                         
  -8   1   7        130.02        144.03        18.19 o                         
  -7   1   7        113.11        142.06        19.01 o                         
  -6   1   7        660.53        642.47        26.34 o                         
  -5   1   7        862.57        952.36        32.72 o                         
  -4   1   7       1461.57       1534.15        42.90 o                         
  -3   1   7       1586.91       1490.03        43.75 o                         
  -2   1   7       3838.39       3751.13        59.69 o                         
  -1   1   7       1419.38       1347.03        19.53 o                         
   0   1   7       3430.93       3235.85        35.42 o                         
   1   1   7       3769.33       3579.34        43.17 o                         
   2   1   7       1675.68       1682.21        27.75 o                         
   3   1   7       1221.58       1252.49        29.47 o                         
   4   1   7       1924.70       1968.04        43.88 o                         
   5   1   7        385.15        413.04        17.33 o                         
   6   1   7        310.29        230.87        22.89 o                         
  -9   2   7        270.00        164.47        16.73 o                         
  -8   2   7        541.18        648.56        48.81 o                         
  -7   2   7        442.08        539.19        46.99 o                         
  -6   2   7       1477.74       1606.16        43.71 o                         
  -5   2   7        891.46        885.18        25.47 o                         
  -4   2   7       2466.54       2466.29        42.80 o                         
  -3   2   7       4172.48       4131.02        64.11 o                         
  -2   2   7       2495.81       2379.93        26.88 o                         
  -1   2   7       1227.13       1176.54        17.24 o                         
   0   2   7       1378.67       1311.07        18.63 o                         
   1   2   7       2383.74       2218.50        28.14 o                         
   2   2   7        754.01        756.69        15.47 o                         
   3   2   7       1104.77       1141.21        25.15 o                         
   4   2   7       1246.21       1291.02        33.37 o                         
   5   2   7        264.09        259.79        13.06 o                         
  -9   3   7        369.36        301.03        24.69 o                         
  -8   3   7        544.68        601.99        61.83 o                         
  -7   3   7        809.50        887.70        65.57 o                         
  -6   3   7        934.09       1045.16        46.16 o                         
  -5   3   7        179.36        178.62        16.13 o                         
  -4   3   7        553.00        577.26        26.26 o                         
  -3   3   7       1653.37       1614.29        26.61 o                         
  -2   3   7       1734.84       1746.45        24.00 o                         
  -1   3   7        979.81        924.20        15.50 o                         
   0   3   7       2772.96       2623.48        30.40 o                         
   1   3   7        845.06        821.88        17.22 o                         
   2   3   7        904.47        946.15        17.87 o                         
   3   3   7       1183.16       1269.01        30.55 o                         
   4   3   7        722.00        697.16        22.59 o                         
   5   3   7        220.54        196.10        12.18 o                         
  -8   4   7        241.45        286.12        19.86 o                         
  -7   4   7        746.94        821.69        30.95 o                         
  -6   4   7       1672.30       1967.07        55.02 o                         
  -5   4   7        937.83        964.06        46.88 o                         
  -4   4   7       1140.73       1144.33        26.67 o                         
  -3   4   7       1351.23       1351.69        23.56 o                         
  -2   4   7        979.93        969.12        19.16 o                         
  -1   4   7       1235.43       1271.39        19.52 o                         
   0   4   7       1502.42       1527.67        21.00 o                         
   1   4   7         67.80         58.59         6.79 o                         
   2   4   7        227.65        242.43        14.23 o                         
   3   4   7        309.41        297.62        17.20 o                         
   4   4   7        283.62        272.83        20.17 o                         
  -8   5   7         85.29         78.80        12.57 o                         
  -7   5   7        753.37        873.92        26.25 o                         
  -6   5   7        916.26        974.65        31.43 o                         
  -5   5   7        524.39        533.07        19.66 o                         
  -4   5   7       1128.24       1230.49        28.53 o                         
  -3   5   7        117.49        117.37         8.94 o                         
  -2   5   7        519.25        545.91        19.14 o                         
  -1   5   7        522.93        498.52        13.50 o                         
   0   5   7        924.74        920.70        18.28 o                         
   1   5   7        176.24        201.58        12.00 o                         
   2   5   7        169.27        159.63        11.94 o                         
   3   5   7        437.61        463.89        18.49 o                         
   4   5   7         57.91         33.64         8.07 o                         
  -8   6   7         70.84         62.51        12.61 o                         
  -7   6   7        353.20        398.08        23.11 o                         
  -6   6   7        432.26        478.06        17.56 o                         
  -5   6   7        293.47        316.73        14.83 o                         
  -4   6   7        726.12        741.70        20.07 o                         
  -3   6   7        558.10        567.53        16.87 o                         
  -2   6   7        115.59        102.76        10.00 o                         
  -1   6   7        553.55        547.31        16.57 o                         
   0   6   7        488.94        496.08        15.31 o                         
   1   6   7        135.33        121.34        14.06 o                         
   2   6   7        575.97        598.87        19.03 o                         
   3   6   7        217.46        217.67        14.78 o                         
  -7   7   7        232.31        240.17        22.23 o                         
  -6   7   7        120.23        127.90        12.56 o                         
  -5   7   7         89.91         94.38        12.61 o                         
  -4   7   7        458.19        502.85        20.58 o                         
  -3   7   7        656.01        620.43        23.36 o                         
  -2   7   7         73.04         76.93        12.31 o                         
  -1   7   7        561.85        540.30        19.95 o                         
   0   7   7        513.72        569.20        24.04 o                         
   1   7   7        244.84        252.79        16.43 o                         
   2   7   7        684.23        643.98        23.96 o                         
  -6   8   7         10.05          4.60         7.22 o                         
  -5   8   7         81.52         54.61        21.09 o                         
  -4   8   7        326.45        345.75        14.99 o                         
  -3   8   7        510.22        552.70        22.15 o                         
  -2   8   7        130.93        114.89        12.44 o                         
  -1   8   7        430.32        472.24        17.33 o                         
   0   8   7        362.52        345.98        20.01 o                         
   1   8   7        223.03        243.11        19.12 o                         
  -4   9   7        368.01        294.98        20.29 o                         
  -3   9   7        225.50        182.23        10.17 o                         
  -2   9   7        262.00        281.08        14.12 o                         
   0 -11   8        341.74        236.42        16.05 o                         
  -3 -10   8        321.92        200.23        41.27 o                         
  -2 -10   8         94.12         90.29        11.39 o                         
  -1 -10   8        319.69        319.91        19.85 o                         
   0 -10   8        385.36        372.21        22.06 o                         
   1 -10   8         97.68        119.30        14.45 o                         
   2 -10   8         98.33         98.27         8.97 o                         
   3 -10   8        349.37        330.24        21.09 o                         
  -4  -9   8        132.02         95.62        13.13 o                         
  -3  -9   8        223.83        217.63        15.84 o                         
  -2  -9   8         45.55         52.13        10.46 o                         
  -1  -9   8        290.05        316.85        35.74 o                         
   0  -9   8        407.27        447.60        23.30 o                         
   1  -9   8         12.14         24.93        11.30 o                         
   2  -9   8        321.82        329.49        23.60 o                         
   3  -9   8        398.21        413.67        26.29 o                         
   4  -9   8         39.70         30.41        10.66 o                         
  -5  -8   8        156.52        128.28        10.45 o                         
  -4  -8   8        236.01        247.23        15.28 o                         
  -3  -8   8        116.47        120.46        12.35 o                         
  -2  -8   8         44.47         34.89        12.00 o                         
  -1  -8   8        758.15        830.30        40.46 o                         
   0  -8   8        282.08        245.70        25.33 o                         
   1  -8   8         68.05         82.20        18.19 o                         
   2  -8   8        431.94        479.46        29.21 o                         
   3  -8   8        457.73        499.78        20.58 o                         
   4  -8   8        147.25        153.63        11.07 o                         
   5  -8   8        372.94        273.75        21.66 o                         
  -6  -7   8         28.49         15.93         7.07 o                         
  -5  -7   8        357.74        413.45        19.12 o                         
  -4  -7   8        407.06        432.93        20.62 o                         
  -3  -7   8         81.70        109.13        13.81 o                         
  -2  -7   8        238.10        246.88        21.28 o                         
  -1  -7   8       1120.56       1164.73        49.82 o                         
   0  -7   8        845.49        955.37        37.83 o                         
   1  -7   8        706.00        736.34        39.32 o                         
   2  -7   8       1110.52       1173.34        37.52 o                         
   3  -7   8        594.72        616.22        31.17 o                         
   4  -7   8        268.39        295.04        19.79 o                         
   5  -7   8        605.72        669.47        41.45 o                         
  -6  -6   8        139.97        175.92        16.33 o                         
  -5  -6   8        773.16        835.69        30.34 o                         
  -4  -6   8       1558.17       1693.24        51.07 o                         
  -3  -6   8       1192.05       1233.27        38.36 o                         
  -2  -6   8        736.87        704.17        27.84 o                         
  -1  -6   8       1824.73       1819.51        59.71 o                         
   0  -6   8        443.21        428.36        22.82 o                         
   1  -6   8       2222.41       2186.50        42.46 o                         
   2  -6   8       1434.84       1503.94        46.48 o                         
   3  -6   8        749.76        845.15        29.78 o                         
   4  -6   8        260.31        354.72        23.14 o                         
   5  -6   8        788.68        866.20        34.12 o                         
   6  -6   8        413.60        289.70        20.63 o                         
  -7  -5   8        488.48        528.47        22.35 o                         
  -6  -5   8        171.68        172.83        29.52 o                         
  -5  -5   8       1116.79       1168.29        47.71 o                         
  -4  -5   8        954.66        984.87        36.37 o                         
  -3  -5   8       2345.89       2359.09        47.52 o                         
  -2  -5   8       2058.98       2070.65        53.37 o                         
  -1  -5   8       1812.50       1736.15        63.22 o                         
   0  -5   8       1009.95       1057.15        32.44 o                         
   1  -5   8       1614.54       1636.35        39.09 o                         
   2  -5   8       2400.52       2601.67        53.06 o                         
   3  -5   8        593.47        729.73        26.23 o                         
   4  -5   8        519.95        660.35        26.51 o                         
   5  -5   8        784.99        877.70        82.52 o                         
   6  -5   8         87.30         71.67        10.72 o                         
  -7  -4   8        505.95        536.83        26.57 o                         
  -6  -4   8        603.70        712.31        37.19 o                         
  -5  -4   8       1202.88       1274.58        42.89 o                         
  -4  -4   8        664.77        678.11        23.86 o                         
  -3  -4   8       1315.70       1259.97        32.56 o                         
  -2  -4   8       2156.52       2121.43        43.44 o                         
  -1  -4   8       2167.81       2185.07        39.94 o                         
   0  -4   8        467.88        435.38        18.46 o                         
   1  -4   8       1866.79       1823.97        36.41 o                         
   2  -4   8        802.98        849.97        25.59 o                         
   3  -4   8       1085.89       1209.80        41.44 o                         
   4  -4   8        853.26       1007.24        47.41 o                         
   5  -4   8        609.07        644.96        32.46 o                         
   6  -4   8         57.56         63.05        10.22 o                         
  -8  -3   8        556.98        474.91        36.68 o                         
  -7  -3   8        422.93        467.63        27.55 o                         
  -6  -3   8        651.44        621.27        36.35 o                         
  -5  -3   8       1720.17       1703.52        43.04 o                         
  -4  -3   8        865.01        854.71        35.41 o                         
  -3  -3   8        347.83        350.90        16.18 o                         
  -2  -3   8       3314.06       3279.20        47.83 o                         
  -1  -3   8       1294.80       1241.69        33.47 o                         
   0  -3   8       1116.43       1059.69        26.86 o                         
   1  -3   8       1276.15       1249.63        28.55 o                         
   2  -3   8         68.63         89.22        10.92 o                         
   3  -3   8        604.02        700.90        24.87 o                         
   4  -3   8        259.19        294.76        23.32 o                         
   5  -3   8        226.27        271.94        19.48 o                         
   6  -3   8         11.25         22.29         8.41 o                         
  -8  -2   8        781.72        858.23        29.25 o                         
  -7  -2   8        178.26        160.66        15.86 o                         
  -6  -2   8       1052.34       1052.64        45.20 o                         
  -5  -2   8       1492.07       1497.44        44.43 o                         
  -4  -2   8        378.34        390.10        15.89 o                         
  -3  -2   8        415.61        385.08        15.31 o                         
  -2  -2   8        805.72        769.50        22.29 o                         
  -1  -2   8        667.81        659.45        20.26 o                         
   0  -2   8        118.56        110.02        12.44 o                         
   1  -2   8        947.86        977.21        22.33 o                         
   2  -2   8         70.89         91.09         9.25 o                         
   3  -2   8        219.07        217.22        12.49 o                         
   4  -2   8        548.83        616.03        24.20 o                         
   5  -2   8        152.27        180.09        16.99 o                         
   6  -2   8         88.31         55.59        13.03 o                         
  -8  -1   8        465.53        387.57        30.46 o                         
  -7  -1   8        172.58        181.08        14.72 o                         
  -6  -1   8        981.33       1022.84        38.30 o                         
  -5  -1   8        976.54        929.78        31.83 o                         
  -4  -1   8        326.15        304.39        14.16 o                         
  -3  -1   8        436.94        425.62        14.72 o                         
  -2  -1   8       1377.68       1365.64        27.84 o                         
  -1  -1   8         76.04         64.43         9.36 o                         
   0  -1   8        784.30        787.00        24.19 o                         
   1  -1   8        830.27        809.43        17.69 o                         
   2  -1   8        334.56        335.09        13.30 o                         
   3  -1   8         75.29         93.16        11.13 o                         
   4  -1   8        474.72        475.76        23.48 o                         
   5  -1   8        189.90        213.68        17.03 o                         
  -8   0   8        163.36        166.57        33.00 o                         
  -7   0   8         21.14         36.84        14.86 o                         
  -6   0   8        416.19        490.15        23.21 o                         
  -5   0   8        544.72        554.45        19.71 o                         
  -4   0   8        129.26        132.35        11.09 o                         
  -3   0   8       1236.25       1253.72        31.16 o                         
  -2   0   8       1033.09       1002.66        23.90 o                         
  -1   0   8        126.36        134.47         9.11 o                         
   0   0   8        911.37        911.53        19.37 o                         
   1   0   8       1906.87       1892.04        27.66 o                         
   2   0   8        418.12        428.51        19.95 o                         
   3   0   8        461.31        447.52        20.44 o                         
   4   0   8        707.80        756.91        37.76 o                         
   5   0   8        258.11        234.79        20.65 o                         
  -8   1   8         90.13         86.07        13.07 o                         
  -7   1   8         96.77        148.31        23.92 o                         
  -6   1   8        449.03        491.56        23.08 o                         
  -5   1   8        404.55        468.45        23.96 o                         
  -4   1   8        522.38        546.11        20.18 o                         
  -3   1   8       1042.90       1029.45        24.50 o                         
  -2   1   8       2043.19       2022.52        41.49 o                         
  -1   1   8         55.06         36.43         7.09 o                         
   0   1   8       1828.35       1732.77        25.63 o                         
   1   1   8       1308.26       1253.66        24.27 o                         
   2   1   8        540.85        526.04        19.39 o                         
   3   1   8       1252.06       1294.95        33.00 o                         
   4   1   8        849.45        851.92        53.66 o                         
   5   1   8        312.30        285.92        19.19 o                         
  -8   2   8        102.84        121.84        14.16 o                         
  -7   2   8        200.08        224.62        23.50 o                         
  -6   2   8        434.08        482.05        22.64 o                         
  -5   2   8        427.37        458.18        20.83 o                         
  -4   2   8        168.04        180.32        15.03 o                         
  -3   2   8       1839.98       1873.49        33.17 o                         
  -2   2   8        863.08        823.60        16.07 o                         
  -1   2   8       1282.73       1249.27        21.58 o                         
   0   2   8       1646.23       1578.16        22.89 o                         
   1   2   8       1024.04        987.05        23.73 o                         
   2   2   8        634.67        982.17       137.15 o                         
   3   2   8       1088.41       1155.70        35.40 o                         
   4   2   8       1233.40       1306.23        32.33 o                         
  -8   3   8         91.93         67.65        14.65 o                         
  -7   3   8        451.03        474.46        35.26 o                         
  -6   3   8        838.05        973.48        43.76 o                         
  -5   3   8        274.06        283.30        16.31 o                         
  -4   3   8        950.43       1017.56        27.39 o                         
  -3   3   8        694.91        685.14        20.29 o                         
  -2   3   8        894.87        898.43        18.75 o                         
  -1   3   8        880.98        865.87        18.20 o                         
   0   3   8       1744.62       1682.84        29.08 o                         
   1   3   8       1305.02       1286.63        32.37 o                         
   2   3   8        531.92        927.35       155.59 o                         
   3   3   8       1095.12       1168.55        32.98 o                         
   4   3   8        641.16        548.02        22.58 o                         
  -8   4   8        263.94        297.17        19.69 o                         
  -7   4   8        566.39        633.45        22.08 o                         
  -6   4   8        828.80        956.80        30.92 o                         
  -5   4   8        557.14        592.47        20.61 o                         
  -4   4   8       1707.59       1816.15        40.28 o                         
  -3   4   8       2313.78       2381.96        41.87 o                         
  -2   4   8        895.34        903.38        22.20 o                         
  -1   4   8       1201.76       1209.59        20.46 o                         
   0   4   8       1214.82       1168.81        24.08 o                         
   1   4   8        804.77        813.17        23.75 o                         
   2   4   8        482.93        492.33        22.60 o                         
   3   4   8        363.22        336.88        25.47 o                         
  -8   5   8        563.99        360.80        59.68 o                         
  -7   5   8        924.04       1057.37        26.35 o                         
  -6   5   8        769.90        886.74        26.51 o                         
  -5   5   8        342.70        375.11        16.03 o                         
  -4   5   8       1186.88       1270.97        36.97 o                         
  -3   5   8       1154.45       1183.79        22.93 o                         
  -2   5   8        460.72        475.39        16.19 o                         
  -1   5   8        544.64        558.18        16.47 o                         
   0   5   8        577.31        551.63        17.61 o                         
   1   5   8        226.33        212.12        19.59 o                         
   2   5   8        592.42        622.34        24.41 o                         
   3   5   8        561.05        417.70        24.40 o                         
  -7   6   8        577.86        561.61        32.39 o                         
  -6   6   8        299.38        322.88        17.10 o                         
  -5   6   8        346.22        394.50        19.40 o                         
  -4   6   8        903.91        911.83        22.41 o                         
  -3   6   8        358.74        367.83        16.92 o                         
  -2   6   8        622.35        596.75        19.14 o                         
  -1   6   8        962.92        995.49        24.84 o                         
   0   6   8        642.11        625.04        32.64 o                         
   1   6   8         66.72         84.00        19.54 o                         
  -6   7   8        155.74        149.39        11.64 o                         
  -5   7   8        152.40        193.30        27.22 o                         
  -4   7   8        929.86       1013.07        42.62 o                         
  -3   7   8         13.49         21.95        11.09 o                         
  -2   7   8        328.45        363.83        18.70 o                         
  -1   7   8        528.50        512.72        25.37 o                         
   0   7   8        234.08        273.41        43.64 o                         
  -5   8   8        184.22        154.16        11.13 o                         
  -4   8   8        299.94        257.01        15.80 o                         
  -3   8   8         21.14         16.75         9.37 o                         
  -2   8   8        108.26        110.40        15.03 o                         
  -1   8   8        315.52        282.44        52.18 o                         
  -2 -10   9        141.45         80.52        10.26 o                         
  -1 -10   9        675.32        670.77        33.86 o                         
   0 -10   9        274.50        234.43        14.73 o                         
   1 -10   9         96.41         95.18        10.00 o                         
  -3  -9   9        160.08        149.70        18.81 o                         
  -2  -9   9         81.43         99.82        13.50 o                         
  -1  -9   9        521.32        535.70        37.52 o                         
   0  -9   9        139.87        145.70        28.67 o                         
   1  -9   9         22.81         17.07        14.53 o                         
   2  -9   9        318.35        342.37        18.23 o                         
   3  -9   9         66.71         59.35         9.31 o                         
  -4  -8   9        457.03        446.56        22.02 o                         
  -3  -8   9         42.72         42.42         8.10 o                         
  -2  -8   9        107.44        103.45        13.95 o                         
  -1  -8   9        446.39        488.88        33.55 o                         
   0  -8   9         51.95         53.64        13.14 o                         
   1  -8   9         84.72         86.15        19.45 o                         
   2  -8   9        278.32        303.72        28.19 o                         
   3  -8   9         87.82         93.90        15.21 o                         
   4  -8   9         11.95         10.14        11.08 o                         
  -5  -7   9        265.48        209.52        19.33 o                         
  -4  -7   9        222.81        201.19        12.11 o                         
  -3  -7   9         31.55         28.74         9.62 o                         
  -2  -7   9        194.42        241.12        19.17 o                         
  -1  -7   9        320.59        316.40        25.91 o                         
   0  -7   9        231.78        220.59        16.20 o                         
   1  -7   9        157.94        195.14        18.68 o                         
   2  -7   9        809.67        839.42        98.30 o                         
   3  -7   9        227.56        312.16        25.31 o                         
   4  -7   9        105.75         93.74        10.76 o                         
  -6  -6   9         60.20         67.79        12.87 o                         
  -5  -6   9        498.97        509.86        26.95 o                         
  -4  -6   9        555.79        549.22        21.53 o                         
  -3  -6   9        301.05        311.16        17.61 o                         
  -2  -6   9        847.39        902.89        34.73 o                         
  -1  -6   9       1202.08       1380.43        38.25 o                         
   0  -6   9        362.12        332.85        19.95 o                         
   1  -6   9        440.41        469.82        26.58 o                         
   2  -6   9        875.32        985.53        63.22 o                         
   3  -6   9        200.06        203.36        15.78 o                         
   4  -6   9        507.30        594.71        24.15 o                         
   5  -6   9        410.66        339.10        24.80 o                         
  -7  -5   9        160.86        134.30        10.47 o                         
  -6  -5   9        105.59        107.70        12.33 o                         
  -5  -5   9        662.67        715.75        34.35 o                         
  -4  -5   9        357.54        358.75        16.87 o                         
  -3  -5   9         68.65         61.68         9.91 o                         
  -2  -5   9       1078.84       1060.13        55.38 o                         
  -1  -5   9        827.51        825.56        26.27 o                         
   0  -5   9        686.39        712.68        23.26 o                         
   1  -5   9       1359.24       1495.25        45.36 o                         
   2  -5   9       1102.97       1254.64        33.38 o                         
   3  -5   9        670.64        795.79        32.70 o                         
   4  -5   9        929.76       1003.60        28.37 o                         
   5  -5   9        803.50        613.98        31.76 o                         
  -7  -4   9         35.33         29.82         8.28 o                         
  -6  -4   9        326.51        398.73        46.17 o                         
  -5  -4   9        898.39        926.36        41.76 o                         
  -4  -4   9        441.96        464.62        24.88 o                         
  -3  -4   9       1322.48       1335.69        41.62 o                         
  -2  -4   9       1508.46       1489.11        42.97 o                         
  -1  -4   9       1537.41       1612.68        51.60 o                         
   0  -4   9        866.37        850.39        31.41 o                         
   1  -4   9       2365.74       2422.51        63.67 o                         
   2  -4   9       1279.18       1365.41        38.96 o                         
   3  -4   9        248.31        262.04        16.96 o                         
   4  -4   9        617.70        755.56        29.77 o                         
   5  -4   9        450.65        332.09        26.94 o                         
  -7  -3   9        388.90        428.68        22.75 o                         
  -6  -3   9        660.32        699.00        34.39 o                         
  -5  -3   9       1352.81       1438.83        54.12 o                         
  -4  -3   9        281.87        281.94        16.59 o                         
  -3  -3   9       2442.90       2382.55        76.88 o                         
  -2  -3   9       1644.31       1632.26        45.89 o                         
  -1  -3   9        469.12        457.93        20.55 o                         
   0  -3   9        770.83        715.46        25.15 o                         
   1  -3   9       1584.18       1581.59        30.89 o                         
   2  -3   9       1214.92       1301.90        33.75 o                         
   3  -3   9        278.11        327.39        18.49 o                         
   4  -3   9        433.01        503.74        50.32 o                         
   5  -3   9        301.70        292.73        45.83 o                         
  -8  -2   9        426.49        329.11        28.10 o                         
  -7  -2   9        570.21        607.51        49.38 o                         
  -6  -2   9       1286.65       1357.39        45.00 o                         
  -5  -2   9       1264.92       1237.40        34.72 o                         
  -4  -2   9        259.69        265.35        16.25 o                         
  -3  -2   9       2511.86       2541.11        64.28 o                         
  -2  -2   9       1497.50       1506.26        32.56 o                         
  -1  -2   9        598.80        642.15        21.99 o                         
   0  -2   9        700.60        718.07        25.27 o                         
   1  -2   9       1238.06       1263.81        30.44 o                         
   2  -2   9        147.16        150.84        12.88 o                         
   3  -2   9        476.27        520.92        22.52 o                         
   4  -2   9        470.57        532.53        32.38 o                         
   5  -2   9         69.27         66.17        18.32 o                         
  -8  -1   9        245.45        220.27        23.18 o                         
  -7  -1   9        465.61        535.66        24.19 o                         
  -6  -1   9       1280.35       1407.99        49.23 o                         
  -5  -1   9        929.47        962.10        28.16 o                         
  -4  -1   9        705.79        729.08        19.66 o                         
  -3  -1   9       1278.68       1270.34        33.13 o                         
  -2  -1   9       1130.93       1148.54        26.40 o                         
  -1  -1   9        397.44        407.17        16.92 o                         
   0  -1   9       1004.95       1065.96        23.05 o                         
   1  -1   9       1011.90       1032.46        22.03 o                         
   2  -1   9         42.94         32.35        10.61 o                         
   3  -1   9        916.37       1034.34        47.59 o                         
   4  -1   9        298.20        328.36        26.23 o                         
   5  -1   9         50.91         42.87        13.78 o                         
  -8   0   9        240.00        212.95        17.33 o                         
  -7   0   9        183.75        216.90        15.42 o                         
  -6   0   9        533.65        621.58        26.62 o                         
  -5   0   9        411.01        452.15        21.56 o                         
  -4   0   9        146.04        134.22        12.19 o                         
  -3   0   9       1591.01       1712.33        43.63 o                         
  -2   0   9         75.37         81.06        10.82 o                         
  -1   0   9        664.08        696.22        19.62 o                         
   0   0   9        966.34        992.60        24.16 o                         
   1   0   9        517.63        525.06        17.96 o                         
   2   0   9         65.69         65.22        13.65 o                         
   3   0   9        604.36        631.50        36.84 o                         
   4   0   9        446.56        485.65        28.81 o                         
  -8   1   9         75.97         59.11         9.49 o                         
  -7   1   9        221.54        247.27        19.36 o                         
  -6   1   9        636.50        780.92        25.32 o                         
  -5   1   9         97.26        114.62        14.27 o                         
  -4   1   9        423.38        480.86        19.47 o                         
  -3   1   9        988.04       1020.69        27.09 o                         
  -2   1   9        388.93        420.69        18.18 o                         
  -1   1   9        328.41        352.09        15.28 o                         
   0   1   9        756.86        759.13        20.03 o                         
   1   1   9        176.75        183.51        11.81 o                         
   2   1   9         71.45         82.11        12.68 o                         
   3   1   9        662.06        745.65        38.58 o                         
   4   1   9        166.35        151.09        17.19 o                         
  -8   2   9         67.42         64.22         9.70 o                         
  -7   2   9        243.93        317.67        20.78 o                         
  -6   2   9        300.80        362.49        17.82 o                         
  -5   2   9         44.28         61.18         9.92 o                         
  -4   2   9         21.14         31.72        10.81 o                         
  -3   2   9        256.53        264.83        13.15 o                         
  -2   2   9         46.30         52.16         8.56 o                         
  -1   2   9        314.99        317.27        14.51 o                         
   0   2   9        965.28        960.63        19.77 o                         
   1   2   9        422.34        434.51        16.28 o                         
   2   2   9        364.63        378.97        24.84 o                         
   3   2   9        972.81        972.35        31.90 o                         
   4   2   9        213.83        169.61        18.27 o                         
  -8   3   9         13.56          5.17         8.42 o                         
  -7   3   9        143.63        148.99        13.74 o                         
  -6   3   9        201.64        238.62        35.77 o                         
  -5   3   9        413.14        478.56        22.30 o                         
  -4   3   9        775.33        843.56        21.45 o                         
  -3   3   9        774.00        806.01        26.28 o                         
  -2   3   9        420.94        449.49        21.45 o                         
  -1   3   9        654.58        652.21        20.00 o                         
   0   3   9       1273.21       1256.33        48.61 o                         
   1   3   9        434.60        443.92        18.13 o                         
   2   3   9        350.99        317.16        25.86 o                         
   3   3   9        688.27        731.87        24.04 o                         
  -7   4   9        408.81        441.77        21.75 o                         
  -6   4   9        163.90        210.25        17.37 o                         
  -5   4   9        697.48        773.70        30.48 o                         
  -4   4   9        844.36        852.27        29.67 o                         
  -3   4   9        795.37        829.75        26.83 o                         
  -2   4   9        298.81        281.32        18.79 o                         
  -1   4   9        780.22        722.37        22.11 o                         
   0   4   9        912.22        904.93        50.51 o                         
   1   4   9        406.70       1291.50       753.23 o                         
   2   4   9        783.54        933.14        50.30 o                         
  -7   5   9        374.87        303.14        11.51 o                         
  -6   5   9        271.72        281.28        16.67 o                         
  -5   5   9        446.21        460.51        17.56 o                         
  -4   5   9       1178.54       1326.75        48.25 o                         
  -3   5   9        703.51        701.48        20.36 o                         
  -2   5   9        781.11        792.95        23.80 o                         
  -1   5   9       1205.27       1142.91        36.82 o                         
   0   5   9        372.37        891.27       287.31 o                         
  -6   6   9        191.39        188.50        21.27 o                         
  -5   6   9        527.68       1010.88       350.46 o                         
  -4   6   9        379.99        413.75        17.49 o                         
  -3   6   9        746.80        783.73        27.74 o                         
  -2   6   9        592.83        562.38        22.88 o                         
  -1   6   9        824.67        677.72        31.07 o                         
  -5   7   9        259.37        201.41        21.61 o                         
  -4   7   9        140.94        182.60        19.03 o                         
  -3   7   9        334.64        285.64        17.68 o                         
  -2   7   9        417.36        369.35        31.52 o                         
  -2  -9  10        487.25        405.49        17.17 o                         
  -1  -9  10        471.24        378.77        18.33 o                         
   0  -9  10        171.33        149.84        12.40 o                         
   1  -9  10        183.30        164.22        12.57 o                         
   2  -9  10        287.06        191.94        16.50 o                         
  -3  -8  10        111.46         96.52        11.32 o                         
  -2  -8  10        238.89        235.78        14.58 o                         
  -1  -8  10        401.57        409.55        23.13 o                         
   0  -8  10         64.65         70.13        10.79 o                         
   1  -8  10        237.01        238.54        17.12 o                         
   2  -8  10        426.51        481.83        24.48 o                         
   3  -8  10          7.16          1.51         6.67 o                         
  -4  -7  10        429.54        291.40        23.39 o                         
  -3  -7  10        206.93        182.12        25.28 o                         
  -2  -7  10        699.09        734.44        31.63 o                         
  -1  -7  10        316.43        281.26        18.01 o                         
   0  -7  10         14.20         18.09         8.92 o                         
   1  -7  10        245.30        224.24        18.00 o                         
   2  -7  10        272.31        300.44        33.70 o                         
   3  -7  10         18.28         27.42        11.44 o                         
  -5  -6  10        157.07        139.64        11.65 o                         
  -4  -6  10         66.07         71.26        10.58 o                         
  -3  -6  10         81.90         93.61        12.38 o                         
  -2  -6  10        596.78        650.23        23.51 o                         
  -1  -6  10        326.83        308.21        20.33 o                         
   0  -6  10         39.17         50.10        10.83 o                         
   1  -6  10        387.83        413.25        21.77 o                         
   2  -6  10        274.91        311.50        23.89 o                         
   3  -6  10         88.55         70.16        12.88 o                         
   4  -6  10        341.07        253.92        20.23 o                         
  -6  -5  10        151.82        151.07        12.29 o                         
  -5  -5  10        273.06        274.89        17.66 o                         
  -4  -5  10         27.83         31.63         8.18 o                         
  -3  -5  10         51.85         55.09        11.23 o                         
  -2  -5  10        576.24        617.29        37.77 o                         
  -1  -5  10        147.83        132.44        13.82 o                         
   0  -5  10        459.76        465.37        23.16 o                         
   1  -5  10        470.44        477.63        24.13 o                         
   2  -5  10        311.72        353.27        26.23 o                         
   3  -5  10        180.29        207.12        16.85 o                         
   4  -5  10        549.05        483.62        22.05 o                         
  -7  -4  10          5.24         -0.51         8.45 o                         
  -6  -4  10        226.49        254.44        14.96 o                         
  -5  -4  10        270.20        276.41        20.68 o                         
  -4  -4  10        282.76        290.58        16.97 o                         
  -3  -4  10        230.12        248.75        16.97 o                         
  -2  -4  10        620.11        659.76        25.54 o                         
  -1  -4  10        314.99        329.21        20.11 o                         
   0  -4  10       1157.75       1250.33        36.54 o                         
   1  -4  10       1027.24       1119.76        38.95 o                         
   2  -4  10        437.71        451.83        26.53 o                         
   3  -4  10        199.80        240.44        19.15 o                         
   4  -4  10        783.28        782.86        30.22 o                         
  -7  -3  10         97.93        105.38        11.42 o                         
  -6  -3  10        472.31        483.52        57.58 o                         
  -5  -3  10        363.80        335.92        28.08 o                         
  -4  -3  10        945.94        990.51        44.88 o                         
  -3  -3  10        515.54        524.78        20.35 o                         
  -2  -3  10        913.56        919.33        29.89 o                         
  -1  -3  10        318.88        313.23        16.49 o                         
   0  -3  10       1045.35       1085.76        41.60 o                         
   1  -3  10       1211.08       1255.84        35.46 o                         
   2  -3  10        314.91        318.03        16.35 o                         
   3  -3  10        600.50        694.38        21.50 o                         
   4  -3  10        635.44        633.25        27.59 o                         
  -7  -2  10        232.89        212.96        33.78 o                         
  -6  -2  10        885.65        888.21        55.30 o                         
  -5  -2  10        752.88        657.52        34.22 o                         
  -4  -2  10        843.61        851.40        43.97 o                         
  -3  -2  10       1959.44       2084.37        49.70 o                         
  -2  -2  10        992.08       1023.72        28.06 o                         
  -1  -2  10        675.72        671.47        24.57 o                         
   0  -2  10       1482.73       1436.18        36.01 o                         
   1  -2  10        632.40        669.94        19.79 o                         
   2  -2  10       1080.83       1152.50        29.83 o                         
   3  -2  10        383.90        461.72        30.03 o                         
   4  -2  10        455.23        451.01        23.30 o                         
  -7  -1  10        439.35        480.40        27.65 o                         
  -6  -1  10        738.80        801.59        34.85 o                         
  -5  -1  10        389.76        389.14        19.77 o                         
  -4  -1  10        593.93        659.99        23.01 o                         
  -3  -1  10       1991.34       2127.76        42.09 o                         
  -2  -1  10       1251.06       1382.48        31.64 o                         
  -1  -1  10        622.53        630.76        21.18 o                         
   0  -1  10       1198.58       1246.87        34.66 o                         
   1  -1  10        391.26        410.14        16.79 o                         
   2  -1  10        984.13       1079.46        29.60 o                         
   3  -1  10        579.02        655.71        33.06 o                         
   4  -1  10        206.46        154.56        20.38 o                         
  -7   0  10        695.62        685.78        24.19 o                         
  -6   0  10        827.11        999.54        28.99 o                         
  -5   0  10        410.18        442.06        18.00 o                         
  -4   0  10        504.61        566.93        21.87 o                         
  -3   0  10       1649.72       1819.33        37.72 o                         
  -2   0  10        894.09        978.46        27.08 o                         
  -1   0  10        606.94        660.53        30.05 o                         
   0   0  10        776.71        799.17        27.48 o                         
   1   0  10        148.42        133.72        11.83 o                         
   2   0  10        259.64        279.79        18.32 o                         
   3   0  10        426.45        432.54        26.82 o                         
   4   0  10        171.41        116.09        14.49 o                         
  -7   1  10        564.37        575.86        22.11 o                         
  -6   1  10        597.62        702.08        25.34 o                         
  -5   1  10        124.95        143.80        12.48 o                         
  -4   1  10        348.70        418.62        16.54 o                         
  -3   1  10        370.76        400.06        16.36 o                         
  -2   1  10        117.26        137.26        12.08 o                         
  -1   1  10        523.82        553.28        18.99 o                         
   0   1  10        598.91        587.84        23.25 o                         
   1   1  10        184.26        195.84        13.76 o                         
   2   1  10         23.42         35.88        15.52 o                         
   3   1  10        376.23        347.23        30.47 o                         
  -7   2  10        272.87        321.16        20.13 o                         
  -6   2  10        245.68        300.68        16.39 o                         
  -5   2  10        177.53        230.41        15.69 o                         
  -4   2  10        293.83        342.42        16.55 o                         
  -3   2  10        369.51        402.54        22.62 o                         
  -2   2  10         28.10         18.86        12.80 o                         
  -1   2  10        314.84        325.25        16.59 o                         
   0   2  10        511.28        531.62        22.02 o                         
   1   2  10         47.20         47.38        14.29 o                         
   2   2  10        217.17        215.62        20.04 o                         
   3   2  10        160.12        117.39        11.31 o                         
  -7   3  10        159.03        147.41        13.97 o                         
  -6   3  10        170.27        181.83        18.58 o                         
  -5   3  10         60.67         54.87        12.80 o                         
  -4   3  10        546.32        611.18        23.92 o                         
  -3   3  10        429.89        464.80        18.43 o                         
  -2   3  10         80.41         81.38        11.52 o                         
  -1   3  10        611.39        618.86        21.63 o                         
   0   3  10        291.65        264.45        21.41 o                         
   1   3  10        181.74        969.41       614.85 o                         
  -7   4  10        245.53        174.94        25.18 o                         
  -6   4  10        188.27        206.80        17.01 o                         
  -5   4  10        189.80        223.29        15.81 o                         
  -4   4  10        379.08        390.70        30.62 o                         
  -3   4  10        265.89        270.71        16.88 o                         
  -2   4  10        257.21        232.37        18.01 o                         
  -1   4  10        406.56        422.29        28.07 o                         
   0   4  10        304.47        923.04        53.83 o                         
  -6   5  10         82.92         64.86         9.52 o                         
  -5   5  10        304.90        291.03        15.07 o                         
  -4   5  10        400.17        398.53        24.64 o                         
  -3   5  10        316.14        278.38        21.26 o                         
  -2   5  10        400.62        359.09        23.65 o                         
  -1   5  10        708.82        932.97        49.00 o                         
  -4   6  10        472.07        383.78        39.92 o                         
  -3   6  10        236.73        831.11       603.62 o                         
  -2   6  10        375.45        297.49       189.19 o                         
  -2  -8  11        738.43        514.17        26.26 o                         
  -1  -8  11        340.57        229.47        13.13 o                         
   0  -8  11        107.31        100.81        16.43 o                         
  -4  -7  11        309.29        213.73        17.08 o                         
  -3  -7  11        320.13        203.39        30.03 o                         
  -2  -7  11       1124.01        910.16       123.17 o                         
  -1  -7  11        326.85        267.53        14.23 o                         
   0  -7  11        225.82        215.83        27.01 o                         
   1  -7  11        432.97        461.37        33.27 o                         
   2  -7  11        105.36         96.38        15.94 o                         
  -4  -6  11         76.84         88.99        17.16 o                         
  -3  -6  11        191.79        203.93        17.47 o                         
  -2  -6  11        267.21        259.08        16.31 o                         
  -1  -6  11         94.08         93.13        13.50 o                         
   0  -6  11         87.28         92.67        12.57 o                         
   1  -6  11        318.27        332.99        18.19 o                         
   2  -6  11        105.04        105.11        21.91 o                         
   3  -6  11         12.18          9.83         8.90 o                         
  -5  -5  11        119.50         92.73        13.41 o                         
  -4  -5  11         53.44         54.48         8.51 o                         
  -3  -5  11        155.67        157.80        12.32 o                         
  -2  -5  11        374.60        380.93        23.71 o                         
  -1  -5  11         96.16         86.62        11.40 o                         
   0  -5  11         86.90        100.84        14.46 o                         
   1  -5  11        516.17        567.19        27.09 o                         
   2  -5  11         50.11         39.29        12.34 o                         
   3  -5  11         86.30         76.07        15.66 o                         
  -6  -4  11        296.07        202.28        16.23 o                         
  -5  -4  11        150.23        148.70        16.32 o                         
  -4  -4  11          5.03          2.35        13.08 o                         
  -3  -4  11        307.71        301.80        17.24 o                         
  -2  -4  11        253.17        247.47        16.41 o                         
  -1  -4  11         78.21         75.71        10.58 o                         
   0  -4  11        124.75        132.61        13.64 o                         
   1  -4  11        273.38        273.58        14.28 o                         
   2  -4  11        104.12        101.42        10.51 o                         
   3  -4  11        247.61        224.05        16.02 o                         
  -6  -3  11        373.94        396.19        28.00 o                         
  -5  -3  11        194.85        221.79        20.58 o                         
  -4  -3  11         94.73        105.40        13.83 o                         
  -3  -3  11        377.59        398.57        28.49 o                         
  -2  -3  11        371.95        426.35        24.02 o                         
  -1  -3  11        184.44        170.37        13.75 o                         
   0  -3  11        642.77        705.86        38.17 o                         
   1  -3  11        422.33        432.45        20.34 o                         
   2  -3  11        130.35        121.26        14.14 o                         
   3  -3  11        400.16        392.75        29.01 o                         
  -6  -2  11        311.51        331.23        30.05 o                         
  -5  -2  11        156.83        176.52        20.60 o                         
  -4  -2  11        659.44        726.05        33.47 o                         
  -3  -2  11        702.55        797.81        24.59 o                         
  -2  -2  11        436.79        440.77        22.51 o                         
  -1  -2  11        384.36        420.39        19.39 o                         
   0  -2  11       1237.95       1191.53        41.79 o                         
   1  -2  11        798.29        756.53        36.26 o                         
   2  -2  11        252.51        281.82        39.51 o                         
   3  -2  11        453.85        330.74        24.25 o                         
  -7  -1  11        243.32        169.28        16.54 o                         
  -6  -1  11        397.73        354.39        92.37 o                         
  -5  -1  11         35.58         33.74        10.36 o                         
  -4  -1  11       1291.98       1358.18        44.76 o                         
  -3  -1  11        705.02        716.68        22.63 o                         
  -2  -1  11        462.32        494.88        18.67 o                         
  -1  -1  11        685.81        715.10        21.57 o                         
   0  -1  11       1065.76       1150.07        29.23 o                         
   1  -1  11        884.40        879.73        24.29 o                         
   2  -1  11        294.04        266.10        14.39 o                         
   3  -1  11        657.22        468.03        43.32 o                         
  -6   0  11        423.91        431.44        19.69 o                         
  -5   0  11        284.91        338.47        15.47 o                         
  -4   0  11       1016.53       1119.67        36.30 o                         
  -3   0  11       1039.80       1162.03        25.22 o                         
  -2   0  11        528.77        556.42        21.50 o                         
  -1   0  11        896.24        977.49        26.95 o                         
   0   0  11       1197.09       1170.16        32.25 o                         
   1   0  11         86.56         75.73        13.81 o                         
   2   0  11        668.17        622.29        21.72 o                         
  -6   1  11        473.37        496.00        17.94 o                         
  -5   1  11        254.64        298.90        14.46 o                         
  -4   1  11        687.44        831.55        25.18 o                         
  -3   1  11        201.09        226.28        17.43 o                         
  -2   1  11        184.11        171.71        14.51 o                         
  -1   1  11        458.42        504.96        26.01 o                         
   0   1  11        408.58        430.17        29.23 o                         
   1   1  11         31.90         22.38        12.47 o                         
   2   1  11        611.33        450.22        28.89 o                         
  -6   2  11        163.45        154.15        11.52 o                         
  -5   2  11        240.41        283.57        15.28 o                         
  -4   2  11        814.24        913.13        27.34 o                         
  -3   2  11        244.29        297.90        20.25 o                         
  -2   2  11        512.41        560.65        26.07 o                         
  -1   2  11        476.93        498.94        21.30 o                         
   0   2  11        240.07        247.68        19.03 o                         
   1   2  11         33.49        218.76        23.72 o                         
  -6   3  11        162.24        155.73        12.22 o                         
  -5   3  11        218.56        225.94        18.57 o                         
  -4   3  11        434.85        465.40        24.46 o                         
  -3   3  11        138.01        125.93        12.89 o                         
  -2   3  11        143.27        128.90        12.64 o                         
  -1   3  11        341.13        332.25        46.71 o                         
  -5   4  11        138.23        136.59        12.48 o                         
  -4   4  11        238.09        320.31        81.85 o                         
  -3   4  11        101.48         90.93        12.56 o                         
  -2   4  11        180.57        646.00       359.58 o                         
  -3   5  11         76.51        513.79       309.42 o                         
  -3  -6  12        453.91        288.25        20.38 o                         
  -2  -6  12        373.65        257.59        21.76 o                         
  -1  -6  12        125.43        109.46        16.25 o                         
   0  -6  12        310.41        212.77        18.24 o                         
  -4  -5  12        164.15        109.59        16.08 o                         
  -3  -5  12        401.84        390.40        30.60 o                         
  -2  -5  12        297.52        303.81        29.30 o                         
  -1  -5  12         23.26         22.16        17.27 o                         
   0  -5  12        315.46        325.33        28.64 o                         
   1  -5  12        248.25        180.33        13.66 o                         
  -4  -4  12        100.45         93.52        10.01 o                         
  -3  -4  12        461.67        416.52        28.18 o                         
  -2  -4  12         93.14         95.89         9.82 o                         
  -1  -4  12         30.30         33.87         9.91 o                         
   0  -4  12        177.92        175.06        16.38 o                         
   1  -4  12         78.92         63.37        11.71 o                         
  -5  -3  12         50.20         39.17         7.95 o                         
  -4  -3  12        171.76        168.99        13.60 o                         
  -3  -3  12        344.02        325.66        17.57 o                         
  -2  -3  12        101.59        103.66        12.37 o                         
  -1  -3  12        217.07        202.69        17.00 o                         
   0  -3  12        149.17        159.64        13.40 o                         
   1  -3  12        147.80         94.77        27.51 o                         
   2  -3  12         36.80         35.78        10.66 o                         
  -5  -2  12        107.64        108.97        12.81 o                         
  -4  -2  12         12.11         23.62         7.69 o                         
  -3  -2  12        288.92        308.54        13.55 o                         
  -2  -2  12        101.04        104.03        10.39 o                         
  -1  -2  12        408.24        390.59        23.29 o                         
   0  -2  12        381.48        364.76        18.40 o                         
   1  -2  12         74.46         51.62        25.46 o                         
  -6  -1  12        134.12         91.92         8.96 o                         
  -5  -1  12        211.01        128.04        15.20 o                         
  -4  -1  12        193.30        194.65        14.09 o                         
  -3  -1  12        269.90        257.79        12.71 o                         
  -2  -1  12        251.89        261.42        13.56 o                         
  -1  -1  12        720.03        688.39        20.03 o                         
   0  -1  12        516.10        437.35        31.29 o                         
   1  -1  12        238.56        192.53        15.31 o                         
  -5   0  12        254.79        239.39        13.36 o                         
  -4   0  12        478.65        493.31        27.69 o                         
  -3   0  12        185.17        218.13        17.81 o                         
  -2   0  12        137.54        110.76        22.18 o                         
  -1   0  12        505.28        457.92        27.22 o                         
   0   0  12        362.96        469.72       141.25 o                         
  -5   1  12        191.61        170.60        18.06 o                         
  -4   1  12        896.24        899.84        23.09 o                         
  -3   1  12        443.96        378.67        28.19 o                         
  -2   1  12        205.31        179.66        16.70 o                         
  -1   1  12        475.40        452.20        25.34 o                         
   0   1  12        152.14        195.36        60.30 o                         
  -5   2  12        295.21        203.22        17.77 o                         
  -4   2  12        597.52        531.06        29.25 o                         
  -3   2  12        447.15        349.90        20.40 o                         
  -2   2  12        452.02        375.52        20.28 o                         
  -1   2  12        442.06        395.01        19.49 o                         
  -4   3  12        426.29        265.25        20.58 o                         
  -3   3  12        141.74         92.41         7.93 o                         
  -2   3  12        358.36        378.42       110.90 o                         
  -2  -4  13        152.49         98.36        14.16 o                         
  -1  -4  13        128.89         74.31        12.63 o                         
  -3  -3  13        306.43        196.91        12.34 o                         
  -2  -3  13        125.38         92.17        21.83 o                         
  -3  -2  13        159.68        120.16         8.83 o                         
  -2  -2  13         66.06         56.99         9.54 o                         
  -1  -2  13        113.30         69.05        19.18 o                         
  -4  -1  13        149.84        100.99        13.43 o                         
  -3  -1  13         88.23         62.47        15.40 o                         
  -2  -1  13         49.85         35.68         7.06 o                         
  -1  -1  13        319.52        166.19        17.43 o                         
  -3   0  13         50.52         32.04         7.29 o                         
  -2   0  13         42.74         10.05         7.38 o                         
                                                                                
