# Supplementary material for: trans-Bis(4-amino­pyridine-κN)bis­(quin­ox­aline-2,3-di­thiol­ato-κ2 S,S′)platinum(IV) dimethyl sulfoxide monosolvate
Source: IUCrdata. 2022 Feb 3;7(Pt 2):x220101. doi: 10.1107/S2414314622001018 (PMC9462004; doi:10.1107/S2414314622001018)
Supplement: Supplementary file 3 [file x-07-x220101-Isup3.mol]

str0382lt200kcu34mm
  --CCDC--011422    3D                              

 79101  0  0  0  0  0  0  0  0999 V2000
    2.9341    4.8448    0.0000 Pt     0
    5.0117    5.2929    1.0061 S      0
    2.5101    3.2963    1.7154 S      0
    2.0676    6.3438    1.1225 N      0
    6.3113    3.9198    2.8093 N      0
    4.2367    2.0554    3.2422 N      0
    0.3765    9.3895    3.3924 N      0
    0.7110   10.1514    3.1493 H      0
   -0.4823    9.4175    3.2834 H      0
    5.1695    4.0057    2.1724 C      0
    6.4598    2.8835    3.6939 C      0
    7.6747    2.7502    4.4204 C      0
    8.3489    3.3823    4.3192 H      0
    7.8499    1.6898    5.2702 C      0
    8.6422    1.6096    5.7507 H      0
    6.8414    0.7251    5.4185 C      0
    6.9770    0.0023    5.9889 H      0
    5.6637    0.8349    4.7359 C      0
    5.0051    0.1856    4.8373 H      0
    5.4444    1.9346    3.8751 C      0
    4.0882    3.0787    2.4192 C      0
    2.6734    7.5378    1.2588 C      0
    3.4897    7.6727    0.8337 H      0
    2.1397    8.5645    1.9972 C      0
    2.5923    9.3747    2.0621 H      0
    0.9196    8.3951    2.6481 C      0
    0.3086    7.1354    2.5067 C      0
   -0.5025    6.9653    2.9283 H      0
    0.8983    6.1619    1.7554 C      0
    0.4723    5.3388    1.6784 H      0
    0.8566    4.3968   -1.0061 S      0
    3.3582    6.3933   -1.7154 S      0
    3.8006    3.3458   -1.1225 N      0
   -0.4431    5.7699   -2.8093 N      0
    1.6316    7.6342   -3.2422 N      0
    5.4917    0.3002   -3.3924 N      0
    5.1572   -0.4618   -3.1493 H      0
    6.3505    0.2722   -3.2834 H      0
    0.6987    5.6840   -2.1724 C      0
   -0.5915    6.8062   -3.6939 C      0
   -1.8065    6.9395   -4.4204 C      0
   -2.4807    6.3074   -4.3192 H      0
   -1.9817    7.9999   -5.2702 C      0
   -2.7740    8.0800   -5.7507 H      0
   -0.9732    8.9646   -5.4185 C      0
   -1.1087    9.6874   -5.9889 H      0
    0.2046    8.8548   -4.7359 C      0
    0.8632    9.5041   -4.8373 H      0
    0.4238    7.7551   -3.8751 C      0
    1.7801    6.6109   -2.4192 C      0
    3.1948    2.1519   -1.2588 C      0
    2.3785    2.0170   -0.8337 H      0
    3.7285    1.1251   -1.9972 C      0
    3.2760    0.3150   -2.0621 H      0
    4.9486    1.2946   -2.6481 C      0
    5.5597    2.5543   -2.5067 C      0
    6.3707    2.7244   -2.9283 H      0
    4.9699    3.5277   -1.7554 C      0
    5.3960    4.3509   -1.6784 H      0
    6.2134    9.7949    0.7901 S      0
    5.4825    9.0841    1.8977 O      0
    6.2146    8.7340   -0.5772 C      0
    6.7890    7.9873   -0.3992 H      0
    6.5211    9.2064   -1.3477 H      0
    5.3173    8.4155   -0.7288 H      0
    5.1297   11.0756    0.2985 C      0
    4.2694   10.7084    0.0855 H      0
    5.4871   11.5202   -0.4767 H      0
    5.0373   11.7125    1.0127 H      0
    5.5231    9.5845   -0.7901 S      0
    6.2540   10.2952   -1.8977 O      0
    5.5219   10.6453    0.5772 C      0
    4.9475   11.3920    0.3992 H      0
    5.2154   10.1729    1.3477 H      0
    6.4191   10.9638    0.7288 H      0
    6.6068    8.3037   -0.2985 C      0
    7.4670    8.6709   -0.0855 H      0
    6.2494    7.8591    0.4767 H      0
    6.6992    7.6668   -1.0127 H      0
  1  2  1
  1  3  1
  1  4  1
  1 31  1
  1 32  1
  1 33  1
  2 10  1
  3 21  1
  4 22  1
  4 29  1
  5 10  1
  5 11  1
  6 20  1
  6 21  1
  7  8  1
  7  9  1
  7 26  1
 10 21  1
 11 12  1
 11 20  1
 12 13  1
 12 14  1
 14 15  1
 14 16  1
 16 17  1
 16 18  1
 18 19  1
 18 20  1
 22 23  1
 22 24  1
 24 25  1
 24 26  1
 26 27  1
 27 28  1
 27 29  1
 29 30  1
 31 39  1
 32 50  1
 33 51  1
 33 58  1
 34 39  1
 34 40  1
 35 49  1
 35 50  1
 36 37  1
 36 38  1
 36 55  1
 39 50  1
 40 41  1
 40 49  1
 41 42  1
 41 43  1
 43 44  1
 43 45  1
 45 46  1
 45 47  1
 47 48  1
 47 49  1
 51 52  1
 51 53  1
 53 54  1
 53 55  1
 55 56  1
 56 57  1
 56 58  1
 58 59  1
 60 61  1
 60 62  1
 60 66  1
 60 70  1
 60 72  1
 60 74  1
 60 75  1
 60 76  1
 61 74  1
 62 63  1
 62 64  1
 62 65  1
 62 70  1
 62 76  1
 62 77  1
 62 79  1
 64 70  1
 64 71  1
 65 70  1
 66 67  1
 66 68  1
 66 69  1
 66 70  1
 66 72  1
 67 72  1
 69 72  1
 70 71  1
 70 72  1
 70 76  1
 72 73  1
 72 74  1
 72 75  1
 76 77  1
 76 78  1
 76 79  1
M  END
$$$$
